# Supplementary material for: This Déjà Vu Feeling—Analysis of Multidomain Protein Evolution in Eukaryotic Genomes
Source: PLoS Comput Biol. 2012 Nov 15;8(11):e1002701. doi: 10.1371/journal.pcbi.1002701 (PMC3499355; doi:10.1371/journal.pcbi.1002701)
Supplement: Figure S2 — Domain gains and losses during eukaryote evolution. phyloXML [55] formatted file, viewable with Archaeopteryx software [56]. Domain gains and losses are inferred under Dollo parsimony [5]. Summary of conditions used: protein predictions as listed in Table S1, domain models from Pfam 25.0, analyzed with HMMER 3.0, Pfam “gathering” cutoffs. (BZ2) [file pcbi.1002701.s002.bz2]

Archive with 1 entries (1 files):
- pcbi.1002701.s002
