# Supplementary material for: This Déjà Vu Feeling—Analysis of Multidomain Protein Evolution in Eukaryotic Genomes
Source: PLoS Comput Biol. 2012 Nov 15;8(11):e1002701. doi: 10.1371/journal.pcbi.1002701 (PMC3499355; doi:10.1371/journal.pcbi.1002701)
Supplement: Figure S3 — Domain combination gains and losses during eukaryote evolution. phyloXML [55] formatted file, viewable with Archaeopteryx software [56]. Domain combination gains and losses are inferred under unweighted parsimony [32], Summary of conditions used: protein predictions as listed in Table S1, domain models from Pfam 25.0, analyzed with HMMER 3.0, Pfam “gathering” cutoffs. (BZ2) [file pcbi.1002701.s003.bz2 › pcbi.1002701.s003]

<?xml version="1.0" encoding="UTF-8"?>
<phyloxml xmlns:xsi="http://www.w3.org/2001/XMLSchema-instance" xsi:schemaLocation="http://www.phyloxml.org http://www.phyloxml.org/1.10/phyloxml.xsd" xmlns="http://www.phyloxml.org">
<phylogeny rooted="true" rerootable="false">
  <name>fitch_on_binary_domain_combinations__dc_gain_counting_GA_IS_DIR_3_USE_LASTE_TRUE_stats/_dcg_counting_GA_is_dir_3_USE_LAST_TRUE_tol_137</name>
  <description>[Method: Fitch parsimony on binary domain combination presence/absence randomization: no] [Date: 2012/01/20 22:39:45] [Cost: 103542] [Gains: 66485] [Losses: 37057] [Unchanged: 11547088] [Parameters: E-value: -1.0, Cutoff-scores-file: Pfam_250_GA1, Max-overlap: 0, Engulfing-overlaps: not-allowed, Ignore-dufs: false, DC type (if applicable): DIRECTED]</description>
  <confidence type="parsimony">103542.0</confidence>
  <clade>
    <name>Eukaryota</name>
    <taxonomy>
      <id provider="uniprot">2759</id>
      <scientific_name>Eukaryota</scientific_name>
      <rank>superkingdom</rank>
    </taxonomy>
    <binary_characters type="parsimony inferred" gained_count="0" lost_count="0" present_count="988">
      <present>
        <bc>3HCDH_N=3HCDH</bc>
        <bc>5_3_exonuc_N=5_3_exonuc</bc>
        <bc>6PF2K=His_Phos_1</bc>
        <bc>AAA=AAA_2</bc>
        <bc>AAA=Bromodomain</bc>
        <bc>AAA=ClpB_D2-small</bc>
        <bc>AAA=Lon_C</bc>
        <bc>AAA=Peptidase_M41</bc>
        <bc>AAA=RFC-E_C</bc>
        <bc>AAA=RFC1</bc>
        <bc>AAA=Rep_fac_C</bc>
        <bc>AAA=Vps4_C</bc>
        <bc>AAA_2=ClpB_D2-small</bc>
        <bc>AAA_5=AAA_7</bc>
        <bc>AAA_5=AAA_8</bc>
        <bc>AAA_5=AAA_9</bc>
        <bc>AAA_5=Dynein_heavy</bc>
        <bc>AAA_5=MT</bc>
        <bc>AAA_6=AAA_5</bc>
        <bc>AAA_6=AAA_7</bc>
        <bc>AAA_6=AAA_8</bc>
        <bc>AAA_6=AAA_9</bc>
        <bc>AAA_6=Dynein_heavy</bc>
        <bc>AAA_6=MT</bc>
        <bc>AAA_7=AAA_8</bc>
        <bc>AAA_7=AAA_9</bc>
        <bc>AAA_7=Dynein_heavy</bc>
        <bc>AAA_7=MT</bc>
        <bc>AAA_8=AAA_9</bc>
        <bc>AAA_8=Dynein_heavy</bc>
        <bc>AAA_8=MT</bc>
        <bc>AAA_9=Dynein_heavy</bc>
        <bc>AARP2CN=DUF663</bc>
        <bc>ABC2_membrane_3=ABC_tran</bc>
        <bc>ABC_membrane=ABC_tran</bc>
        <bc>ABC_membrane_2=ABC_tran</bc>
        <bc>ABC_tran=ABC2_membrane</bc>
        <bc>ABC_tran=ABC2_membrane_3</bc>
        <bc>ABC_tran=ABC_membrane</bc>
        <bc>ABC_tran=ABC_tran_2</bc>
        <bc>ABC_tran_2=ABC_tran</bc>
        <bc>ACC_central=Carboxyl_trans</bc>
        <bc>ADH_N=ADH_zinc_N</bc>
        <bc>AIRS=AIRS_C</bc>
        <bc>AMP-binding=NAD_binding_4</bc>
        <bc>AMP-binding=PP-binding</bc>
        <bc>AMP_N=Peptidase_M24</bc>
        <bc>ANTH=I_LWEQ</bc>
        <bc>APC8=TPR_1</bc>
        <bc>ARID=JmjC</bc>
        <bc>ATP-cone=Ribonuc_red_lgC</bc>
        <bc>ATP-cone=Ribonuc_red_lgN</bc>
        <bc>ATP-grasp_2=Ligase_CoA</bc>
        <bc>ATP-sulfurylase=APS_kinase</bc>
        <bc>ATP-synt_ab=ATP-synt_ab_C</bc>
        <bc>ATP-synt_ab_N=ATP-synt_ab</bc>
        <bc>ATP-synt_ab_N=ATP-synt_ab_C</bc>
        <bc>ATP_bind_4=Ribonuc_L-PSP</bc>
        <bc>Abhydro_lipase=Abhydrolase_1</bc>
        <bc>Acetyltransf_1=Bromodomain</bc>
        <bc>Aconitase=Aconitase_C</bc>
        <bc>Acyl-CoA_dh_1=ACOX</bc>
        <bc>Acyl-CoA_dh_M=ACOX</bc>
        <bc>Acyl-CoA_dh_M=Acyl-CoA_dh_1</bc>
        <bc>Acyl-CoA_dh_N=Acyl-CoA_dh_1</bc>
        <bc>Acyl-CoA_dh_N=Acyl-CoA_dh_M</bc>
        <bc>Adaptin_N=Alpha_adaptinC2</bc>
        <bc>Adaptin_N=Alpha_adaptin_C</bc>
        <bc>Adaptin_N=B2-adapt-app_C</bc>
        <bc>Adaptin_N=Coatamer_beta_C</bc>
        <bc>Adaptin_N=Gamma-COP</bc>
        <bc>Aha1_N=AHSA1</bc>
        <bc>AhpC-TSA=1-cysPrx_C</bc>
        <bc>AlaDh_PNT_N=AlaDh_PNT_C</bc>
        <bc>Ald_Xan_dh_C=Ald_Xan_dh_C2</bc>
        <bc>Alpha-amylase=Alpha-amylase_C</bc>
        <bc>Alpha-mann_mid=Glyco_hydro_38C</bc>
        <bc>Alpha_adaptinC2=Alpha_adaptin_C</bc>
        <bc>Aminotran_5=MOSC</bc>
        <bc>Aminotran_5=MOSC_N</bc>
        <bc>Ank=Ank_2</bc>
        <bc>Ank=Pkinase_Tyr</bc>
        <bc>Ank_2=Ank</bc>
        <bc>Ank_2=PH</bc>
        <bc>Ank_2=Pkinase_Tyr</bc>
        <bc>Ank_2=SAM_1</bc>
        <bc>Ank_2=zf-DHHC</bc>
        <bc>Anticodon_1=Val_tRNA-synt_C</bc>
        <bc>ApbA=ApbA_C</bc>
        <bc>Apc3=TPR_1</bc>
        <bc>Apc4_WD40=Apc4</bc>
        <bc>ArfGap=Ank_2</bc>
        <bc>ArfGap=PH</bc>
        <bc>Arg_tRNA_synt_N=DALR_1</bc>
        <bc>Arg_tRNA_synt_N=tRNA-synt_1d</bc>
        <bc>Arrestin_N=Arrestin_C</bc>
        <bc>ArsA_ATPase=ParA</bc>
        <bc>Autophagy_N=Autophagy_Cterm</bc>
        <bc>Autophagy_N=Autophagy_act_C</bc>
        <bc>Autophagy_act_C=Autophagy_Cterm</bc>
        <bc>B12-binding=Met_synt_B12</bc>
        <bc>B12-binding_2=B12-binding</bc>
        <bc>B12-binding_2=Met_synt_B12</bc>
        <bc>B3_4=B5</bc>
        <bc>BAR=SH3_1</bc>
        <bc>BCDHK_Adom3=HATPase_c</bc>
        <bc>BCS1_N=AAA</bc>
        <bc>BHD_1=BHD_3</bc>
        <bc>BOP1NT=WD40</bc>
        <bc>BRCA-2_helical=BRCA-2_OB1</bc>
        <bc>BRCT=AAA</bc>
        <bc>BRCT=IMS</bc>
        <bc>BRCT=IMS_C</bc>
        <bc>BRCT=PARP</bc>
        <bc>BRCT=PARP_reg</bc>
        <bc>BRCT=RFC1</bc>
        <bc>BRCT=WGR</bc>
        <bc>BTB=BACK</bc>
        <bc>Beach=WD40</bc>
        <bc>Beta-Casp=CPSF73-100_C</bc>
        <bc>Beta-Casp=RMMBL</bc>
        <bc>Biotin_carb_C=ACC_central</bc>
        <bc>Biotin_carb_C=Biotin_lipoyl</bc>
        <bc>Biotin_carb_C=Carboxyl_trans</bc>
        <bc>Biotin_lipoyl=2-oxoacid_dh</bc>
        <bc>Biotin_lipoyl=ACC_central</bc>
        <bc>Biotin_lipoyl=Carboxyl_trans</bc>
        <bc>Biotin_lipoyl=E3_binding</bc>
        <bc>Bromo_TP=TAF8_C</bc>
        <bc>C1_1=DAGK_acc</bc>
        <bc>C1_1=DAGK_cat</bc>
        <bc>C2=Copine</bc>
        <bc>C2=Pkinase</bc>
        <bc>C2=RasGAP</bc>
        <bc>C2=WW</bc>
        <bc>CAF1C_H4-bd=WD40</bc>
        <bc>CAP_N=CAP_C</bc>
        <bc>CBM_20=Glyco_hydro_77</bc>
        <bc>CBM_48=Alpha-amylase</bc>
        <bc>CBM_48=Alpha-amylase_C</bc>
        <bc>CDC48_2=AAA</bc>
        <bc>CDC48_N=AAA</bc>
        <bc>CDC48_N=CDC48_2</bc>
        <bc>CH=EB1</bc>
        <bc>CH=LIM</bc>
        <bc>CH=PH</bc>
        <bc>CH=Spectrin</bc>
        <bc>CH=efhand_Ca_insen</bc>
        <bc>CNH=Clathrin</bc>
        <bc>CNH=Vps39_1</bc>
        <bc>CNH=Vps39_2</bc>
        <bc>CN_hydrolase=NAD_synthase</bc>
        <bc>COG2=DUF3510</bc>
        <bc>CO_deh_flav_C=Ald_Xan_dh_C</bc>
        <bc>CO_deh_flav_C=Ald_Xan_dh_C2</bc>
        <bc>CPSase_L_D2=ACC_central</bc>
        <bc>CPSase_L_D2=Biotin_carb_C</bc>
        <bc>CPSase_L_D2=Biotin_lipoyl</bc>
        <bc>CPSase_L_D2=CPSase_L_D3</bc>
        <bc>CPSase_L_D2=CPSase_L_chain</bc>
        <bc>CPSase_L_D2=Carboxyl_trans</bc>
        <bc>CPSase_L_D2=MGS</bc>
        <bc>CPSase_L_D3=CPSase_L_D2</bc>
        <bc>CPSase_L_D3=CPSase_L_chain</bc>
        <bc>CPSase_L_D3=MGS</bc>
        <bc>CPSase_L_chain=ACC_central</bc>
        <bc>CPSase_L_chain=Biotin_carb_C</bc>
        <bc>CPSase_L_chain=Biotin_lipoyl</bc>
        <bc>CPSase_L_chain=CPSase_L_D2</bc>
        <bc>CPSase_L_chain=CPSase_L_D3</bc>
        <bc>CPSase_L_chain=Carboxyl_trans</bc>
        <bc>CPSase_L_chain=MGS</bc>
        <bc>CPSase_sm_chain=CPSase_L_D2</bc>
        <bc>CPSase_sm_chain=CPSase_L_D3</bc>
        <bc>CPSase_sm_chain=CPSase_L_chain</bc>
        <bc>CPSase_sm_chain=GATase</bc>
        <bc>CPSase_sm_chain=MGS</bc>
        <bc>CRAL_TRIO_N=CRAL_TRIO</bc>
        <bc>CS=SGS</bc>
        <bc>CTP_synth_N=GATase</bc>
        <bc>Cactin_mid=CactinC_cactus</bc>
        <bc>Cation_ATPase_N=Cation_ATPase_C</bc>
        <bc>Cation_ATPase_N=E1-E2_ATPase</bc>
        <bc>Cation_ATPase_N=HAD</bc>
        <bc>Cation_ATPase_N=Hydrolase</bc>
        <bc>Chorein_N=ATG_C</bc>
        <bc>Chorein_N=DUF1162</bc>
        <bc>Chromo=Helicase_C</bc>
        <bc>Chromo=SNF2_N</bc>
        <bc>Cir_N=CWC25</bc>
        <bc>Clat_adaptor_s=Adap_comp_sub</bc>
        <bc>Clathrin-link=Clathrin</bc>
        <bc>Clathrin=VPS11_C</bc>
        <bc>Clathrin=Vps39_2</bc>
        <bc>Clp_N=AAA</bc>
        <bc>Clp_N=AAA_2</bc>
        <bc>Clp_N=ClpB_D2-small</bc>
        <bc>Cnd1_N=Cnd1</bc>
        <bc>CoA_binding=Ligase_CoA</bc>
        <bc>Coatomer_WDAD=COPI_C</bc>
        <bc>Cofilin_ADF=SH3_1</bc>
        <bc>Cohesin_HEAT=Nipped-B_C</bc>
        <bc>Complex1_51K=NADH_4Fe-4S</bc>
        <bc>Complex1_51K=SLBB</bc>
        <bc>Cpn60_TCP1=PIP5K</bc>
        <bc>Creatinase_N=Peptidase_M24</bc>
        <bc>Cse1=CAS_CSE1</bc>
        <bc>Cu-oxidase=Cu-oxidase_2</bc>
        <bc>Cu-oxidase_3=Cu-oxidase</bc>
        <bc>Cu-oxidase_3=Cu-oxidase_2</bc>
        <bc>Cullin=APC2</bc>
        <bc>Cullin=Cullin_Nedd8</bc>
        <bc>CwfJ_C_1=CwfJ_C_2</bc>
        <bc>Cyclin_N=Cyclin_C</bc>
        <bc>Cyt-b5=FAD_binding_6</bc>
        <bc>Cyt-b5=FA_desaturase</bc>
        <bc>Cyt-b5=NAD_binding_1</bc>
        <bc>DAGK_cat=DAGK_acc</bc>
        <bc>DCP2=NUDIX</bc>
        <bc>DEAD=DBP10CT</bc>
        <bc>DEAD=DSHCT</bc>
        <bc>DEAD=DUF1998</bc>
        <bc>DEAD=HA2</bc>
        <bc>DEAD=HRDC</bc>
        <bc>DEAD=Helicase_C</bc>
        <bc>DEAD=OB_NTP_bind</bc>
        <bc>DEAD=RQC</bc>
        <bc>DEAD=Sec63</bc>
        <bc>DEAD_2=DUF1227</bc>
        <bc>DENN=dDENN</bc>
        <bc>DHC_N1=AAA_5</bc>
        <bc>DHC_N1=AAA_6</bc>
        <bc>DHC_N1=AAA_7</bc>
        <bc>DHC_N1=AAA_8</bc>
        <bc>DHC_N1=AAA_9</bc>
        <bc>DHC_N1=DHC_N2</bc>
        <bc>DHC_N1=Dynein_heavy</bc>
        <bc>DHC_N1=MT</bc>
        <bc>DHC_N2=AAA_5</bc>
        <bc>DHC_N2=AAA_6</bc>
        <bc>DHC_N2=AAA_7</bc>
        <bc>DHC_N2=AAA_8</bc>
        <bc>DHC_N2=AAA_9</bc>
        <bc>DHC_N2=Dynein_heavy</bc>
        <bc>DHC_N2=MT</bc>
        <bc>DHFR_1=Thymidylat_synt</bc>
        <bc>DHH=DHHA2</bc>
        <bc>DKCLD=PUA</bc>
        <bc>DKCLD=TruB_N</bc>
        <bc>DNA_gyraseB=DNA_topoisoIV</bc>
        <bc>DNA_ligase_A_C=DNA_ligase_IV</bc>
        <bc>DNA_ligase_A_M=DNA_ligase_A_C</bc>
        <bc>DNA_ligase_A_M=DNA_ligase_IV</bc>
        <bc>DNA_ligase_A_N=DNA_ligase_A_C</bc>
        <bc>DNA_ligase_A_N=DNA_ligase_A_M</bc>
        <bc>DNA_ligase_A_N=DNA_ligase_IV</bc>
        <bc>DNA_mis_repair=MutL_C</bc>
        <bc>DNA_photolyase=FAD_binding_7</bc>
        <bc>DNA_pol_A_exo1=DNA_pol_A</bc>
        <bc>DNA_pol_A_exo1=HRDC</bc>
        <bc>DNA_pol_B=DUF1744</bc>
        <bc>DNA_pol_B=zf-DNA_Pol</bc>
        <bc>DNA_pol_B_exo1=DNA_pol_B</bc>
        <bc>DNA_pol_B_exo1=DUF1744</bc>
        <bc>DNA_pol_B_exo1=zf-DNA_Pol</bc>
        <bc>DPPIV_N=Peptidase_S9</bc>
        <bc>DSPc=PTEN_C2</bc>
        <bc>DUF1162=ATG_C</bc>
        <bc>DUF1394=FragX_IP</bc>
        <bc>DUF1726=DUF699</bc>
        <bc>DUF1771=Smr</bc>
        <bc>DUF1899=DUF1900</bc>
        <bc>DUF1899=WD40</bc>
        <bc>DUF1900=DUF1899</bc>
        <bc>DUF1900=WD40</bc>
        <bc>DUF1969=FAA_hydrolase</bc>
        <bc>DUF2450=DUF2451</bc>
        <bc>DUF2450=Vps54</bc>
        <bc>DUF3336=Patatin</bc>
        <bc>DUF3381=Spb1_C</bc>
        <bc>DUF3384=Rap_GAP</bc>
        <bc>DUF3385=FAT</bc>
        <bc>DUF3385=FATC</bc>
        <bc>DUF3385=PI3_PI4_kinase</bc>
        <bc>DUF3385=Rapamycin_bind</bc>
        <bc>DUF3448=AMP-binding</bc>
        <bc>DUF3452=RB_A</bc>
        <bc>DUF3452=RB_B</bc>
        <bc>DUF3453=Symplekin_C</bc>
        <bc>DUF3535=Helicase_C</bc>
        <bc>DUF3535=SNF2_N</bc>
        <bc>DUF3591=Bromodomain</bc>
        <bc>DUF3735=ABA_GPCR</bc>
        <bc>DUF3819=Not1</bc>
        <bc>DUF382=PSP</bc>
        <bc>DUF383=DUF384</bc>
        <bc>DUF814=DUF3441</bc>
        <bc>DUSP=UCH</bc>
        <bc>DinB_2=FGE-sulfatase</bc>
        <bc>DnaJ=DUF1977</bc>
        <bc>DnaJ=DUF3395</bc>
        <bc>DnaJ=DnaJ_C</bc>
        <bc>DnaJ=DnaJ_CXXCXGXG</bc>
        <bc>DnaJ=HSCB_C</bc>
        <bc>DnaJ=Myb_DNA-binding</bc>
        <bc>DnaJ=Sec63</bc>
        <bc>DnaJ=zf-C2H2_jaz</bc>
        <bc>DnaJ=zf-CSL</bc>
        <bc>DnaJ_CXXCXGXG=DnaJ_C</bc>
        <bc>Drf_FH3=FH2</bc>
        <bc>Drf_GBD=Drf_FH3</bc>
        <bc>Drf_GBD=FH2</bc>
        <bc>Dynamin_M=GED</bc>
        <bc>Dynamin_N=Dynamin_M</bc>
        <bc>Dynamin_N=GED</bc>
        <bc>Dynamin_N=efhand_3</bc>
        <bc>E1-E2_ATPase=Cation_ATPase_C</bc>
        <bc>E1-E2_ATPase=HAD</bc>
        <bc>E1-E2_ATPase=Hydrolase</bc>
        <bc>E1_dh=Transket_pyr</bc>
        <bc>E2F_TDP=DP</bc>
        <bc>E3_binding=2-oxoacid_dh</bc>
        <bc>ECH=3HCDH</bc>
        <bc>ECH=3HCDH_N</bc>
        <bc>EFG_C=LepA_C</bc>
        <bc>EFG_IV=EFG_C</bc>
        <bc>ELFV_dehydrog_N=ELFV_dehydrog</bc>
        <bc>EPL1=PHD</bc>
        <bc>ETF=ETF_alpha</bc>
        <bc>EamA=TPT</bc>
        <bc>Enolase_N=Enolase_C</bc>
        <bc>Exo_endo_phos=RhoGAP</bc>
        <bc>Exo_endo_phos=zf-GRF</bc>
        <bc>F-box-like=WD40</bc>
        <bc>FAD_binding_1=NAD_binding_1</bc>
        <bc>FAD_binding_2=Succ_DH_flav_C</bc>
        <bc>FAD_binding_4=ALO</bc>
        <bc>FAD_binding_4=FAD-oxidase_C</bc>
        <bc>FAD_binding_5=Ald_Xan_dh_C</bc>
        <bc>FAD_binding_5=Ald_Xan_dh_C2</bc>
        <bc>FAD_binding_5=CO_deh_flav_C</bc>
        <bc>FAD_binding_6=NAD_binding_1</bc>
        <bc>FAD_binding_8=NAD_binding_6</bc>
        <bc>FAT=FATC</bc>
        <bc>FAT=PI3_PI4_kinase</bc>
        <bc>FAT=Rapamycin_bind</bc>
        <bc>FA_desaturase=Cyt-b5</bc>
        <bc>FCH=RhoGAP</bc>
        <bc>FCH=SH3_1</bc>
        <bc>FERM_M=I_LWEQ</bc>
        <bc>FERM_N=FERM_M</bc>
        <bc>FERM_N=I_LWEQ</bc>
        <bc>FGGY_N=FGGY_C</bc>
        <bc>FHA=Pkinase</bc>
        <bc>FHA=zf-C3HC4</bc>
        <bc>FYRN=FYRC</bc>
        <bc>FYVE=Cpn60_TCP1</bc>
        <bc>Fapy_DNA_glyco=H2TH</bc>
        <bc>FbpA=DUF3441</bc>
        <bc>FbpA=DUF814</bc>
        <bc>Fe_hyd_lg_C=Fe_hyd_SSU</bc>
        <bc>Fer2=Ald_Xan_dh_C</bc>
        <bc>Fer2=Ald_Xan_dh_C2</bc>
        <bc>Fer2=CO_deh_flav_C</bc>
        <bc>Fer2=FAD_binding_5</bc>
        <bc>Fer2=Fer2_2</bc>
        <bc>Fer2_2=Ald_Xan_dh_C</bc>
        <bc>Fer2_2=Ald_Xan_dh_C2</bc>
        <bc>Fer2_2=CO_deh_flav_C</bc>
        <bc>Fer2_2=FAD_binding_5</bc>
        <bc>Fer4=ABC_tran</bc>
        <bc>Ferric_reduct=FAD_binding_8</bc>
        <bc>Ferric_reduct=NAD_binding_6</bc>
        <bc>Flavodoxin_1=FAD_binding_1</bc>
        <bc>Flavodoxin_1=NAD_binding_1</bc>
        <bc>Foie-gras_1=Gryzun</bc>
        <bc>Formyl_trans_N=Formyl_trans_C</bc>
        <bc>FtsJ=DUF3381</bc>
        <bc>FtsJ=Spb1_C</bc>
        <bc>Fumerase=Fumerase_C</bc>
        <bc>G-patch=GCFC</bc>
        <bc>G6PD_N=G6PD_C</bc>
        <bc>GARS_A=GARS_C</bc>
        <bc>GARS_N=GARS_A</bc>
        <bc>GARS_N=GARS_C</bc>
        <bc>GATase=CPSase_L_D2</bc>
        <bc>GATase=CPSase_L_D3</bc>
        <bc>GATase=CPSase_L_chain</bc>
        <bc>GATase=GMP_synt_C</bc>
        <bc>GATase=His_biosynth</bc>
        <bc>GATase=MGS</bc>
        <bc>GATase=NAD_synthase</bc>
        <bc>GATase_2=Pribosyltran</bc>
        <bc>GATase_2=SIS</bc>
        <bc>GCV_T=GCV_T_C</bc>
        <bc>GHMP_kinases_N=GHMP_kinases_C</bc>
        <bc>GMC_oxred_N=GMC_oxred_C</bc>
        <bc>GN3L_Grn1=MMR_HSR1</bc>
        <bc>GSIII_N=Gln-synt_C</bc>
        <bc>GST_C=EF1G</bc>
        <bc>GST_N=EF1G</bc>
        <bc>GST_N=GST_C</bc>
        <bc>GTP1_OBG=MMR_HSR1</bc>
        <bc>GTP_EFTU=AARP2CN</bc>
        <bc>GTP_EFTU=DUF663</bc>
        <bc>GTP_EFTU=EFG_C</bc>
        <bc>GTP_EFTU=EFG_IV</bc>
        <bc>GTP_EFTU=GTP_EFTU_D2</bc>
        <bc>GTP_EFTU=GTP_EFTU_D3</bc>
        <bc>GTP_EFTU=IF-2</bc>
        <bc>GTP_EFTU=LepA_C</bc>
        <bc>GTP_EFTU=eIF2_C</bc>
        <bc>GTP_EFTU_D2=EFG_C</bc>
        <bc>GTP_EFTU_D2=EFG_IV</bc>
        <bc>GTP_EFTU_D2=GTP_EFTU_D3</bc>
        <bc>GTP_EFTU_D2=IF-2</bc>
        <bc>GTP_EFTU_D2=eIF2_C</bc>
        <bc>GalKase_gal_bdg=GHMP_kinases_C</bc>
        <bc>GalKase_gal_bdg=GHMP_kinases_N</bc>
        <bc>GatB_N=GatB_Yqey</bc>
        <bc>Gelsolin=VHP</bc>
        <bc>Gln-synt_N=Gln-synt_C</bc>
        <bc>Glyco_hydro_20b=Glyco_hydro_20</bc>
        <bc>Glyco_hydro_2_N=Glyco_hydro_2</bc>
        <bc>Glyco_hydro_38=Alpha-mann_mid</bc>
        <bc>Glyco_hydro_38=Glyco_hydro_38C</bc>
        <bc>Glyco_hydro_3=Glyco_hydro_3_C</bc>
        <bc>Gp_dh_N=Gp_dh_C</bc>
        <bc>HA2=OB_NTP_bind</bc>
        <bc>HAND=SLIDE</bc>
        <bc>HATPase_c=DNA_gyraseB</bc>
        <bc>HATPase_c=DNA_mis_repair</bc>
        <bc>HATPase_c=DNA_topoisoIV</bc>
        <bc>HATPase_c=HSP90</bc>
        <bc>HATPase_c=MutL_C</bc>
        <bc>HATPase_c=Response_reg</bc>
        <bc>HGTP_anticodon=ProRS-C_1</bc>
        <bc>HMA=E1-E2_ATPase</bc>
        <bc>HMA=Hydrolase</bc>
        <bc>HMGL-like=Biotin_lipoyl</bc>
        <bc>HMGL-like=PYC_OADA</bc>
        <bc>HMG_CoA_synt_N=HMG_CoA_synt_C</bc>
        <bc>HSA=Bromodomain</bc>
        <bc>HSA=Helicase_C</bc>
        <bc>HSA=SNF2_N</bc>
        <bc>Helicase_C=Bromodomain</bc>
        <bc>Helicase_C=DBP10CT</bc>
        <bc>Helicase_C=DEAD</bc>
        <bc>Helicase_C=DSHCT</bc>
        <bc>Helicase_C=DUF1998</bc>
        <bc>Helicase_C=HA2</bc>
        <bc>Helicase_C=HAND</bc>
        <bc>Helicase_C=HRDC</bc>
        <bc>Helicase_C=OB_NTP_bind</bc>
        <bc>Helicase_C=RQC</bc>
        <bc>Helicase_C=SLIDE</bc>
        <bc>Helicase_C=SUV3_C</bc>
        <bc>Helicase_C=Sec63</bc>
        <bc>HisKA=HATPase_c</bc>
        <bc>HisKA=Response_reg</bc>
        <bc>Hydant_A_N=Hydantoinase_A</bc>
        <bc>Hydant_A_N=Hydantoinase_B</bc>
        <bc>Hydantoinase_A=Hydantoinase_B</bc>
        <bc>Hydrolase=Cation_ATPase_C</bc>
        <bc>IBB=Arm</bc>
        <bc>IBN_N=CAS_CSE1</bc>
        <bc>IBN_N=CRM1_C</bc>
        <bc>IBN_N=Cse1</bc>
        <bc>IBN_N=Xpo1</bc>
        <bc>IMS=IMS_C</bc>
        <bc>Indigoidine_A=PfkB</bc>
        <bc>Inhibitor_I29=Peptidase_C1</bc>
        <bc>Ion_trans=cNMP_binding</bc>
        <bc>Ion_trans_2=BK_channel_a</bc>
        <bc>JmjN=ARID</bc>
        <bc>JmjN=JmjC</bc>
        <bc>KH_2=Ribosomal_S3_C</bc>
        <bc>KLRAQ=TTKRSYEDQ</bc>
        <bc>KOW=Ribosomal_L27e</bc>
        <bc>Kelch_1=BTB</bc>
        <bc>Kelch_1=Kelch_2</bc>
        <bc>Kelch_2=Kelch_1</bc>
        <bc>Kinesin=WD40</bc>
        <bc>Kri1=Kri1_C</bc>
        <bc>Ku=Ku_C</bc>
        <bc>Ku=Ku_PK_bind</bc>
        <bc>Ku_C=Ku_PK_bind</bc>
        <bc>Ku_N=Ku</bc>
        <bc>Ku_N=Ku_C</bc>
        <bc>Ku_N=Ku_PK_bind</bc>
        <bc>LON=AAA</bc>
        <bc>LON=Lon_C</bc>
        <bc>LRR_4=DSPc</bc>
        <bc>LRR_4=Gelsolin</bc>
        <bc>LRR_4=PP2C</bc>
        <bc>LRR_4=Pkinase_Tyr</bc>
        <bc>LSM14=FFD_TFG</bc>
        <bc>La=RRM_1</bc>
        <bc>La=RRM_3</bc>
        <bc>Lactamase_B=Beta-Casp</bc>
        <bc>Lactamase_B=CPSF73-100_C</bc>
        <bc>Lactamase_B=RMMBL</bc>
        <bc>Lactamase_B_2=DRMBL</bc>
        <bc>Ldh_1_N=Ldh_1_C</bc>
        <bc>Ligase_CoA=Citrate_synt</bc>
        <bc>Lipid_DES=FA_desaturase</bc>
        <bc>Lipin_N=LNS2</bc>
        <bc>LisH=WD40</bc>
        <bc>Lyase_1=FumaraseC_C</bc>
        <bc>M16C_assoc=Peptidase_M16_C</bc>
        <bc>MATH=UCH</bc>
        <bc>MCM2_N=MCM</bc>
        <bc>MGS=AICARFT_IMPCHas</bc>
        <bc>MIF4G=MA3</bc>
        <bc>MIT=AAA</bc>
        <bc>MIT=Vps4_C</bc>
        <bc>MMR_HSR1=GTPase_Cys_C</bc>
        <bc>MMR_HSR1=TGS</bc>
        <bc>MMR_HSR1=YchF-GTPase_C</bc>
        <bc>MMS1_N=CPSF_A</bc>
        <bc>MM_CoA_mutase=B12-binding</bc>
        <bc>MOSC_N=MOSC</bc>
        <bc>MT=AAA_9</bc>
        <bc>MT=Dynein_heavy</bc>
        <bc>Med26=TFIIS_C</bc>
        <bc>Med26=TFIIS_M</bc>
        <bc>Metallophos=DBR1</bc>
        <bc>Metallophos=Mre11_DNA_bind</bc>
        <bc>Methyltransf_11=Sterol_MT_C</bc>
        <bc>Methyltransf_11=WBS_methylT</bc>
        <bc>MipZ=ParA</bc>
        <bc>MoCF_biosynth=MoeA_C</bc>
        <bc>MobB=Clp1</bc>
        <bc>MoeA_N=MoCF_biosynth</bc>
        <bc>MoeA_N=MoeA_C</bc>
        <bc>MoeZ_MoeB=Rhodanese</bc>
        <bc>MutS_I=MutS_II</bc>
        <bc>MutS_I=MutS_III</bc>
        <bc>MutS_I=MutS_V</bc>
        <bc>MutS_II=MutS_III</bc>
        <bc>MutS_II=MutS_V</bc>
        <bc>MutS_III=MutS_V</bc>
        <bc>Myb_DNA-binding=DUF3351</bc>
        <bc>Myosin_N=Myosin_head</bc>
        <bc>Myosin_N=Myosin_tail_1</bc>
        <bc>Myosin_TH1=SH3_1</bc>
        <bc>Myosin_head=MyTH4</bc>
        <bc>Myosin_head=Myosin_TH1</bc>
        <bc>Myosin_head=Myosin_tail_1</bc>
        <bc>Myosin_head=SH3_1</bc>
        <bc>Myosin_head=SH3_2</bc>
        <bc>N1221=DUF3402</bc>
        <bc>NAD_Gly3P_dh_N=NAD_Gly3P_dh_C</bc>
        <bc>NAD_binding_2=6PGD</bc>
        <bc>NAD_binding_3=Homoserine_dh</bc>
        <bc>NAD_binding_4=Sterile</bc>
        <bc>NAD_synthase=GMP_synt_C</bc>
        <bc>NGP1NT=MMR_HSR1</bc>
        <bc>NIF=PTCB-BRCT</bc>
        <bc>NLE=WD40</bc>
        <bc>NMT=NMT_C</bc>
        <bc>NOC3p=CBF</bc>
        <bc>NOG1=NOGCT</bc>
        <bc>NOP5NT=NOSIC</bc>
        <bc>NOP5NT=Nop</bc>
        <bc>NOSIC=Nop</bc>
        <bc>NOSIC=Prp31_C</bc>
        <bc>NTP_transf_2=PAP_assoc</bc>
        <bc>NTP_transferase=Hexapep</bc>
        <bc>NTP_transferase=W2</bc>
        <bc>NUC130_3NT=SDA1</bc>
        <bc>NUC194=FAT</bc>
        <bc>NUC194=FATC</bc>
        <bc>NUC194=PI3_PI4_kinase</bc>
        <bc>Nfu_N=NifU</bc>
        <bc>Nop=Prp31_C</bc>
        <bc>Not3=NOT2_3_5</bc>
        <bc>Nucleoporin2=Nup96</bc>
        <bc>Nucleoporin_N=Nucleoporin_C</bc>
        <bc>OGG_N=HhH-GPD</bc>
        <bc>OTCace_N=OTCace</bc>
        <bc>Orn_Arg_deC_N=Orn_DAP_Arg_deC</bc>
        <bc>Oxidored_molyb=Mo-co_dimer</bc>
        <bc>PADR1=PARP</bc>
        <bc>PADR1=PARP_reg</bc>
        <bc>PADR1=WGR</bc>
        <bc>PAH=HDAC_interact</bc>
        <bc>PAP_central=PAP_RNA-bind</bc>
        <bc>PARP=VIT</bc>
        <bc>PARP_reg=PARP</bc>
        <bc>PAZ=Piwi</bc>
        <bc>PB1=Pkinase</bc>
        <bc>PBD=Pkinase</bc>
        <bc>PCI=Rpn3_C</bc>
        <bc>PCNA_N=PCNA_C</bc>
        <bc>PCRF=RF-1</bc>
        <bc>PEP-utilizers=PEP-utilizers_C</bc>
        <bc>PEX-1N=AAA</bc>
        <bc>PFU=PUL</bc>
        <bc>PGM_PMM_I=PGM_PMM_II</bc>
        <bc>PGM_PMM_I=PGM_PMM_III</bc>
        <bc>PGM_PMM_I=PGM_PMM_IV</bc>
        <bc>PGM_PMM_II=PGM_PMM_III</bc>
        <bc>PGM_PMM_II=PGM_PMM_IV</bc>
        <bc>PGM_PMM_III=PGM_PMM_IV</bc>
        <bc>PH=Ank_2</bc>
        <bc>PH=ArfGap</bc>
        <bc>PH=FYVE</bc>
        <bc>PH=PBD</bc>
        <bc>PH=Pkinase</bc>
        <bc>PH=Pkinase_C</bc>
        <bc>PH=RhoGAP</bc>
        <bc>PH=SH3_2</bc>
        <bc>PHD=Bromodomain</bc>
        <bc>PI-PLC-X=C2</bc>
        <bc>PI-PLC-X=PI-PLC-Y</bc>
        <bc>PI-PLC-Y=C2</bc>
        <bc>PI3K_C2=PI3Ka</bc>
        <bc>PI3K_C2=PI3_PI4_kinase</bc>
        <bc>PI3K_rbd=PI3K_C2</bc>
        <bc>PI3K_rbd=PI3Ka</bc>
        <bc>PI3K_rbd=PI3_PI4_kinase</bc>
        <bc>PI3Ka=PI3_PI4_kinase</bc>
        <bc>PI3_PI4_kinase=FATC</bc>
        <bc>PIGA=Glycos_transf_1</bc>
        <bc>PK=PK_C</bc>
        <bc>PMC2NT=DNA_pol_A_exo1</bc>
        <bc>PMC2NT=HRDC</bc>
        <bc>POP1=POPLD</bc>
        <bc>PP-binding=NAD_binding_4</bc>
        <bc>PPDK_N=PEP-utilizers</bc>
        <bc>PPDK_N=PEP-utilizers_C</bc>
        <bc>PPP5=Metallophos</bc>
        <bc>PPR_1=PPR</bc>
        <bc>PRA-CH=PRA-PH</bc>
        <bc>PRKCSH-like=PRKCSH</bc>
        <bc>PRO8NT=PROCN</bc>
        <bc>PRO8NT=PROCT</bc>
        <bc>PRO8NT=PRP8_domainIV</bc>
        <bc>PRO8NT=RRM_4</bc>
        <bc>PRO8NT=U5_2-snRNA_bdg</bc>
        <bc>PRO8NT=U6-snRNA_bdg</bc>
        <bc>PROCN=PROCT</bc>
        <bc>PROCN=PRP8_domainIV</bc>
        <bc>PROCN=RRM_4</bc>
        <bc>PROCN=U5_2-snRNA_bdg</bc>
        <bc>PROCN=U6-snRNA_bdg</bc>
        <bc>PRP3=DUF1115</bc>
        <bc>PRP4=Prp18</bc>
        <bc>PRP4=WD40</bc>
        <bc>PRP8_domainIV=PROCT</bc>
        <bc>PX=Pkinase</bc>
        <bc>PX=Vps5</bc>
        <bc>PYC_OADA=Biotin_lipoyl</bc>
        <bc>Peptidase_C2=Calpain_III</bc>
        <bc>Peptidase_M16=M16C_assoc</bc>
        <bc>Peptidase_M16=Peptidase_M16_C</bc>
        <bc>Peptidase_M16_C=M16C_assoc</bc>
        <bc>Peptidase_M1=Leuk-A4-hydro_C</bc>
        <bc>Peptidase_M24=Rtt106</bc>
        <bc>Peptidase_M24=SPT16</bc>
        <bc>Peptidase_M8=TIG</bc>
        <bc>Peptidase_S8=TPPII</bc>
        <bc>Peptidase_S9_N=Peptidase_S9</bc>
        <bc>Pescadillo_N=BRCT</bc>
        <bc>Phosphodiest=PigN</bc>
        <bc>Pirin=Pirin_C</bc>
        <bc>Pkinase=HGTP_anticodon2</bc>
        <bc>Pkinase=KA1</bc>
        <bc>Pkinase=POLO_box</bc>
        <bc>Pkinase=Pkinase_C</bc>
        <bc>Pkinase=Ribonuc_2-5A</bc>
        <bc>Pkinase=TBC</bc>
        <bc>Pkinase=WD40</bc>
        <bc>Plug_translocon=SecY</bc>
        <bc>PolyA_pol=PolyA_pol_RNAbd</bc>
        <bc>Porphobil_deam=Porphobil_deamC</bc>
        <bc>Pro-kuma_activ=Peptidase_S8</bc>
        <bc>Pro_isomerase=RRM_1</bc>
        <bc>Proteasome_A_N=Proteasome</bc>
        <bc>Pterin_bind=B12-binding</bc>
        <bc>Pterin_bind=B12-binding_2</bc>
        <bc>Pterin_bind=Met_synt_B12</bc>
        <bc>Pyr_redox_2=Pyr_redox</bc>
        <bc>Pyr_redox_2=Pyr_redox_dim</bc>
        <bc>QRPTase_N=QRPTase_C</bc>
        <bc>RB_A=RB_B</bc>
        <bc>RCC1=BTB</bc>
        <bc>RCC1=HECT</bc>
        <bc>RLI=ABC_tran</bc>
        <bc>RLI=DUF367</bc>
        <bc>RLI=Fer4</bc>
        <bc>RMMBL=CPSF73-100_C</bc>
        <bc>RNA_POL_M_15KD=TFIIS_C</bc>
        <bc>RNA_pol_Rpa2_4=RNA_pol_Rpb2_6</bc>
        <bc>RNA_pol_Rpa2_4=RNA_pol_Rpb2_7</bc>
        <bc>RNA_pol_Rpb1_1=RNA_pol_Rpb1_2</bc>
        <bc>RNA_pol_Rpb1_1=RNA_pol_Rpb1_3</bc>
        <bc>RNA_pol_Rpb1_1=RNA_pol_Rpb1_4</bc>
        <bc>RNA_pol_Rpb1_1=RNA_pol_Rpb1_5</bc>
        <bc>RNA_pol_Rpb1_2=RNA_pol_Rpb1_3</bc>
        <bc>RNA_pol_Rpb1_2=RNA_pol_Rpb1_4</bc>
        <bc>RNA_pol_Rpb1_2=RNA_pol_Rpb1_5</bc>
        <bc>RNA_pol_Rpb1_3=RNA_pol_Rpb1_4</bc>
        <bc>RNA_pol_Rpb1_3=RNA_pol_Rpb1_5</bc>
        <bc>RNA_pol_Rpb1_4=RNA_pol_Rpb1_5</bc>
        <bc>RNA_pol_Rpb2_1=RNA_pol_Rpa2_4</bc>
        <bc>RNA_pol_Rpb2_1=RNA_pol_Rpb2_3</bc>
        <bc>RNA_pol_Rpb2_1=RNA_pol_Rpb2_4</bc>
        <bc>RNA_pol_Rpb2_1=RNA_pol_Rpb2_5</bc>
        <bc>RNA_pol_Rpb2_1=RNA_pol_Rpb2_6</bc>
        <bc>RNA_pol_Rpb2_1=RNA_pol_Rpb2_7</bc>
        <bc>RNA_pol_Rpb2_3=RNA_pol_Rpa2_4</bc>
        <bc>RNA_pol_Rpb2_3=RNA_pol_Rpb2_4</bc>
        <bc>RNA_pol_Rpb2_3=RNA_pol_Rpb2_5</bc>
        <bc>RNA_pol_Rpb2_3=RNA_pol_Rpb2_6</bc>
        <bc>RNA_pol_Rpb2_3=RNA_pol_Rpb2_7</bc>
        <bc>RNA_pol_Rpb2_4=RNA_pol_Rpb2_5</bc>
        <bc>RNA_pol_Rpb2_4=RNA_pol_Rpb2_6</bc>
        <bc>RNA_pol_Rpb2_4=RNA_pol_Rpb2_7</bc>
        <bc>RNA_pol_Rpb2_5=RNA_pol_Rpb2_6</bc>
        <bc>RNA_pol_Rpb2_5=RNA_pol_Rpb2_7</bc>
        <bc>RNA_pol_Rpb2_6=RNA_pol_Rpb2_7</bc>
        <bc>RNA_pol_Rpb5_N=RNA_pol_Rpb5_C</bc>
        <bc>RNA_pol_Rpb7_N=RNA_pol_Rbc25</bc>
        <bc>RNA_pol_Rpb7_N=S1</bc>
        <bc>RNase_PH=RNase_PH_C</bc>
        <bc>RPN7=PCI</bc>
        <bc>RQC=HRDC</bc>
        <bc>RRM_1=PABP</bc>
        <bc>RRM_1=Surp</bc>
        <bc>RRM_1=zf-CCHC</bc>
        <bc>RRM_4=PROCT</bc>
        <bc>RRM_4=PRP8_domainIV</bc>
        <bc>RRM_4=U5_2-snRNA_bdg</bc>
        <bc>RRM_4=U6-snRNA_bdg</bc>
        <bc>RS4NT=Ribosomal_S4e</bc>
        <bc>RS4NT=S4</bc>
        <bc>RWD=HGTP_anticodon2</bc>
        <bc>RWD=IBR</bc>
        <bc>RWD=Pkinase</bc>
        <bc>RWD=UPF0029</bc>
        <bc>RYDR_ITPR=RIH_assoc</bc>
        <bc>Rad21_Rec8_N=Rad21_Rec8</bc>
        <bc>Rad4=BHD_1</bc>
        <bc>Rad4=BHD_3</bc>
        <bc>Radical_SAM=Acetyltransf_1</bc>
        <bc>Radical_SAM=Mob_synth_C</bc>
        <bc>Radical_SAM=TRAM</bc>
        <bc>Rap_GAP=CNH</bc>
        <bc>Rapamycin_bind=FATC</bc>
        <bc>Rapamycin_bind=PI3_PI4_kinase</bc>
        <bc>Ras=BTB</bc>
        <bc>RasGAP=RasGAP_C</bc>
        <bc>RasGEF_N=RasGEF</bc>
        <bc>Rep-A_N=Rep_fac-A_C</bc>
        <bc>Rep-A_N=tRNA_anti</bc>
        <bc>ResIII=Helicase_C</bc>
        <bc>RhoGAP=SH3_1</bc>
        <bc>RhoGEF=ArfGap</bc>
        <bc>RhoGEF=FYVE</bc>
        <bc>RhoGEF=PH</bc>
        <bc>Ribonuc_red_lgN=Ribonuc_red_lgC</bc>
        <bc>Ribosomal_L10=Ribosomal_60s</bc>
        <bc>Ribosomal_L11_N=Ribosomal_L11</bc>
        <bc>Ribosomal_L23eN=Ribosomal_L23</bc>
        <bc>Ribosomal_L2=Ribosomal_L2_C</bc>
        <bc>Ribosomal_L30_N=Ribosomal_L30</bc>
        <bc>Ribosomal_L5=Ribosomal_L5_C</bc>
        <bc>Ribosomal_S13_N=Ribosomal_S15</bc>
        <bc>Ribosomal_S4=S4</bc>
        <bc>Ribosomal_S5=Ribosomal_S5_C</bc>
        <bc>Rio2_N=RIO1</bc>
        <bc>S-AdoMet_synt_M=S-AdoMet_synt_C</bc>
        <bc>S-AdoMet_synt_N=S-AdoMet_synt_C</bc>
        <bc>S-AdoMet_synt_N=S-AdoMet_synt_M</bc>
        <bc>S-methyl_trans=B12-binding</bc>
        <bc>S-methyl_trans=B12-binding_2</bc>
        <bc>S-methyl_trans=Met_synt_B12</bc>
        <bc>S-methyl_trans=Pterin_bind</bc>
        <bc>S1=EIF_2_alpha</bc>
        <bc>S1=HA2</bc>
        <bc>S1=OB_NTP_bind</bc>
        <bc>S4=PseudoU_synth_2</bc>
        <bc>S4=Ribosomal_S4e</bc>
        <bc>SBDS=SBDS_C</bc>
        <bc>SEP=UBX</bc>
        <bc>SET=Rubis-subs-bind</bc>
        <bc>SH3_1=PH</bc>
        <bc>SH3_1=RhoGEF</bc>
        <bc>SLBB=NADH_4Fe-4S</bc>
        <bc>SNF2_N=Bromodomain</bc>
        <bc>SNF2_N=HAND</bc>
        <bc>SNF2_N=Helicase_C</bc>
        <bc>SNF2_N=SLIDE</bc>
        <bc>SNF2_N=zf-C3HC4</bc>
        <bc>SNase=TUDOR</bc>
        <bc>SPT16=Rtt106</bc>
        <bc>SPX=EXS</bc>
        <bc>SRP-alpha_N=SRP54</bc>
        <bc>SRP54=SRP_SPB</bc>
        <bc>SRP54_N=SRP54</bc>
        <bc>SRP54_N=SRP_SPB</bc>
        <bc>SapB_1=SapB_2</bc>
        <bc>SapB_2=Lipase_GDSL</bc>
        <bc>SapB_2=SapB_1</bc>
        <bc>Sas10_Utp3=Sas10_Utp3_C</bc>
        <bc>Sec23_BS=Gelsolin</bc>
        <bc>Sec23_BS=Sec23_helical</bc>
        <bc>Sec23_helical=Gelsolin</bc>
        <bc>Sec23_trunk=Gelsolin</bc>
        <bc>Sec23_trunk=Sec23_BS</bc>
        <bc>Sec23_trunk=Sec23_helical</bc>
        <bc>Sec63=DEAD</bc>
        <bc>Sec63=Helicase_C</bc>
        <bc>Sec7=DUF1981</bc>
        <bc>Sec7=PH</bc>
        <bc>Sec7_N=DUF1981</bc>
        <bc>Sec7_N=Sec7</bc>
        <bc>Seryl_tRNA_N=tRNA-synt_2b</bc>
        <bc>Skp1_POZ=Skp1</bc>
        <bc>Sod_Fe_N=Sod_Fe_C</bc>
        <bc>Spectrin=efhand_Ca_insen</bc>
        <bc>SpoU_sub_bind=SpoU_methylase</bc>
        <bc>Spt5-NGN=KOW</bc>
        <bc>Ssl1=C1_4</bc>
        <bc>Striatin=WD40</bc>
        <bc>Sua5_yciO_yrdC=SUA5</bc>
        <bc>Sulfate_transp=STAS</bc>
        <bc>Surp=PRP21_like_P</bc>
        <bc>Syntaxin-6_N=SNARE</bc>
        <bc>Syntaxin=SNARE</bc>
        <bc>TAF=DUF1546</bc>
        <bc>TBC=TLD</bc>
        <bc>TFIIA_gamma_N=TFIIA_gamma_C</bc>
        <bc>TFIIB=BRF1</bc>
        <bc>TFIID_90kDa=WD40</bc>
        <bc>TFIIS_M=TFIIS_C</bc>
        <bc>TF_Zn_Ribbon=BRF1</bc>
        <bc>TF_Zn_Ribbon=TFIIB</bc>
        <bc>TGS=HGTP_anticodon</bc>
        <bc>TGS=tRNA-synt_2b</bc>
        <bc>TGS=tRNA_SAD</bc>
        <bc>THF_DHG_CYH=THF_DHG_CYH_C</bc>
        <bc>TPK_catalytic=TPK_B1_binding</bc>
        <bc>TPP_enzyme_M=TPP_enzyme_C</bc>
        <bc>TPP_enzyme_N=TPP_enzyme_C</bc>
        <bc>TPP_enzyme_N=TPP_enzyme_M</bc>
        <bc>TPR_1=DnaJ</bc>
        <bc>TPR_1=Metallophos</bc>
        <bc>TPR_1=PPP5</bc>
        <bc>TPR_2=TPR_1</bc>
        <bc>ThiF=E2_bind</bc>
        <bc>ThiF=MoeZ_MoeB</bc>
        <bc>ThiF=Rhodanese</bc>
        <bc>ThiF=UBACT</bc>
        <bc>ThiF=UBA_e1_C</bc>
        <bc>ThiF=UBA_e1_thiolCys</bc>
        <bc>Thiolase_N=Thiolase_C</bc>
        <bc>Thioredoxin=ERp29</bc>
        <bc>Thioredoxin=Glutaredoxin</bc>
        <bc>Thoc2=Tho2</bc>
        <bc>Topoisom_I_N=Topoisom_I</bc>
        <bc>Toprim=Topoisom_bac</bc>
        <bc>Transket_pyr=Transketolase_C</bc>
        <bc>Transketolase_N=Transket_pyr</bc>
        <bc>Transketolase_N=Transketolase_C</bc>
        <bc>TrmE_N=GTPase_Cys_C</bc>
        <bc>TrmE_N=MMR_HSR1</bc>
        <bc>TruB_N=PUA</bc>
        <bc>Tubulin=FtsZ_C</bc>
        <bc>Tubulin=Tubulin_C</bc>
        <bc>Tudor-knot=MOZ_SAS</bc>
        <bc>Tudor-knot=MRG</bc>
        <bc>U1snRNP70_N=RRM_1</bc>
        <bc>U3snoRNP10=BP28CT</bc>
        <bc>U5_2-snRNA_bdg=PROCT</bc>
        <bc>U5_2-snRNA_bdg=PRP8_domainIV</bc>
        <bc>U5_2-snRNA_bdg=U6-snRNA_bdg</bc>
        <bc>U6-snRNA_bdg=PROCT</bc>
        <bc>U6-snRNA_bdg=PRP8_domainIV</bc>
        <bc>UBA=XPC-binding</bc>
        <bc>UBACT=E2_bind</bc>
        <bc>UBACT=UBA_e1_C</bc>
        <bc>UBA_e1_thiolCys=E2_bind</bc>
        <bc>UBA_e1_thiolCys=UBACT</bc>
        <bc>UBA_e1_thiolCys=UBA_e1_C</bc>
        <bc>UCR_TM=Rieske</bc>
        <bc>UDP-g_GGTase=Glyco_transf_8</bc>
        <bc>UDPG_MGDP_dh=UDPG_MGDP_dh_C</bc>
        <bc>UDPG_MGDP_dh_N=UDPG_MGDP_dh</bc>
        <bc>UDPG_MGDP_dh_N=UDPG_MGDP_dh_C</bc>
        <bc>UEV=Vps23_core</bc>
        <bc>UME=FAT</bc>
        <bc>UME=FATC</bc>
        <bc>UME=PI3_PI4_kinase</bc>
        <bc>UN_NPL4=NPL4</bc>
        <bc>UPF0004=Radical_SAM</bc>
        <bc>UPF0004=TRAM</bc>
        <bc>Ufd2P_core=U-box</bc>
        <bc>V-ATPase_H_N=V-ATPase_H_C</bc>
        <bc>V-SNARE=V-SNARE_C</bc>
        <bc>VHS=GAT</bc>
        <bc>VIT=VWA</bc>
        <bc>Vac14_Fab1_bd=Vac14_Fig4_bd</bc>
        <bc>Vault=MVP_shoulder</bc>
        <bc>Voltage_CLC=CBS</bc>
        <bc>Vps16_N=Vps16_C</bc>
        <bc>Vps39_1=Clathrin</bc>
        <bc>Vps39_1=Vps39_2</bc>
        <bc>WD-3=FANCL_C</bc>
        <bc>WD40=BING4CT</bc>
        <bc>WD40=Bromodomain</bc>
        <bc>WD40=COPI_C</bc>
        <bc>WD40=Coatomer_WDAD</bc>
        <bc>WD40=DUF1899</bc>
        <bc>WD40=DUF1900</bc>
        <bc>WD40=DUF3337</bc>
        <bc>WD40=Gelsolin</bc>
        <bc>WD40=Hira</bc>
        <bc>WD40=PFU</bc>
        <bc>WD40=PUL</bc>
        <bc>WD40=Sof1</bc>
        <bc>WD40=UTP15_C</bc>
        <bc>WD40=Utp12</bc>
        <bc>WD40=Utp13</bc>
        <bc>WD40=Utp21</bc>
        <bc>WGR=PARP</bc>
        <bc>WGR=PARP_reg</bc>
        <bc>WH1=PBD</bc>
        <bc>WW=FF</bc>
        <bc>XPC-binding=UBA</bc>
        <bc>XPG_N=XPG_I</bc>
        <bc>Xpo1=CRM1_C</bc>
        <bc>cobW=CobW_C</bc>
        <bc>eIF-3c_N=PCI</bc>
        <bc>eIF-5_eIF-2B=W2</bc>
        <bc>eIF3_N=PCI</bc>
        <bc>eIF3g=RRM_1</bc>
        <bc>eRF1_1=eRF1_2</bc>
        <bc>eRF1_1=eRF1_3</bc>
        <bc>eRF1_2=eRF1_3</bc>
        <bc>efhand=CH</bc>
        <bc>efhand_like=C2</bc>
        <bc>efhand_like=PI-PLC-X</bc>
        <bc>efhand_like=PI-PLC-Y</bc>
        <bc>ketoacyl-synt=Ketoacyl-synt_C</bc>
        <bc>mRNA_cap_enzyme=mRNA_cap_C</bc>
        <bc>malic=Malic_M</bc>
        <bc>tRNA-synt_1=Anticodon_1</bc>
        <bc>tRNA-synt_1=Val_tRNA-synt_C</bc>
        <bc>tRNA-synt_1c=tRNA-synt_1c_C</bc>
        <bc>tRNA-synt_1d=DALR_1</bc>
        <bc>tRNA-synt_1g=tRNA_bind</bc>
        <bc>tRNA-synt_2b=HGTP_anticodon</bc>
        <bc>tRNA-synt_2b=ProRS-C_1</bc>
        <bc>tRNA-synt_2c=DHHA1</bc>
        <bc>tRNA-synt_2c=tRNA_SAD</bc>
        <bc>tRNA-synt_2d=FDX-ACB</bc>
        <bc>tRNA_SAD=DHHA1</bc>
        <bc>tRNA_SAD=HGTP_anticodon</bc>
        <bc>tRNA_SAD=tRNA-synt_2b</bc>
        <bc>tRNA_anti=Rep_fac-A_C</bc>
        <bc>tRNA_anti=tRNA-synt_2</bc>
        <bc>tRNA_synt_1c_R1=tRNA-synt_1c</bc>
        <bc>tRNA_synt_1c_R1=tRNA-synt_1c_C</bc>
        <bc>uDENN=DENN</bc>
        <bc>uDENN=dDENN</bc>
        <bc>ubiquitin=Ribosomal_L40e</bc>
        <bc>ubiquitin=Ribosomal_S27</bc>
        <bc>ubiquitin=UBA</bc>
        <bc>ubiquitin=UCH</bc>
        <bc>ubiquitin=XPC-binding</bc>
        <bc>zf-C3HC4=Helicase_C</bc>
        <bc>zf-C3HC4=IBR</bc>
        <bc>zf-C3HC4=WD40</bc>
        <bc>zf-MYND=PDCD2_C</bc>
        <bc>zf-PARP=PADR1</bc>
        <bc>zf-PARP=PARP</bc>
        <bc>zf-PARP=PARP_reg</bc>
        <bc>zf-PARP=WGR</bc>
        <bc>zf-Sec23_Sec24=Gelsolin</bc>
        <bc>zf-Sec23_Sec24=Sec23_BS</bc>
        <bc>zf-Sec23_Sec24=Sec23_helical</bc>
        <bc>zf-Sec23_Sec24=Sec23_trunk</bc>
        <bc>zf-TRM13_CCCH=TRM13</bc>
        <bc>zf-U11-48K=TRM13</bc>
        <bc>zf-UBP=UCH</bc>
      </present>
    </binary_characters>
    <clade>
      <name>Unikonta</name>
      <taxonomy>
        <scientific_name>Unikonta</scientific_name>
      </taxonomy>
      <binary_characters type="parsimony inferred" gained_count="0" lost_count="8" present_count="980">
        <lost>
          <bc>AAA=RFC-E_C</bc>
          <bc>Anticodon_1=Val_tRNA-synt_C</bc>
          <bc>Cation_ATPase_N=HAD</bc>
          <bc>DHFR_1=Thymidylat_synt</bc>
          <bc>Gln-synt_N=Gln-synt_C</bc>
          <bc>PPR_1=PPR</bc>
          <bc>TPR_2=TPR_1</bc>
          <bc>tRNA-synt_1=Val_tRNA-synt_C</bc>
        </lost>
        <present>
          <bc>3HCDH_N=3HCDH</bc>
          <bc>5_3_exonuc_N=5_3_exonuc</bc>
          <bc>6PF2K=His_Phos_1</bc>
          <bc>AAA=AAA_2</bc>
          <bc>AAA=Bromodomain</bc>
          <bc>AAA=ClpB_D2-small</bc>
          <bc>AAA=Lon_C</bc>
          <bc>AAA=Peptidase_M41</bc>
          <bc>AAA=RFC1</bc>
          <bc>AAA=Rep_fac_C</bc>
          <bc>AAA=Vps4_C</bc>
          <bc>AAA_2=ClpB_D2-small</bc>
          <bc>AAA_5=AAA_7</bc>
          <bc>AAA_5=AAA_8</bc>
          <bc>AAA_5=AAA_9</bc>
          <bc>AAA_5=Dynein_heavy</bc>
          <bc>AAA_5=MT</bc>
          <bc>AAA_6=AAA_5</bc>
          <bc>AAA_6=AAA_7</bc>
          <bc>AAA_6=AAA_8</bc>
          <bc>AAA_6=AAA_9</bc>
          <bc>AAA_6=Dynein_heavy</bc>
          <bc>AAA_6=MT</bc>
          <bc>AAA_7=AAA_8</bc>
          <bc>AAA_7=AAA_9</bc>
          <bc>AAA_7=Dynein_heavy</bc>
          <bc>AAA_7=MT</bc>
          <bc>AAA_8=AAA_9</bc>
          <bc>AAA_8=Dynein_heavy</bc>
          <bc>AAA_8=MT</bc>
          <bc>AAA_9=Dynein_heavy</bc>
          <bc>AARP2CN=DUF663</bc>
          <bc>ABC2_membrane_3=ABC_tran</bc>
          <bc>ABC_membrane=ABC_tran</bc>
          <bc>ABC_membrane_2=ABC_tran</bc>
          <bc>ABC_tran=ABC2_membrane</bc>
          <bc>ABC_tran=ABC2_membrane_3</bc>
          <bc>ABC_tran=ABC_membrane</bc>
          <bc>ABC_tran=ABC_tran_2</bc>
          <bc>ABC_tran_2=ABC_tran</bc>
          <bc>ACC_central=Carboxyl_trans</bc>
          <bc>ADH_N=ADH_zinc_N</bc>
          <bc>AIRS=AIRS_C</bc>
          <bc>AMP-binding=NAD_binding_4</bc>
          <bc>AMP-binding=PP-binding</bc>
          <bc>AMP_N=Peptidase_M24</bc>
          <bc>ANTH=I_LWEQ</bc>
          <bc>APC8=TPR_1</bc>
          <bc>ARID=JmjC</bc>
          <bc>ATP-cone=Ribonuc_red_lgC</bc>
          <bc>ATP-cone=Ribonuc_red_lgN</bc>
          <bc>ATP-grasp_2=Ligase_CoA</bc>
          <bc>ATP-sulfurylase=APS_kinase</bc>
          <bc>ATP-synt_ab=ATP-synt_ab_C</bc>
          <bc>ATP-synt_ab_N=ATP-synt_ab</bc>
          <bc>ATP-synt_ab_N=ATP-synt_ab_C</bc>
          <bc>ATP_bind_4=Ribonuc_L-PSP</bc>
          <bc>Abhydro_lipase=Abhydrolase_1</bc>
          <bc>Acetyltransf_1=Bromodomain</bc>
          <bc>Aconitase=Aconitase_C</bc>
          <bc>Acyl-CoA_dh_1=ACOX</bc>
          <bc>Acyl-CoA_dh_M=ACOX</bc>
          <bc>Acyl-CoA_dh_M=Acyl-CoA_dh_1</bc>
          <bc>Acyl-CoA_dh_N=Acyl-CoA_dh_1</bc>
          <bc>Acyl-CoA_dh_N=Acyl-CoA_dh_M</bc>
          <bc>Adaptin_N=Alpha_adaptinC2</bc>
          <bc>Adaptin_N=Alpha_adaptin_C</bc>
          <bc>Adaptin_N=B2-adapt-app_C</bc>
          <bc>Adaptin_N=Coatamer_beta_C</bc>
          <bc>Adaptin_N=Gamma-COP</bc>
          <bc>Aha1_N=AHSA1</bc>
          <bc>AhpC-TSA=1-cysPrx_C</bc>
          <bc>AlaDh_PNT_N=AlaDh_PNT_C</bc>
          <bc>Ald_Xan_dh_C=Ald_Xan_dh_C2</bc>
          <bc>Alpha-amylase=Alpha-amylase_C</bc>
          <bc>Alpha-mann_mid=Glyco_hydro_38C</bc>
          <bc>Alpha_adaptinC2=Alpha_adaptin_C</bc>
          <bc>Aminotran_5=MOSC</bc>
          <bc>Aminotran_5=MOSC_N</bc>
          <bc>Ank=Ank_2</bc>
          <bc>Ank=Pkinase_Tyr</bc>
          <bc>Ank_2=Ank</bc>
          <bc>Ank_2=PH</bc>
          <bc>Ank_2=Pkinase_Tyr</bc>
          <bc>Ank_2=SAM_1</bc>
          <bc>Ank_2=zf-DHHC</bc>
          <bc>ApbA=ApbA_C</bc>
          <bc>Apc3=TPR_1</bc>
          <bc>Apc4_WD40=Apc4</bc>
          <bc>ArfGap=Ank_2</bc>
          <bc>ArfGap=PH</bc>
          <bc>Arg_tRNA_synt_N=DALR_1</bc>
          <bc>Arg_tRNA_synt_N=tRNA-synt_1d</bc>
          <bc>Arrestin_N=Arrestin_C</bc>
          <bc>ArsA_ATPase=ParA</bc>
          <bc>Autophagy_N=Autophagy_Cterm</bc>
          <bc>Autophagy_N=Autophagy_act_C</bc>
          <bc>Autophagy_act_C=Autophagy_Cterm</bc>
          <bc>B12-binding=Met_synt_B12</bc>
          <bc>B12-binding_2=B12-binding</bc>
          <bc>B12-binding_2=Met_synt_B12</bc>
          <bc>B3_4=B5</bc>
          <bc>BAR=SH3_1</bc>
          <bc>BCDHK_Adom3=HATPase_c</bc>
          <bc>BCS1_N=AAA</bc>
          <bc>BHD_1=BHD_3</bc>
          <bc>BOP1NT=WD40</bc>
          <bc>BRCA-2_helical=BRCA-2_OB1</bc>
          <bc>BRCT=AAA</bc>
          <bc>BRCT=IMS</bc>
          <bc>BRCT=IMS_C</bc>
          <bc>BRCT=PARP</bc>
          <bc>BRCT=PARP_reg</bc>
          <bc>BRCT=RFC1</bc>
          <bc>BRCT=WGR</bc>
          <bc>BTB=BACK</bc>
          <bc>Beach=WD40</bc>
          <bc>Beta-Casp=CPSF73-100_C</bc>
          <bc>Beta-Casp=RMMBL</bc>
          <bc>Biotin_carb_C=ACC_central</bc>
          <bc>Biotin_carb_C=Biotin_lipoyl</bc>
          <bc>Biotin_carb_C=Carboxyl_trans</bc>
          <bc>Biotin_lipoyl=2-oxoacid_dh</bc>
          <bc>Biotin_lipoyl=ACC_central</bc>
          <bc>Biotin_lipoyl=Carboxyl_trans</bc>
          <bc>Biotin_lipoyl=E3_binding</bc>
          <bc>Bromo_TP=TAF8_C</bc>
          <bc>C1_1=DAGK_acc</bc>
          <bc>C1_1=DAGK_cat</bc>
          <bc>C2=Copine</bc>
          <bc>C2=Pkinase</bc>
          <bc>C2=RasGAP</bc>
          <bc>C2=WW</bc>
          <bc>CAF1C_H4-bd=WD40</bc>
          <bc>CAP_N=CAP_C</bc>
          <bc>CBM_20=Glyco_hydro_77</bc>
          <bc>CBM_48=Alpha-amylase</bc>
          <bc>CBM_48=Alpha-amylase_C</bc>
          <bc>CDC48_2=AAA</bc>
          <bc>CDC48_N=AAA</bc>
          <bc>CDC48_N=CDC48_2</bc>
          <bc>CH=EB1</bc>
          <bc>CH=LIM</bc>
          <bc>CH=PH</bc>
          <bc>CH=Spectrin</bc>
          <bc>CH=efhand_Ca_insen</bc>
          <bc>CNH=Clathrin</bc>
          <bc>CNH=Vps39_1</bc>
          <bc>CNH=Vps39_2</bc>
          <bc>CN_hydrolase=NAD_synthase</bc>
          <bc>COG2=DUF3510</bc>
          <bc>CO_deh_flav_C=Ald_Xan_dh_C</bc>
          <bc>CO_deh_flav_C=Ald_Xan_dh_C2</bc>
          <bc>CPSase_L_D2=ACC_central</bc>
          <bc>CPSase_L_D2=Biotin_carb_C</bc>
          <bc>CPSase_L_D2=Biotin_lipoyl</bc>
          <bc>CPSase_L_D2=CPSase_L_D3</bc>
          <bc>CPSase_L_D2=CPSase_L_chain</bc>
          <bc>CPSase_L_D2=Carboxyl_trans</bc>
          <bc>CPSase_L_D2=MGS</bc>
          <bc>CPSase_L_D3=CPSase_L_D2</bc>
          <bc>CPSase_L_D3=CPSase_L_chain</bc>
          <bc>CPSase_L_D3=MGS</bc>
          <bc>CPSase_L_chain=ACC_central</bc>
          <bc>CPSase_L_chain=Biotin_carb_C</bc>
          <bc>CPSase_L_chain=Biotin_lipoyl</bc>
          <bc>CPSase_L_chain=CPSase_L_D2</bc>
          <bc>CPSase_L_chain=CPSase_L_D3</bc>
          <bc>CPSase_L_chain=Carboxyl_trans</bc>
          <bc>CPSase_L_chain=MGS</bc>
          <bc>CPSase_sm_chain=CPSase_L_D2</bc>
          <bc>CPSase_sm_chain=CPSase_L_D3</bc>
          <bc>CPSase_sm_chain=CPSase_L_chain</bc>
          <bc>CPSase_sm_chain=GATase</bc>
          <bc>CPSase_sm_chain=MGS</bc>
          <bc>CRAL_TRIO_N=CRAL_TRIO</bc>
          <bc>CS=SGS</bc>
          <bc>CTP_synth_N=GATase</bc>
          <bc>Cactin_mid=CactinC_cactus</bc>
          <bc>Cation_ATPase_N=Cation_ATPase_C</bc>
          <bc>Cation_ATPase_N=E1-E2_ATPase</bc>
          <bc>Cation_ATPase_N=Hydrolase</bc>
          <bc>Chorein_N=ATG_C</bc>
          <bc>Chorein_N=DUF1162</bc>
          <bc>Chromo=Helicase_C</bc>
          <bc>Chromo=SNF2_N</bc>
          <bc>Cir_N=CWC25</bc>
          <bc>Clat_adaptor_s=Adap_comp_sub</bc>
          <bc>Clathrin-link=Clathrin</bc>
          <bc>Clathrin=VPS11_C</bc>
          <bc>Clathrin=Vps39_2</bc>
          <bc>Clp_N=AAA</bc>
          <bc>Clp_N=AAA_2</bc>
          <bc>Clp_N=ClpB_D2-small</bc>
          <bc>Cnd1_N=Cnd1</bc>
          <bc>CoA_binding=Ligase_CoA</bc>
          <bc>Coatomer_WDAD=COPI_C</bc>
          <bc>Cofilin_ADF=SH3_1</bc>
          <bc>Cohesin_HEAT=Nipped-B_C</bc>
          <bc>Complex1_51K=NADH_4Fe-4S</bc>
          <bc>Complex1_51K=SLBB</bc>
          <bc>Cpn60_TCP1=PIP5K</bc>
          <bc>Creatinase_N=Peptidase_M24</bc>
          <bc>Cse1=CAS_CSE1</bc>
          <bc>Cu-oxidase=Cu-oxidase_2</bc>
          <bc>Cu-oxidase_3=Cu-oxidase</bc>
          <bc>Cu-oxidase_3=Cu-oxidase_2</bc>
          <bc>Cullin=APC2</bc>
          <bc>Cullin=Cullin_Nedd8</bc>
          <bc>CwfJ_C_1=CwfJ_C_2</bc>
          <bc>Cyclin_N=Cyclin_C</bc>
          <bc>Cyt-b5=FAD_binding_6</bc>
          <bc>Cyt-b5=FA_desaturase</bc>
          <bc>Cyt-b5=NAD_binding_1</bc>
          <bc>DAGK_cat=DAGK_acc</bc>
          <bc>DCP2=NUDIX</bc>
          <bc>DEAD=DBP10CT</bc>
          <bc>DEAD=DSHCT</bc>
          <bc>DEAD=DUF1998</bc>
          <bc>DEAD=HA2</bc>
          <bc>DEAD=HRDC</bc>
          <bc>DEAD=Helicase_C</bc>
          <bc>DEAD=OB_NTP_bind</bc>
          <bc>DEAD=RQC</bc>
          <bc>DEAD=Sec63</bc>
          <bc>DEAD_2=DUF1227</bc>
          <bc>DENN=dDENN</bc>
          <bc>DHC_N1=AAA_5</bc>
          <bc>DHC_N1=AAA_6</bc>
          <bc>DHC_N1=AAA_7</bc>
          <bc>DHC_N1=AAA_8</bc>
          <bc>DHC_N1=AAA_9</bc>
          <bc>DHC_N1=DHC_N2</bc>
          <bc>DHC_N1=Dynein_heavy</bc>
          <bc>DHC_N1=MT</bc>
          <bc>DHC_N2=AAA_5</bc>
          <bc>DHC_N2=AAA_6</bc>
          <bc>DHC_N2=AAA_7</bc>
          <bc>DHC_N2=AAA_8</bc>
          <bc>DHC_N2=AAA_9</bc>
          <bc>DHC_N2=Dynein_heavy</bc>
          <bc>DHC_N2=MT</bc>
          <bc>DHH=DHHA2</bc>
          <bc>DKCLD=PUA</bc>
          <bc>DKCLD=TruB_N</bc>
          <bc>DNA_gyraseB=DNA_topoisoIV</bc>
          <bc>DNA_ligase_A_C=DNA_ligase_IV</bc>
          <bc>DNA_ligase_A_M=DNA_ligase_A_C</bc>
          <bc>DNA_ligase_A_M=DNA_ligase_IV</bc>
          <bc>DNA_ligase_A_N=DNA_ligase_A_C</bc>
          <bc>DNA_ligase_A_N=DNA_ligase_A_M</bc>
          <bc>DNA_ligase_A_N=DNA_ligase_IV</bc>
          <bc>DNA_mis_repair=MutL_C</bc>
          <bc>DNA_photolyase=FAD_binding_7</bc>
          <bc>DNA_pol_A_exo1=DNA_pol_A</bc>
          <bc>DNA_pol_A_exo1=HRDC</bc>
          <bc>DNA_pol_B=DUF1744</bc>
          <bc>DNA_pol_B=zf-DNA_Pol</bc>
          <bc>DNA_pol_B_exo1=DNA_pol_B</bc>
          <bc>DNA_pol_B_exo1=DUF1744</bc>
          <bc>DNA_pol_B_exo1=zf-DNA_Pol</bc>
          <bc>DPPIV_N=Peptidase_S9</bc>
          <bc>DSPc=PTEN_C2</bc>
          <bc>DUF1162=ATG_C</bc>
          <bc>DUF1394=FragX_IP</bc>
          <bc>DUF1726=DUF699</bc>
          <bc>DUF1771=Smr</bc>
          <bc>DUF1899=DUF1900</bc>
          <bc>DUF1899=WD40</bc>
          <bc>DUF1900=DUF1899</bc>
          <bc>DUF1900=WD40</bc>
          <bc>DUF1969=FAA_hydrolase</bc>
          <bc>DUF2450=DUF2451</bc>
          <bc>DUF2450=Vps54</bc>
          <bc>DUF3336=Patatin</bc>
          <bc>DUF3381=Spb1_C</bc>
          <bc>DUF3384=Rap_GAP</bc>
          <bc>DUF3385=FAT</bc>
          <bc>DUF3385=FATC</bc>
          <bc>DUF3385=PI3_PI4_kinase</bc>
          <bc>DUF3385=Rapamycin_bind</bc>
          <bc>DUF3448=AMP-binding</bc>
          <bc>DUF3452=RB_A</bc>
          <bc>DUF3452=RB_B</bc>
          <bc>DUF3453=Symplekin_C</bc>
          <bc>DUF3535=Helicase_C</bc>
          <bc>DUF3535=SNF2_N</bc>
          <bc>DUF3591=Bromodomain</bc>
          <bc>DUF3735=ABA_GPCR</bc>
          <bc>DUF3819=Not1</bc>
          <bc>DUF382=PSP</bc>
          <bc>DUF383=DUF384</bc>
          <bc>DUF814=DUF3441</bc>
          <bc>DUSP=UCH</bc>
          <bc>DinB_2=FGE-sulfatase</bc>
          <bc>DnaJ=DUF1977</bc>
          <bc>DnaJ=DUF3395</bc>
          <bc>DnaJ=DnaJ_C</bc>
          <bc>DnaJ=DnaJ_CXXCXGXG</bc>
          <bc>DnaJ=HSCB_C</bc>
          <bc>DnaJ=Myb_DNA-binding</bc>
          <bc>DnaJ=Sec63</bc>
          <bc>DnaJ=zf-C2H2_jaz</bc>
          <bc>DnaJ=zf-CSL</bc>
          <bc>DnaJ_CXXCXGXG=DnaJ_C</bc>
          <bc>Drf_FH3=FH2</bc>
          <bc>Drf_GBD=Drf_FH3</bc>
          <bc>Drf_GBD=FH2</bc>
          <bc>Dynamin_M=GED</bc>
          <bc>Dynamin_N=Dynamin_M</bc>
          <bc>Dynamin_N=GED</bc>
          <bc>Dynamin_N=efhand_3</bc>
          <bc>E1-E2_ATPase=Cation_ATPase_C</bc>
          <bc>E1-E2_ATPase=HAD</bc>
          <bc>E1-E2_ATPase=Hydrolase</bc>
          <bc>E1_dh=Transket_pyr</bc>
          <bc>E2F_TDP=DP</bc>
          <bc>E3_binding=2-oxoacid_dh</bc>
          <bc>ECH=3HCDH</bc>
          <bc>ECH=3HCDH_N</bc>
          <bc>EFG_C=LepA_C</bc>
          <bc>EFG_IV=EFG_C</bc>
          <bc>ELFV_dehydrog_N=ELFV_dehydrog</bc>
          <bc>EPL1=PHD</bc>
          <bc>ETF=ETF_alpha</bc>
          <bc>EamA=TPT</bc>
          <bc>Enolase_N=Enolase_C</bc>
          <bc>Exo_endo_phos=RhoGAP</bc>
          <bc>Exo_endo_phos=zf-GRF</bc>
          <bc>F-box-like=WD40</bc>
          <bc>FAD_binding_1=NAD_binding_1</bc>
          <bc>FAD_binding_2=Succ_DH_flav_C</bc>
          <bc>FAD_binding_4=ALO</bc>
          <bc>FAD_binding_4=FAD-oxidase_C</bc>
          <bc>FAD_binding_5=Ald_Xan_dh_C</bc>
          <bc>FAD_binding_5=Ald_Xan_dh_C2</bc>
          <bc>FAD_binding_5=CO_deh_flav_C</bc>
          <bc>FAD_binding_6=NAD_binding_1</bc>
          <bc>FAD_binding_8=NAD_binding_6</bc>
          <bc>FAT=FATC</bc>
          <bc>FAT=PI3_PI4_kinase</bc>
          <bc>FAT=Rapamycin_bind</bc>
          <bc>FA_desaturase=Cyt-b5</bc>
          <bc>FCH=RhoGAP</bc>
          <bc>FCH=SH3_1</bc>
          <bc>FERM_M=I_LWEQ</bc>
          <bc>FERM_N=FERM_M</bc>
          <bc>FERM_N=I_LWEQ</bc>
          <bc>FGGY_N=FGGY_C</bc>
          <bc>FHA=Pkinase</bc>
          <bc>FHA=zf-C3HC4</bc>
          <bc>FYRN=FYRC</bc>
          <bc>FYVE=Cpn60_TCP1</bc>
          <bc>Fapy_DNA_glyco=H2TH</bc>
          <bc>FbpA=DUF3441</bc>
          <bc>FbpA=DUF814</bc>
          <bc>Fe_hyd_lg_C=Fe_hyd_SSU</bc>
          <bc>Fer2=Ald_Xan_dh_C</bc>
          <bc>Fer2=Ald_Xan_dh_C2</bc>
          <bc>Fer2=CO_deh_flav_C</bc>
          <bc>Fer2=FAD_binding_5</bc>
          <bc>Fer2=Fer2_2</bc>
          <bc>Fer2_2=Ald_Xan_dh_C</bc>
          <bc>Fer2_2=Ald_Xan_dh_C2</bc>
          <bc>Fer2_2=CO_deh_flav_C</bc>
          <bc>Fer2_2=FAD_binding_5</bc>
          <bc>Fer4=ABC_tran</bc>
          <bc>Ferric_reduct=FAD_binding_8</bc>
          <bc>Ferric_reduct=NAD_binding_6</bc>
          <bc>Flavodoxin_1=FAD_binding_1</bc>
          <bc>Flavodoxin_1=NAD_binding_1</bc>
          <bc>Foie-gras_1=Gryzun</bc>
          <bc>Formyl_trans_N=Formyl_trans_C</bc>
          <bc>FtsJ=DUF3381</bc>
          <bc>FtsJ=Spb1_C</bc>
          <bc>Fumerase=Fumerase_C</bc>
          <bc>G-patch=GCFC</bc>
          <bc>G6PD_N=G6PD_C</bc>
          <bc>GARS_A=GARS_C</bc>
          <bc>GARS_N=GARS_A</bc>
          <bc>GARS_N=GARS_C</bc>
          <bc>GATase=CPSase_L_D2</bc>
          <bc>GATase=CPSase_L_D3</bc>
          <bc>GATase=CPSase_L_chain</bc>
          <bc>GATase=GMP_synt_C</bc>
          <bc>GATase=His_biosynth</bc>
          <bc>GATase=MGS</bc>
          <bc>GATase=NAD_synthase</bc>
          <bc>GATase_2=Pribosyltran</bc>
          <bc>GATase_2=SIS</bc>
          <bc>GCV_T=GCV_T_C</bc>
          <bc>GHMP_kinases_N=GHMP_kinases_C</bc>
          <bc>GMC_oxred_N=GMC_oxred_C</bc>
          <bc>GN3L_Grn1=MMR_HSR1</bc>
          <bc>GSIII_N=Gln-synt_C</bc>
          <bc>GST_C=EF1G</bc>
          <bc>GST_N=EF1G</bc>
          <bc>GST_N=GST_C</bc>
          <bc>GTP1_OBG=MMR_HSR1</bc>
          <bc>GTP_EFTU=AARP2CN</bc>
          <bc>GTP_EFTU=DUF663</bc>
          <bc>GTP_EFTU=EFG_C</bc>
          <bc>GTP_EFTU=EFG_IV</bc>
          <bc>GTP_EFTU=GTP_EFTU_D2</bc>
          <bc>GTP_EFTU=GTP_EFTU_D3</bc>
          <bc>GTP_EFTU=IF-2</bc>
          <bc>GTP_EFTU=LepA_C</bc>
          <bc>GTP_EFTU=eIF2_C</bc>
          <bc>GTP_EFTU_D2=EFG_C</bc>
          <bc>GTP_EFTU_D2=EFG_IV</bc>
          <bc>GTP_EFTU_D2=GTP_EFTU_D3</bc>
          <bc>GTP_EFTU_D2=IF-2</bc>
          <bc>GTP_EFTU_D2=eIF2_C</bc>
          <bc>GalKase_gal_bdg=GHMP_kinases_C</bc>
          <bc>GalKase_gal_bdg=GHMP_kinases_N</bc>
          <bc>GatB_N=GatB_Yqey</bc>
          <bc>Gelsolin=VHP</bc>
          <bc>Glyco_hydro_20b=Glyco_hydro_20</bc>
          <bc>Glyco_hydro_2_N=Glyco_hydro_2</bc>
          <bc>Glyco_hydro_38=Alpha-mann_mid</bc>
          <bc>Glyco_hydro_38=Glyco_hydro_38C</bc>
          <bc>Glyco_hydro_3=Glyco_hydro_3_C</bc>
          <bc>Gp_dh_N=Gp_dh_C</bc>
          <bc>HA2=OB_NTP_bind</bc>
          <bc>HAND=SLIDE</bc>
          <bc>HATPase_c=DNA_gyraseB</bc>
          <bc>HATPase_c=DNA_mis_repair</bc>
          <bc>HATPase_c=DNA_topoisoIV</bc>
          <bc>HATPase_c=HSP90</bc>
          <bc>HATPase_c=MutL_C</bc>
          <bc>HATPase_c=Response_reg</bc>
          <bc>HGTP_anticodon=ProRS-C_1</bc>
          <bc>HMA=E1-E2_ATPase</bc>
          <bc>HMA=Hydrolase</bc>
          <bc>HMGL-like=Biotin_lipoyl</bc>
          <bc>HMGL-like=PYC_OADA</bc>
          <bc>HMG_CoA_synt_N=HMG_CoA_synt_C</bc>
          <bc>HSA=Bromodomain</bc>
          <bc>HSA=Helicase_C</bc>
          <bc>HSA=SNF2_N</bc>
          <bc>Helicase_C=Bromodomain</bc>
          <bc>Helicase_C=DBP10CT</bc>
          <bc>Helicase_C=DEAD</bc>
          <bc>Helicase_C=DSHCT</bc>
          <bc>Helicase_C=DUF1998</bc>
          <bc>Helicase_C=HA2</bc>
          <bc>Helicase_C=HAND</bc>
          <bc>Helicase_C=HRDC</bc>
          <bc>Helicase_C=OB_NTP_bind</bc>
          <bc>Helicase_C=RQC</bc>
          <bc>Helicase_C=SLIDE</bc>
          <bc>Helicase_C=SUV3_C</bc>
          <bc>Helicase_C=Sec63</bc>
          <bc>HisKA=HATPase_c</bc>
          <bc>HisKA=Response_reg</bc>
          <bc>Hydant_A_N=Hydantoinase_A</bc>
          <bc>Hydant_A_N=Hydantoinase_B</bc>
          <bc>Hydantoinase_A=Hydantoinase_B</bc>
          <bc>Hydrolase=Cation_ATPase_C</bc>
          <bc>IBB=Arm</bc>
          <bc>IBN_N=CAS_CSE1</bc>
          <bc>IBN_N=CRM1_C</bc>
          <bc>IBN_N=Cse1</bc>
          <bc>IBN_N=Xpo1</bc>
          <bc>IMS=IMS_C</bc>
          <bc>Indigoidine_A=PfkB</bc>
          <bc>Inhibitor_I29=Peptidase_C1</bc>
          <bc>Ion_trans=cNMP_binding</bc>
          <bc>Ion_trans_2=BK_channel_a</bc>
          <bc>JmjN=ARID</bc>
          <bc>JmjN=JmjC</bc>
          <bc>KH_2=Ribosomal_S3_C</bc>
          <bc>KLRAQ=TTKRSYEDQ</bc>
          <bc>KOW=Ribosomal_L27e</bc>
          <bc>Kelch_1=BTB</bc>
          <bc>Kelch_1=Kelch_2</bc>
          <bc>Kelch_2=Kelch_1</bc>
          <bc>Kinesin=WD40</bc>
          <bc>Kri1=Kri1_C</bc>
          <bc>Ku=Ku_C</bc>
          <bc>Ku=Ku_PK_bind</bc>
          <bc>Ku_C=Ku_PK_bind</bc>
          <bc>Ku_N=Ku</bc>
          <bc>Ku_N=Ku_C</bc>
          <bc>Ku_N=Ku_PK_bind</bc>
          <bc>LON=AAA</bc>
          <bc>LON=Lon_C</bc>
          <bc>LRR_4=DSPc</bc>
          <bc>LRR_4=Gelsolin</bc>
          <bc>LRR_4=PP2C</bc>
          <bc>LRR_4=Pkinase_Tyr</bc>
          <bc>LSM14=FFD_TFG</bc>
          <bc>La=RRM_1</bc>
          <bc>La=RRM_3</bc>
          <bc>Lactamase_B=Beta-Casp</bc>
          <bc>Lactamase_B=CPSF73-100_C</bc>
          <bc>Lactamase_B=RMMBL</bc>
          <bc>Lactamase_B_2=DRMBL</bc>
          <bc>Ldh_1_N=Ldh_1_C</bc>
          <bc>Ligase_CoA=Citrate_synt</bc>
          <bc>Lipid_DES=FA_desaturase</bc>
          <bc>Lipin_N=LNS2</bc>
          <bc>LisH=WD40</bc>
          <bc>Lyase_1=FumaraseC_C</bc>
          <bc>M16C_assoc=Peptidase_M16_C</bc>
          <bc>MATH=UCH</bc>
          <bc>MCM2_N=MCM</bc>
          <bc>MGS=AICARFT_IMPCHas</bc>
          <bc>MIF4G=MA3</bc>
          <bc>MIT=AAA</bc>
          <bc>MIT=Vps4_C</bc>
          <bc>MMR_HSR1=GTPase_Cys_C</bc>
          <bc>MMR_HSR1=TGS</bc>
          <bc>MMR_HSR1=YchF-GTPase_C</bc>
          <bc>MMS1_N=CPSF_A</bc>
          <bc>MM_CoA_mutase=B12-binding</bc>
          <bc>MOSC_N=MOSC</bc>
          <bc>MT=AAA_9</bc>
          <bc>MT=Dynein_heavy</bc>
          <bc>Med26=TFIIS_C</bc>
          <bc>Med26=TFIIS_M</bc>
          <bc>Metallophos=DBR1</bc>
          <bc>Metallophos=Mre11_DNA_bind</bc>
          <bc>Methyltransf_11=Sterol_MT_C</bc>
          <bc>Methyltransf_11=WBS_methylT</bc>
          <bc>MipZ=ParA</bc>
          <bc>MoCF_biosynth=MoeA_C</bc>
          <bc>MobB=Clp1</bc>
          <bc>MoeA_N=MoCF_biosynth</bc>
          <bc>MoeA_N=MoeA_C</bc>
          <bc>MoeZ_MoeB=Rhodanese</bc>
          <bc>MutS_I=MutS_II</bc>
          <bc>MutS_I=MutS_III</bc>
          <bc>MutS_I=MutS_V</bc>
          <bc>MutS_II=MutS_III</bc>
          <bc>MutS_II=MutS_V</bc>
          <bc>MutS_III=MutS_V</bc>
          <bc>Myb_DNA-binding=DUF3351</bc>
          <bc>Myosin_N=Myosin_head</bc>
          <bc>Myosin_N=Myosin_tail_1</bc>
          <bc>Myosin_TH1=SH3_1</bc>
          <bc>Myosin_head=MyTH4</bc>
          <bc>Myosin_head=Myosin_TH1</bc>
          <bc>Myosin_head=Myosin_tail_1</bc>
          <bc>Myosin_head=SH3_1</bc>
          <bc>Myosin_head=SH3_2</bc>
          <bc>N1221=DUF3402</bc>
          <bc>NAD_Gly3P_dh_N=NAD_Gly3P_dh_C</bc>
          <bc>NAD_binding_2=6PGD</bc>
          <bc>NAD_binding_3=Homoserine_dh</bc>
          <bc>NAD_binding_4=Sterile</bc>
          <bc>NAD_synthase=GMP_synt_C</bc>
          <bc>NGP1NT=MMR_HSR1</bc>
          <bc>NIF=PTCB-BRCT</bc>
          <bc>NLE=WD40</bc>
          <bc>NMT=NMT_C</bc>
          <bc>NOC3p=CBF</bc>
          <bc>NOG1=NOGCT</bc>
          <bc>NOP5NT=NOSIC</bc>
          <bc>NOP5NT=Nop</bc>
          <bc>NOSIC=Nop</bc>
          <bc>NOSIC=Prp31_C</bc>
          <bc>NTP_transf_2=PAP_assoc</bc>
          <bc>NTP_transferase=Hexapep</bc>
          <bc>NTP_transferase=W2</bc>
          <bc>NUC130_3NT=SDA1</bc>
          <bc>NUC194=FAT</bc>
          <bc>NUC194=FATC</bc>
          <bc>NUC194=PI3_PI4_kinase</bc>
          <bc>Nfu_N=NifU</bc>
          <bc>Nop=Prp31_C</bc>
          <bc>Not3=NOT2_3_5</bc>
          <bc>Nucleoporin2=Nup96</bc>
          <bc>Nucleoporin_N=Nucleoporin_C</bc>
          <bc>OGG_N=HhH-GPD</bc>
          <bc>OTCace_N=OTCace</bc>
          <bc>Orn_Arg_deC_N=Orn_DAP_Arg_deC</bc>
          <bc>Oxidored_molyb=Mo-co_dimer</bc>
          <bc>PADR1=PARP</bc>
          <bc>PADR1=PARP_reg</bc>
          <bc>PADR1=WGR</bc>
          <bc>PAH=HDAC_interact</bc>
          <bc>PAP_central=PAP_RNA-bind</bc>
          <bc>PARP=VIT</bc>
          <bc>PARP_reg=PARP</bc>
          <bc>PAZ=Piwi</bc>
          <bc>PB1=Pkinase</bc>
          <bc>PBD=Pkinase</bc>
          <bc>PCI=Rpn3_C</bc>
          <bc>PCNA_N=PCNA_C</bc>
          <bc>PCRF=RF-1</bc>
          <bc>PEP-utilizers=PEP-utilizers_C</bc>
          <bc>PEX-1N=AAA</bc>
          <bc>PFU=PUL</bc>
          <bc>PGM_PMM_I=PGM_PMM_II</bc>
          <bc>PGM_PMM_I=PGM_PMM_III</bc>
          <bc>PGM_PMM_I=PGM_PMM_IV</bc>
          <bc>PGM_PMM_II=PGM_PMM_III</bc>
          <bc>PGM_PMM_II=PGM_PMM_IV</bc>
          <bc>PGM_PMM_III=PGM_PMM_IV</bc>
          <bc>PH=Ank_2</bc>
          <bc>PH=ArfGap</bc>
          <bc>PH=FYVE</bc>
          <bc>PH=PBD</bc>
          <bc>PH=Pkinase</bc>
          <bc>PH=Pkinase_C</bc>
          <bc>PH=RhoGAP</bc>
          <bc>PH=SH3_2</bc>
          <bc>PHD=Bromodomain</bc>
          <bc>PI-PLC-X=C2</bc>
          <bc>PI-PLC-X=PI-PLC-Y</bc>
          <bc>PI-PLC-Y=C2</bc>
          <bc>PI3K_C2=PI3Ka</bc>
          <bc>PI3K_C2=PI3_PI4_kinase</bc>
          <bc>PI3K_rbd=PI3K_C2</bc>
          <bc>PI3K_rbd=PI3Ka</bc>
          <bc>PI3K_rbd=PI3_PI4_kinase</bc>
          <bc>PI3Ka=PI3_PI4_kinase</bc>
          <bc>PI3_PI4_kinase=FATC</bc>
          <bc>PIGA=Glycos_transf_1</bc>
          <bc>PK=PK_C</bc>
          <bc>PMC2NT=DNA_pol_A_exo1</bc>
          <bc>PMC2NT=HRDC</bc>
          <bc>POP1=POPLD</bc>
          <bc>PP-binding=NAD_binding_4</bc>
          <bc>PPDK_N=PEP-utilizers</bc>
          <bc>PPDK_N=PEP-utilizers_C</bc>
          <bc>PPP5=Metallophos</bc>
          <bc>PRA-CH=PRA-PH</bc>
          <bc>PRKCSH-like=PRKCSH</bc>
          <bc>PRO8NT=PROCN</bc>
          <bc>PRO8NT=PROCT</bc>
          <bc>PRO8NT=PRP8_domainIV</bc>
          <bc>PRO8NT=RRM_4</bc>
          <bc>PRO8NT=U5_2-snRNA_bdg</bc>
          <bc>PRO8NT=U6-snRNA_bdg</bc>
          <bc>PROCN=PROCT</bc>
          <bc>PROCN=PRP8_domainIV</bc>
          <bc>PROCN=RRM_4</bc>
          <bc>PROCN=U5_2-snRNA_bdg</bc>
          <bc>PROCN=U6-snRNA_bdg</bc>
          <bc>PRP3=DUF1115</bc>
          <bc>PRP4=Prp18</bc>
          <bc>PRP4=WD40</bc>
          <bc>PRP8_domainIV=PROCT</bc>
          <bc>PX=Pkinase</bc>
          <bc>PX=Vps5</bc>
          <bc>PYC_OADA=Biotin_lipoyl</bc>
          <bc>Peptidase_C2=Calpain_III</bc>
          <bc>Peptidase_M16=M16C_assoc</bc>
          <bc>Peptidase_M16=Peptidase_M16_C</bc>
          <bc>Peptidase_M16_C=M16C_assoc</bc>
          <bc>Peptidase_M1=Leuk-A4-hydro_C</bc>
          <bc>Peptidase_M24=Rtt106</bc>
          <bc>Peptidase_M24=SPT16</bc>
          <bc>Peptidase_M8=TIG</bc>
          <bc>Peptidase_S8=TPPII</bc>
          <bc>Peptidase_S9_N=Peptidase_S9</bc>
          <bc>Pescadillo_N=BRCT</bc>
          <bc>Phosphodiest=PigN</bc>
          <bc>Pirin=Pirin_C</bc>
          <bc>Pkinase=HGTP_anticodon2</bc>
          <bc>Pkinase=KA1</bc>
          <bc>Pkinase=POLO_box</bc>
          <bc>Pkinase=Pkinase_C</bc>
          <bc>Pkinase=Ribonuc_2-5A</bc>
          <bc>Pkinase=TBC</bc>
          <bc>Pkinase=WD40</bc>
          <bc>Plug_translocon=SecY</bc>
          <bc>PolyA_pol=PolyA_pol_RNAbd</bc>
          <bc>Porphobil_deam=Porphobil_deamC</bc>
          <bc>Pro-kuma_activ=Peptidase_S8</bc>
          <bc>Pro_isomerase=RRM_1</bc>
          <bc>Proteasome_A_N=Proteasome</bc>
          <bc>Pterin_bind=B12-binding</bc>
          <bc>Pterin_bind=B12-binding_2</bc>
          <bc>Pterin_bind=Met_synt_B12</bc>
          <bc>Pyr_redox_2=Pyr_redox</bc>
          <bc>Pyr_redox_2=Pyr_redox_dim</bc>
          <bc>QRPTase_N=QRPTase_C</bc>
          <bc>RB_A=RB_B</bc>
          <bc>RCC1=BTB</bc>
          <bc>RCC1=HECT</bc>
          <bc>RLI=ABC_tran</bc>
          <bc>RLI=DUF367</bc>
          <bc>RLI=Fer4</bc>
          <bc>RMMBL=CPSF73-100_C</bc>
          <bc>RNA_POL_M_15KD=TFIIS_C</bc>
          <bc>RNA_pol_Rpa2_4=RNA_pol_Rpb2_6</bc>
          <bc>RNA_pol_Rpa2_4=RNA_pol_Rpb2_7</bc>
          <bc>RNA_pol_Rpb1_1=RNA_pol_Rpb1_2</bc>
          <bc>RNA_pol_Rpb1_1=RNA_pol_Rpb1_3</bc>
          <bc>RNA_pol_Rpb1_1=RNA_pol_Rpb1_4</bc>
          <bc>RNA_pol_Rpb1_1=RNA_pol_Rpb1_5</bc>
          <bc>RNA_pol_Rpb1_2=RNA_pol_Rpb1_3</bc>
          <bc>RNA_pol_Rpb1_2=RNA_pol_Rpb1_4</bc>
          <bc>RNA_pol_Rpb1_2=RNA_pol_Rpb1_5</bc>
          <bc>RNA_pol_Rpb1_3=RNA_pol_Rpb1_4</bc>
          <bc>RNA_pol_Rpb1_3=RNA_pol_Rpb1_5</bc>
          <bc>RNA_pol_Rpb1_4=RNA_pol_Rpb1_5</bc>
          <bc>RNA_pol_Rpb2_1=RNA_pol_Rpa2_4</bc>
          <bc>RNA_pol_Rpb2_1=RNA_pol_Rpb2_3</bc>
          <bc>RNA_pol_Rpb2_1=RNA_pol_Rpb2_4</bc>
          <bc>RNA_pol_Rpb2_1=RNA_pol_Rpb2_5</bc>
          <bc>RNA_pol_Rpb2_1=RNA_pol_Rpb2_6</bc>
          <bc>RNA_pol_Rpb2_1=RNA_pol_Rpb2_7</bc>
          <bc>RNA_pol_Rpb2_3=RNA_pol_Rpa2_4</bc>
          <bc>RNA_pol_Rpb2_3=RNA_pol_Rpb2_4</bc>
          <bc>RNA_pol_Rpb2_3=RNA_pol_Rpb2_5</bc>
          <bc>RNA_pol_Rpb2_3=RNA_pol_Rpb2_6</bc>
          <bc>RNA_pol_Rpb2_3=RNA_pol_Rpb2_7</bc>
          <bc>RNA_pol_Rpb2_4=RNA_pol_Rpb2_5</bc>
          <bc>RNA_pol_Rpb2_4=RNA_pol_Rpb2_6</bc>
          <bc>RNA_pol_Rpb2_4=RNA_pol_Rpb2_7</bc>
          <bc>RNA_pol_Rpb2_5=RNA_pol_Rpb2_6</bc>
          <bc>RNA_pol_Rpb2_5=RNA_pol_Rpb2_7</bc>
          <bc>RNA_pol_Rpb2_6=RNA_pol_Rpb2_7</bc>
          <bc>RNA_pol_Rpb5_N=RNA_pol_Rpb5_C</bc>
          <bc>RNA_pol_Rpb7_N=RNA_pol_Rbc25</bc>
          <bc>RNA_pol_Rpb7_N=S1</bc>
          <bc>RNase_PH=RNase_PH_C</bc>
          <bc>RPN7=PCI</bc>
          <bc>RQC=HRDC</bc>
          <bc>RRM_1=PABP</bc>
          <bc>RRM_1=Surp</bc>
          <bc>RRM_1=zf-CCHC</bc>
          <bc>RRM_4=PROCT</bc>
          <bc>RRM_4=PRP8_domainIV</bc>
          <bc>RRM_4=U5_2-snRNA_bdg</bc>
          <bc>RRM_4=U6-snRNA_bdg</bc>
          <bc>RS4NT=Ribosomal_S4e</bc>
          <bc>RS4NT=S4</bc>
          <bc>RWD=HGTP_anticodon2</bc>
          <bc>RWD=IBR</bc>
          <bc>RWD=Pkinase</bc>
          <bc>RWD=UPF0029</bc>
          <bc>RYDR_ITPR=RIH_assoc</bc>
          <bc>Rad21_Rec8_N=Rad21_Rec8</bc>
          <bc>Rad4=BHD_1</bc>
          <bc>Rad4=BHD_3</bc>
          <bc>Radical_SAM=Acetyltransf_1</bc>
          <bc>Radical_SAM=Mob_synth_C</bc>
          <bc>Radical_SAM=TRAM</bc>
          <bc>Rap_GAP=CNH</bc>
          <bc>Rapamycin_bind=FATC</bc>
          <bc>Rapamycin_bind=PI3_PI4_kinase</bc>
          <bc>Ras=BTB</bc>
          <bc>RasGAP=RasGAP_C</bc>
          <bc>RasGEF_N=RasGEF</bc>
          <bc>Rep-A_N=Rep_fac-A_C</bc>
          <bc>Rep-A_N=tRNA_anti</bc>
          <bc>ResIII=Helicase_C</bc>
          <bc>RhoGAP=SH3_1</bc>
          <bc>RhoGEF=ArfGap</bc>
          <bc>RhoGEF=FYVE</bc>
          <bc>RhoGEF=PH</bc>
          <bc>Ribonuc_red_lgN=Ribonuc_red_lgC</bc>
          <bc>Ribosomal_L10=Ribosomal_60s</bc>
          <bc>Ribosomal_L11_N=Ribosomal_L11</bc>
          <bc>Ribosomal_L23eN=Ribosomal_L23</bc>
          <bc>Ribosomal_L2=Ribosomal_L2_C</bc>
          <bc>Ribosomal_L30_N=Ribosomal_L30</bc>
          <bc>Ribosomal_L5=Ribosomal_L5_C</bc>
          <bc>Ribosomal_S13_N=Ribosomal_S15</bc>
          <bc>Ribosomal_S4=S4</bc>
          <bc>Ribosomal_S5=Ribosomal_S5_C</bc>
          <bc>Rio2_N=RIO1</bc>
          <bc>S-AdoMet_synt_M=S-AdoMet_synt_C</bc>
          <bc>S-AdoMet_synt_N=S-AdoMet_synt_C</bc>
          <bc>S-AdoMet_synt_N=S-AdoMet_synt_M</bc>
          <bc>S-methyl_trans=B12-binding</bc>
          <bc>S-methyl_trans=B12-binding_2</bc>
          <bc>S-methyl_trans=Met_synt_B12</bc>
          <bc>S-methyl_trans=Pterin_bind</bc>
          <bc>S1=EIF_2_alpha</bc>
          <bc>S1=HA2</bc>
          <bc>S1=OB_NTP_bind</bc>
          <bc>S4=PseudoU_synth_2</bc>
          <bc>S4=Ribosomal_S4e</bc>
          <bc>SBDS=SBDS_C</bc>
          <bc>SEP=UBX</bc>
          <bc>SET=Rubis-subs-bind</bc>
          <bc>SH3_1=PH</bc>
          <bc>SH3_1=RhoGEF</bc>
          <bc>SLBB=NADH_4Fe-4S</bc>
          <bc>SNF2_N=Bromodomain</bc>
          <bc>SNF2_N=HAND</bc>
          <bc>SNF2_N=Helicase_C</bc>
          <bc>SNF2_N=SLIDE</bc>
          <bc>SNF2_N=zf-C3HC4</bc>
          <bc>SNase=TUDOR</bc>
          <bc>SPT16=Rtt106</bc>
          <bc>SPX=EXS</bc>
          <bc>SRP-alpha_N=SRP54</bc>
          <bc>SRP54=SRP_SPB</bc>
          <bc>SRP54_N=SRP54</bc>
          <bc>SRP54_N=SRP_SPB</bc>
          <bc>SapB_1=SapB_2</bc>
          <bc>SapB_2=Lipase_GDSL</bc>
          <bc>SapB_2=SapB_1</bc>
          <bc>Sas10_Utp3=Sas10_Utp3_C</bc>
          <bc>Sec23_BS=Gelsolin</bc>
          <bc>Sec23_BS=Sec23_helical</bc>
          <bc>Sec23_helical=Gelsolin</bc>
          <bc>Sec23_trunk=Gelsolin</bc>
          <bc>Sec23_trunk=Sec23_BS</bc>
          <bc>Sec23_trunk=Sec23_helical</bc>
          <bc>Sec63=DEAD</bc>
          <bc>Sec63=Helicase_C</bc>
          <bc>Sec7=DUF1981</bc>
          <bc>Sec7=PH</bc>
          <bc>Sec7_N=DUF1981</bc>
          <bc>Sec7_N=Sec7</bc>
          <bc>Seryl_tRNA_N=tRNA-synt_2b</bc>
          <bc>Skp1_POZ=Skp1</bc>
          <bc>Sod_Fe_N=Sod_Fe_C</bc>
          <bc>Spectrin=efhand_Ca_insen</bc>
          <bc>SpoU_sub_bind=SpoU_methylase</bc>
          <bc>Spt5-NGN=KOW</bc>
          <bc>Ssl1=C1_4</bc>
          <bc>Striatin=WD40</bc>
          <bc>Sua5_yciO_yrdC=SUA5</bc>
          <bc>Sulfate_transp=STAS</bc>
          <bc>Surp=PRP21_like_P</bc>
          <bc>Syntaxin-6_N=SNARE</bc>
          <bc>Syntaxin=SNARE</bc>
          <bc>TAF=DUF1546</bc>
          <bc>TBC=TLD</bc>
          <bc>TFIIA_gamma_N=TFIIA_gamma_C</bc>
          <bc>TFIIB=BRF1</bc>
          <bc>TFIID_90kDa=WD40</bc>
          <bc>TFIIS_M=TFIIS_C</bc>
          <bc>TF_Zn_Ribbon=BRF1</bc>
          <bc>TF_Zn_Ribbon=TFIIB</bc>
          <bc>TGS=HGTP_anticodon</bc>
          <bc>TGS=tRNA-synt_2b</bc>
          <bc>TGS=tRNA_SAD</bc>
          <bc>THF_DHG_CYH=THF_DHG_CYH_C</bc>
          <bc>TPK_catalytic=TPK_B1_binding</bc>
          <bc>TPP_enzyme_M=TPP_enzyme_C</bc>
          <bc>TPP_enzyme_N=TPP_enzyme_C</bc>
          <bc>TPP_enzyme_N=TPP_enzyme_M</bc>
          <bc>TPR_1=DnaJ</bc>
          <bc>TPR_1=Metallophos</bc>
          <bc>TPR_1=PPP5</bc>
          <bc>ThiF=E2_bind</bc>
          <bc>ThiF=MoeZ_MoeB</bc>
          <bc>ThiF=Rhodanese</bc>
          <bc>ThiF=UBACT</bc>
          <bc>ThiF=UBA_e1_C</bc>
          <bc>ThiF=UBA_e1_thiolCys</bc>
          <bc>Thiolase_N=Thiolase_C</bc>
          <bc>Thioredoxin=ERp29</bc>
          <bc>Thioredoxin=Glutaredoxin</bc>
          <bc>Thoc2=Tho2</bc>
          <bc>Topoisom_I_N=Topoisom_I</bc>
          <bc>Toprim=Topoisom_bac</bc>
          <bc>Transket_pyr=Transketolase_C</bc>
          <bc>Transketolase_N=Transket_pyr</bc>
          <bc>Transketolase_N=Transketolase_C</bc>
          <bc>TrmE_N=GTPase_Cys_C</bc>
          <bc>TrmE_N=MMR_HSR1</bc>
          <bc>TruB_N=PUA</bc>
          <bc>Tubulin=FtsZ_C</bc>
          <bc>Tubulin=Tubulin_C</bc>
          <bc>Tudor-knot=MOZ_SAS</bc>
          <bc>Tudor-knot=MRG</bc>
          <bc>U1snRNP70_N=RRM_1</bc>
          <bc>U3snoRNP10=BP28CT</bc>
          <bc>U5_2-snRNA_bdg=PROCT</bc>
          <bc>U5_2-snRNA_bdg=PRP8_domainIV</bc>
          <bc>U5_2-snRNA_bdg=U6-snRNA_bdg</bc>
          <bc>U6-snRNA_bdg=PROCT</bc>
          <bc>U6-snRNA_bdg=PRP8_domainIV</bc>
          <bc>UBA=XPC-binding</bc>
          <bc>UBACT=E2_bind</bc>
          <bc>UBACT=UBA_e1_C</bc>
          <bc>UBA_e1_thiolCys=E2_bind</bc>
          <bc>UBA_e1_thiolCys=UBACT</bc>
          <bc>UBA_e1_thiolCys=UBA_e1_C</bc>
          <bc>UCR_TM=Rieske</bc>
          <bc>UDP-g_GGTase=Glyco_transf_8</bc>
          <bc>UDPG_MGDP_dh=UDPG_MGDP_dh_C</bc>
          <bc>UDPG_MGDP_dh_N=UDPG_MGDP_dh</bc>
          <bc>UDPG_MGDP_dh_N=UDPG_MGDP_dh_C</bc>
          <bc>UEV=Vps23_core</bc>
          <bc>UME=FAT</bc>
          <bc>UME=FATC</bc>
          <bc>UME=PI3_PI4_kinase</bc>
          <bc>UN_NPL4=NPL4</bc>
          <bc>UPF0004=Radical_SAM</bc>
          <bc>UPF0004=TRAM</bc>
          <bc>Ufd2P_core=U-box</bc>
          <bc>V-ATPase_H_N=V-ATPase_H_C</bc>
          <bc>V-SNARE=V-SNARE_C</bc>
          <bc>VHS=GAT</bc>
          <bc>VIT=VWA</bc>
          <bc>Vac14_Fab1_bd=Vac14_Fig4_bd</bc>
          <bc>Vault=MVP_shoulder</bc>
          <bc>Voltage_CLC=CBS</bc>
          <bc>Vps16_N=Vps16_C</bc>
          <bc>Vps39_1=Clathrin</bc>
          <bc>Vps39_1=Vps39_2</bc>
          <bc>WD-3=FANCL_C</bc>
          <bc>WD40=BING4CT</bc>
          <bc>WD40=Bromodomain</bc>
          <bc>WD40=COPI_C</bc>
          <bc>WD40=Coatomer_WDAD</bc>
          <bc>WD40=DUF1899</bc>
          <bc>WD40=DUF1900</bc>
          <bc>WD40=DUF3337</bc>
          <bc>WD40=Gelsolin</bc>
          <bc>WD40=Hira</bc>
          <bc>WD40=PFU</bc>
          <bc>WD40=PUL</bc>
          <bc>WD40=Sof1</bc>
          <bc>WD40=UTP15_C</bc>
          <bc>WD40=Utp12</bc>
          <bc>WD40=Utp13</bc>
          <bc>WD40=Utp21</bc>
          <bc>WGR=PARP</bc>
          <bc>WGR=PARP_reg</bc>
          <bc>WH1=PBD</bc>
          <bc>WW=FF</bc>
          <bc>XPC-binding=UBA</bc>
          <bc>XPG_N=XPG_I</bc>
          <bc>Xpo1=CRM1_C</bc>
          <bc>cobW=CobW_C</bc>
          <bc>eIF-3c_N=PCI</bc>
          <bc>eIF-5_eIF-2B=W2</bc>
          <bc>eIF3_N=PCI</bc>
          <bc>eIF3g=RRM_1</bc>
          <bc>eRF1_1=eRF1_2</bc>
          <bc>eRF1_1=eRF1_3</bc>
          <bc>eRF1_2=eRF1_3</bc>
          <bc>efhand=CH</bc>
          <bc>efhand_like=C2</bc>
          <bc>efhand_like=PI-PLC-X</bc>
          <bc>efhand_like=PI-PLC-Y</bc>
          <bc>ketoacyl-synt=Ketoacyl-synt_C</bc>
          <bc>mRNA_cap_enzyme=mRNA_cap_C</bc>
          <bc>malic=Malic_M</bc>
          <bc>tRNA-synt_1=Anticodon_1</bc>
          <bc>tRNA-synt_1c=tRNA-synt_1c_C</bc>
          <bc>tRNA-synt_1d=DALR_1</bc>
          <bc>tRNA-synt_1g=tRNA_bind</bc>
          <bc>tRNA-synt_2b=HGTP_anticodon</bc>
          <bc>tRNA-synt_2b=ProRS-C_1</bc>
          <bc>tRNA-synt_2c=DHHA1</bc>
          <bc>tRNA-synt_2c=tRNA_SAD</bc>
          <bc>tRNA-synt_2d=FDX-ACB</bc>
          <bc>tRNA_SAD=DHHA1</bc>
          <bc>tRNA_SAD=HGTP_anticodon</bc>
          <bc>tRNA_SAD=tRNA-synt_2b</bc>
          <bc>tRNA_anti=Rep_fac-A_C</bc>
          <bc>tRNA_anti=tRNA-synt_2</bc>
          <bc>tRNA_synt_1c_R1=tRNA-synt_1c</bc>
          <bc>tRNA_synt_1c_R1=tRNA-synt_1c_C</bc>
          <bc>uDENN=DENN</bc>
          <bc>uDENN=dDENN</bc>
          <bc>ubiquitin=Ribosomal_L40e</bc>
          <bc>ubiquitin=Ribosomal_S27</bc>
          <bc>ubiquitin=UBA</bc>
          <bc>ubiquitin=UCH</bc>
          <bc>ubiquitin=XPC-binding</bc>
          <bc>zf-C3HC4=Helicase_C</bc>
          <bc>zf-C3HC4=IBR</bc>
          <bc>zf-C3HC4=WD40</bc>
          <bc>zf-MYND=PDCD2_C</bc>
          <bc>zf-PARP=PADR1</bc>
          <bc>zf-PARP=PARP</bc>
          <bc>zf-PARP=PARP_reg</bc>
          <bc>zf-PARP=WGR</bc>
          <bc>zf-Sec23_Sec24=Gelsolin</bc>
          <bc>zf-Sec23_Sec24=Sec23_BS</bc>
          <bc>zf-Sec23_Sec24=Sec23_helical</bc>
          <bc>zf-Sec23_Sec24=Sec23_trunk</bc>
          <bc>zf-TRM13_CCCH=TRM13</bc>
          <bc>zf-U11-48K=TRM13</bc>
          <bc>zf-UBP=UCH</bc>
        </present>
      </binary_characters>
      <clade>
        <name>Opisthokonta &amp; Apusozoa</name>
        <binary_characters type="parsimony inferred" gained_count="151" lost_count="6" present_count="1125">
          <gained>
            <bc>ARID=PHD</bc>
            <bc>Acyl_transf_1=ACPS</bc>
            <bc>Acyl_transf_1=Ketoacyl-synt_C</bc>
            <bc>Acyl_transf_1=ketoacyl-synt</bc>
            <bc>Adaptin_N=BLVR</bc>
            <bc>Ank=FYVE</bc>
            <bc>Ank=zf-DHHC</bc>
            <bc>Ank_2=FYVE</bc>
            <bc>Ank_2=HECT</bc>
            <bc>Ank_2=RCC1</bc>
            <bc>Ank_2=SH3_2</bc>
            <bc>Asparaginase=Ank_2</bc>
            <bc>Beach=FYVE</bc>
            <bc>C2=HECT</bc>
            <bc>C2=Pkinase_C</bc>
            <bc>CDC37_M=CDC37_C</bc>
            <bc>CH=SH3_1</bc>
            <bc>CHORD=CS</bc>
            <bc>CUB=PSI</bc>
            <bc>Condensation=PP-binding</bc>
            <bc>Cu2_monooxygen=Cu2_monoox_C</bc>
            <bc>DAO=GCV_T</bc>
            <bc>DAO=GCV_T_C</bc>
            <bc>DNA_pol_alpha_N=DNA_pol_B</bc>
            <bc>DNA_pol_alpha_N=DNA_pol_B_exo1</bc>
            <bc>DNA_pol_alpha_N=zf-DNA_Pol</bc>
            <bc>DUF1729=ACPS</bc>
            <bc>DUF1729=Acyl_transf_1</bc>
            <bc>DUF1729=Ketoacyl-synt_C</bc>
            <bc>DUF1729=MaoC_dehydratas</bc>
            <bc>DUF1729=ketoacyl-synt</bc>
            <bc>DUF3384=Tuberin</bc>
            <bc>DUF971=TauD</bc>
            <bc>FAD_binding_2=ETF_QO</bc>
            <bc>FERM_M=Talin_middle</bc>
            <bc>FERM_M=VBS</bc>
            <bc>FERM_N=Talin_middle</bc>
            <bc>FERM_N=VBS</bc>
            <bc>FYRN=SET</bc>
            <bc>FYVE=PIP5K</bc>
            <bc>Fer2=DUF1982</bc>
            <bc>Fer2=Molybdopterin</bc>
            <bc>Fer2=NADH-G_4Fe-4S_3</bc>
            <bc>Fmp27_GFWDK=Apt1</bc>
            <bc>GAF=HATPase_c</bc>
            <bc>GAF=HisKA</bc>
            <bc>GAF=PDEase_I</bc>
            <bc>GAF=Response_reg</bc>
            <bc>Glutaminase=Ank_2</bc>
            <bc>Glyco_hydro_47=PA</bc>
            <bc>HisG=HisG_C</bc>
            <bc>Inhibitor_I9=Peptidase_S8</bc>
            <bc>Ins145_P3_rec=Ion_trans</bc>
            <bc>Ins145_P3_rec=RIH_assoc</bc>
            <bc>Ins145_P3_rec=RYDR_ITPR</bc>
            <bc>Integrin_beta=Integrin_b_cyt</bc>
            <bc>JmjN=PHD</bc>
            <bc>Ketoacyl-synt_C=ACPS</bc>
            <bc>Kinesin=FHA</bc>
            <bc>LBP_BPI_CETP=LBP_BPI_CETP_C</bc>
            <bc>LIM=SH3_1</bc>
            <bc>LRR_4=Exo_endo_phos</bc>
            <bc>MENTAL=START</bc>
            <bc>MIF4G=W2</bc>
            <bc>MIT=Peptidase_C2</bc>
            <bc>Mad3_BUB1_I=Pkinase</bc>
            <bc>MaoC_dehydratas=ACPS</bc>
            <bc>MaoC_dehydratas=Acyl_transf_1</bc>
            <bc>MaoC_dehydratas=Ketoacyl-synt_C</bc>
            <bc>MaoC_dehydratas=ketoacyl-synt</bc>
            <bc>Metallophos=5_nucleotid_C</bc>
            <bc>Molybdopterin=DUF1982</bc>
            <bc>MyTH4=RhoGAP</bc>
            <bc>Myosin_head=PH</bc>
            <bc>Myotub-related=FYVE</bc>
            <bc>NADH-G_4Fe-4S_3=DUF1982</bc>
            <bc>NADH-G_4Fe-4S_3=Molybdopterin</bc>
            <bc>NDK=Dpy-30</bc>
            <bc>PA=Peptidase_M28</bc>
            <bc>PH=DEP</bc>
            <bc>PH=Oxysterol_BP</bc>
            <bc>PH=PDZ</bc>
            <bc>PH=RUN</bc>
            <bc>PH=RasGEF</bc>
            <bc>PH=RasGEF_N</bc>
            <bc>PH=SH3_1</bc>
            <bc>PHD=JmjC</bc>
            <bc>PHD=SET</bc>
            <bc>PRA-CH=Histidinol_dh</bc>
            <bc>PRA-PH=Histidinol_dh</bc>
            <bc>PX=BAR_3_WASP_bdg</bc>
            <bc>PX=Pkinase_C</bc>
            <bc>Peptidase_M28=TFR_dimer</bc>
            <bc>Peroxin-13_N=SH3_1</bc>
            <bc>Pkinase=Mst1_SARAH</bc>
            <bc>Pkinase_Tyr=Guanylate_cyc</bc>
            <bc>Pkinase_Tyr=Pkinase</bc>
            <bc>Pol_alpha_B_N=DNA_pol_E_B</bc>
            <bc>Propeptide_C1=Peptidase_C1</bc>
            <bc>Prp19=WD40</bc>
            <bc>RIH_assoc=Ion_trans</bc>
            <bc>RRM_1=RRM_3</bc>
            <bc>RRM_1=SET</bc>
            <bc>RUN=FYVE</bc>
            <bc>RYDR_ITPR=Ion_trans</bc>
            <bc>Ribosomal_L6e_N=Ribosomal_L6e</bc>
            <bc>S1=DEAD</bc>
            <bc>S1=Helicase_C</bc>
            <bc>SAM_1=PH</bc>
            <bc>SAM_2=PH</bc>
            <bc>SAP=PARP</bc>
            <bc>SAP=PARP_reg</bc>
            <bc>SAP=WGR</bc>
            <bc>SET=SRI</bc>
            <bc>SH2=Pkinase_Tyr</bc>
            <bc>SH3_1=BAR_3_WASP_bdg</bc>
            <bc>SH3_1=PX</bc>
            <bc>SH3_1=SH3_2</bc>
            <bc>SH3_2=PH</bc>
            <bc>SH3_2=RhoGEF</bc>
            <bc>STAT_alpha=SH2</bc>
            <bc>STAT_alpha=STAT_bind</bc>
            <bc>STAT_bind=SH2</bc>
            <bc>SWIRM=Myb_DNA-binding</bc>
            <bc>Sushi=GCC2_GCC3</bc>
            <bc>TFIIE_alpha=TFIIE-A_C-term</bc>
            <bc>Talin_middle=I_LWEQ</bc>
            <bc>Talin_middle=VBS</bc>
            <bc>Topoisom_bac=zf-GRF</bc>
            <bc>Toprim=zf-GRF</bc>
            <bc>Tuberin=Rap_GAP</bc>
            <bc>UCH=DUSP</bc>
            <bc>VBS=I_LWEQ</bc>
            <bc>WAC_Acf1_DNA_bd=PHD</bc>
            <bc>WD40=FYVE</bc>
            <bc>WW=HECT</bc>
            <bc>WW=RhoGAP</bc>
            <bc>WW=Rotamase</bc>
            <bc>WW=ZZ</bc>
            <bc>cNMP_binding=Patatin</bc>
            <bc>efhand_3=RhoGEF</bc>
            <bc>ketoacyl-synt=ACPS</bc>
            <bc>p450=FAD_binding_1</bc>
            <bc>p450=Flavodoxin_1</bc>
            <bc>p450=NAD_binding_1</bc>
            <bc>tRNA-synt_1g=WHEP-TRS</bc>
            <bc>zf-C2H2_jaz=zf-C2H2_2</bc>
            <bc>zf-C2HC5=ASCH</bc>
            <bc>zf-NF-X1=R3H</bc>
            <bc>zf-PARP=BRCT</bc>
            <bc>zf-primase=Mcm10</bc>
          </gained>
          <lost>
            <bc>CBM_20=Glyco_hydro_77</bc>
            <bc>Fe_hyd_lg_C=Fe_hyd_SSU</bc>
            <bc>Glyco_hydro_2_N=Glyco_hydro_2</bc>
            <bc>PAZ=Piwi</bc>
            <bc>Pescadillo_N=BRCT</bc>
            <bc>UDP-g_GGTase=Glyco_transf_8</bc>
          </lost>
          <present>
            <bc>3HCDH_N=3HCDH</bc>
            <bc>5_3_exonuc_N=5_3_exonuc</bc>
            <bc>6PF2K=His_Phos_1</bc>
            <bc>AAA=AAA_2</bc>
            <bc>AAA=Bromodomain</bc>
            <bc>AAA=ClpB_D2-small</bc>
            <bc>AAA=Lon_C</bc>
            <bc>AAA=Peptidase_M41</bc>
            <bc>AAA=RFC1</bc>
            <bc>AAA=Rep_fac_C</bc>
            <bc>AAA=Vps4_C</bc>
            <bc>AAA_2=ClpB_D2-small</bc>
            <bc>AAA_5=AAA_7</bc>
            <bc>AAA_5=AAA_8</bc>
            <bc>AAA_5=AAA_9</bc>
            <bc>AAA_5=Dynein_heavy</bc>
            <bc>AAA_5=MT</bc>
            <bc>AAA_6=AAA_5</bc>
            <bc>AAA_6=AAA_7</bc>
            <bc>AAA_6=AAA_8</bc>
            <bc>AAA_6=AAA_9</bc>
            <bc>AAA_6=Dynein_heavy</bc>
            <bc>AAA_6=MT</bc>
            <bc>AAA_7=AAA_8</bc>
            <bc>AAA_7=AAA_9</bc>
            <bc>AAA_7=Dynein_heavy</bc>
            <bc>AAA_7=MT</bc>
            <bc>AAA_8=AAA_9</bc>
            <bc>AAA_8=Dynein_heavy</bc>
            <bc>AAA_8=MT</bc>
            <bc>AAA_9=Dynein_heavy</bc>
            <bc>AARP2CN=DUF663</bc>
            <bc>ABC2_membrane_3=ABC_tran</bc>
            <bc>ABC_membrane=ABC_tran</bc>
            <bc>ABC_membrane_2=ABC_tran</bc>
            <bc>ABC_tran=ABC2_membrane</bc>
            <bc>ABC_tran=ABC2_membrane_3</bc>
            <bc>ABC_tran=ABC_membrane</bc>
            <bc>ABC_tran=ABC_tran_2</bc>
            <bc>ABC_tran_2=ABC_tran</bc>
            <bc>ACC_central=Carboxyl_trans</bc>
            <bc>ADH_N=ADH_zinc_N</bc>
            <bc>AIRS=AIRS_C</bc>
            <bc>AMP-binding=NAD_binding_4</bc>
            <bc>AMP-binding=PP-binding</bc>
            <bc>AMP_N=Peptidase_M24</bc>
            <bc>ANTH=I_LWEQ</bc>
            <bc>APC8=TPR_1</bc>
            <bc>ARID=JmjC</bc>
            <bc>ARID=PHD</bc>
            <bc>ATP-cone=Ribonuc_red_lgC</bc>
            <bc>ATP-cone=Ribonuc_red_lgN</bc>
            <bc>ATP-grasp_2=Ligase_CoA</bc>
            <bc>ATP-sulfurylase=APS_kinase</bc>
            <bc>ATP-synt_ab=ATP-synt_ab_C</bc>
            <bc>ATP-synt_ab_N=ATP-synt_ab</bc>
            <bc>ATP-synt_ab_N=ATP-synt_ab_C</bc>
            <bc>ATP_bind_4=Ribonuc_L-PSP</bc>
            <bc>Abhydro_lipase=Abhydrolase_1</bc>
            <bc>Acetyltransf_1=Bromodomain</bc>
            <bc>Aconitase=Aconitase_C</bc>
            <bc>Acyl-CoA_dh_1=ACOX</bc>
            <bc>Acyl-CoA_dh_M=ACOX</bc>
            <bc>Acyl-CoA_dh_M=Acyl-CoA_dh_1</bc>
            <bc>Acyl-CoA_dh_N=Acyl-CoA_dh_1</bc>
            <bc>Acyl-CoA_dh_N=Acyl-CoA_dh_M</bc>
            <bc>Acyl_transf_1=ACPS</bc>
            <bc>Acyl_transf_1=Ketoacyl-synt_C</bc>
            <bc>Acyl_transf_1=ketoacyl-synt</bc>
            <bc>Adaptin_N=Alpha_adaptinC2</bc>
            <bc>Adaptin_N=Alpha_adaptin_C</bc>
            <bc>Adaptin_N=B2-adapt-app_C</bc>
            <bc>Adaptin_N=BLVR</bc>
            <bc>Adaptin_N=Coatamer_beta_C</bc>
            <bc>Adaptin_N=Gamma-COP</bc>
            <bc>Aha1_N=AHSA1</bc>
            <bc>AhpC-TSA=1-cysPrx_C</bc>
            <bc>AlaDh_PNT_N=AlaDh_PNT_C</bc>
            <bc>Ald_Xan_dh_C=Ald_Xan_dh_C2</bc>
            <bc>Alpha-amylase=Alpha-amylase_C</bc>
            <bc>Alpha-mann_mid=Glyco_hydro_38C</bc>
            <bc>Alpha_adaptinC2=Alpha_adaptin_C</bc>
            <bc>Aminotran_5=MOSC</bc>
            <bc>Aminotran_5=MOSC_N</bc>
            <bc>Ank=Ank_2</bc>
            <bc>Ank=FYVE</bc>
            <bc>Ank=Pkinase_Tyr</bc>
            <bc>Ank=zf-DHHC</bc>
            <bc>Ank_2=Ank</bc>
            <bc>Ank_2=FYVE</bc>
            <bc>Ank_2=HECT</bc>
            <bc>Ank_2=PH</bc>
            <bc>Ank_2=Pkinase_Tyr</bc>
            <bc>Ank_2=RCC1</bc>
            <bc>Ank_2=SAM_1</bc>
            <bc>Ank_2=SH3_2</bc>
            <bc>Ank_2=zf-DHHC</bc>
            <bc>ApbA=ApbA_C</bc>
            <bc>Apc3=TPR_1</bc>
            <bc>Apc4_WD40=Apc4</bc>
            <bc>ArfGap=Ank_2</bc>
            <bc>ArfGap=PH</bc>
            <bc>Arg_tRNA_synt_N=DALR_1</bc>
            <bc>Arg_tRNA_synt_N=tRNA-synt_1d</bc>
            <bc>Arrestin_N=Arrestin_C</bc>
            <bc>ArsA_ATPase=ParA</bc>
            <bc>Asparaginase=Ank_2</bc>
            <bc>Autophagy_N=Autophagy_Cterm</bc>
            <bc>Autophagy_N=Autophagy_act_C</bc>
            <bc>Autophagy_act_C=Autophagy_Cterm</bc>
            <bc>B12-binding=Met_synt_B12</bc>
            <bc>B12-binding_2=B12-binding</bc>
            <bc>B12-binding_2=Met_synt_B12</bc>
            <bc>B3_4=B5</bc>
            <bc>BAR=SH3_1</bc>
            <bc>BCDHK_Adom3=HATPase_c</bc>
            <bc>BCS1_N=AAA</bc>
            <bc>BHD_1=BHD_3</bc>
            <bc>BOP1NT=WD40</bc>
            <bc>BRCA-2_helical=BRCA-2_OB1</bc>
            <bc>BRCT=AAA</bc>
            <bc>BRCT=IMS</bc>
            <bc>BRCT=IMS_C</bc>
            <bc>BRCT=PARP</bc>
            <bc>BRCT=PARP_reg</bc>
            <bc>BRCT=RFC1</bc>
            <bc>BRCT=WGR</bc>
            <bc>BTB=BACK</bc>
            <bc>Beach=FYVE</bc>
            <bc>Beach=WD40</bc>
            <bc>Beta-Casp=CPSF73-100_C</bc>
            <bc>Beta-Casp=RMMBL</bc>
            <bc>Biotin_carb_C=ACC_central</bc>
            <bc>Biotin_carb_C=Biotin_lipoyl</bc>
            <bc>Biotin_carb_C=Carboxyl_trans</bc>
            <bc>Biotin_lipoyl=2-oxoacid_dh</bc>
            <bc>Biotin_lipoyl=ACC_central</bc>
            <bc>Biotin_lipoyl=Carboxyl_trans</bc>
            <bc>Biotin_lipoyl=E3_binding</bc>
            <bc>Bromo_TP=TAF8_C</bc>
            <bc>C1_1=DAGK_acc</bc>
            <bc>C1_1=DAGK_cat</bc>
            <bc>C2=Copine</bc>
            <bc>C2=HECT</bc>
            <bc>C2=Pkinase</bc>
            <bc>C2=Pkinase_C</bc>
            <bc>C2=RasGAP</bc>
            <bc>C2=WW</bc>
            <bc>CAF1C_H4-bd=WD40</bc>
            <bc>CAP_N=CAP_C</bc>
            <bc>CBM_48=Alpha-amylase</bc>
            <bc>CBM_48=Alpha-amylase_C</bc>
            <bc>CDC37_M=CDC37_C</bc>
            <bc>CDC48_2=AAA</bc>
            <bc>CDC48_N=AAA</bc>
            <bc>CDC48_N=CDC48_2</bc>
            <bc>CH=EB1</bc>
            <bc>CH=LIM</bc>
            <bc>CH=PH</bc>
            <bc>CH=SH3_1</bc>
            <bc>CH=Spectrin</bc>
            <bc>CH=efhand_Ca_insen</bc>
            <bc>CHORD=CS</bc>
            <bc>CNH=Clathrin</bc>
            <bc>CNH=Vps39_1</bc>
            <bc>CNH=Vps39_2</bc>
            <bc>CN_hydrolase=NAD_synthase</bc>
            <bc>COG2=DUF3510</bc>
            <bc>CO_deh_flav_C=Ald_Xan_dh_C</bc>
            <bc>CO_deh_flav_C=Ald_Xan_dh_C2</bc>
            <bc>CPSase_L_D2=ACC_central</bc>
            <bc>CPSase_L_D2=Biotin_carb_C</bc>
            <bc>CPSase_L_D2=Biotin_lipoyl</bc>
            <bc>CPSase_L_D2=CPSase_L_D3</bc>
            <bc>CPSase_L_D2=CPSase_L_chain</bc>
            <bc>CPSase_L_D2=Carboxyl_trans</bc>
            <bc>CPSase_L_D2=MGS</bc>
            <bc>CPSase_L_D3=CPSase_L_D2</bc>
            <bc>CPSase_L_D3=CPSase_L_chain</bc>
            <bc>CPSase_L_D3=MGS</bc>
            <bc>CPSase_L_chain=ACC_central</bc>
            <bc>CPSase_L_chain=Biotin_carb_C</bc>
            <bc>CPSase_L_chain=Biotin_lipoyl</bc>
            <bc>CPSase_L_chain=CPSase_L_D2</bc>
            <bc>CPSase_L_chain=CPSase_L_D3</bc>
            <bc>CPSase_L_chain=Carboxyl_trans</bc>
            <bc>CPSase_L_chain=MGS</bc>
            <bc>CPSase_sm_chain=CPSase_L_D2</bc>
            <bc>CPSase_sm_chain=CPSase_L_D3</bc>
            <bc>CPSase_sm_chain=CPSase_L_chain</bc>
            <bc>CPSase_sm_chain=GATase</bc>
            <bc>CPSase_sm_chain=MGS</bc>
            <bc>CRAL_TRIO_N=CRAL_TRIO</bc>
            <bc>CS=SGS</bc>
            <bc>CTP_synth_N=GATase</bc>
            <bc>CUB=PSI</bc>
            <bc>Cactin_mid=CactinC_cactus</bc>
            <bc>Cation_ATPase_N=Cation_ATPase_C</bc>
            <bc>Cation_ATPase_N=E1-E2_ATPase</bc>
            <bc>Cation_ATPase_N=Hydrolase</bc>
            <bc>Chorein_N=ATG_C</bc>
            <bc>Chorein_N=DUF1162</bc>
            <bc>Chromo=Helicase_C</bc>
            <bc>Chromo=SNF2_N</bc>
            <bc>Cir_N=CWC25</bc>
            <bc>Clat_adaptor_s=Adap_comp_sub</bc>
            <bc>Clathrin-link=Clathrin</bc>
            <bc>Clathrin=VPS11_C</bc>
            <bc>Clathrin=Vps39_2</bc>
            <bc>Clp_N=AAA</bc>
            <bc>Clp_N=AAA_2</bc>
            <bc>Clp_N=ClpB_D2-small</bc>
            <bc>Cnd1_N=Cnd1</bc>
            <bc>CoA_binding=Ligase_CoA</bc>
            <bc>Coatomer_WDAD=COPI_C</bc>
            <bc>Cofilin_ADF=SH3_1</bc>
            <bc>Cohesin_HEAT=Nipped-B_C</bc>
            <bc>Complex1_51K=NADH_4Fe-4S</bc>
            <bc>Complex1_51K=SLBB</bc>
            <bc>Condensation=PP-binding</bc>
            <bc>Cpn60_TCP1=PIP5K</bc>
            <bc>Creatinase_N=Peptidase_M24</bc>
            <bc>Cse1=CAS_CSE1</bc>
            <bc>Cu-oxidase=Cu-oxidase_2</bc>
            <bc>Cu-oxidase_3=Cu-oxidase</bc>
            <bc>Cu-oxidase_3=Cu-oxidase_2</bc>
            <bc>Cu2_monooxygen=Cu2_monoox_C</bc>
            <bc>Cullin=APC2</bc>
            <bc>Cullin=Cullin_Nedd8</bc>
            <bc>CwfJ_C_1=CwfJ_C_2</bc>
            <bc>Cyclin_N=Cyclin_C</bc>
            <bc>Cyt-b5=FAD_binding_6</bc>
            <bc>Cyt-b5=FA_desaturase</bc>
            <bc>Cyt-b5=NAD_binding_1</bc>
            <bc>DAGK_cat=DAGK_acc</bc>
            <bc>DAO=GCV_T</bc>
            <bc>DAO=GCV_T_C</bc>
            <bc>DCP2=NUDIX</bc>
            <bc>DEAD=DBP10CT</bc>
            <bc>DEAD=DSHCT</bc>
            <bc>DEAD=DUF1998</bc>
            <bc>DEAD=HA2</bc>
            <bc>DEAD=HRDC</bc>
            <bc>DEAD=Helicase_C</bc>
            <bc>DEAD=OB_NTP_bind</bc>
            <bc>DEAD=RQC</bc>
            <bc>DEAD=Sec63</bc>
            <bc>DEAD_2=DUF1227</bc>
            <bc>DENN=dDENN</bc>
            <bc>DHC_N1=AAA_5</bc>
            <bc>DHC_N1=AAA_6</bc>
            <bc>DHC_N1=AAA_7</bc>
            <bc>DHC_N1=AAA_8</bc>
            <bc>DHC_N1=AAA_9</bc>
            <bc>DHC_N1=DHC_N2</bc>
            <bc>DHC_N1=Dynein_heavy</bc>
            <bc>DHC_N1=MT</bc>
            <bc>DHC_N2=AAA_5</bc>
            <bc>DHC_N2=AAA_6</bc>
            <bc>DHC_N2=AAA_7</bc>
            <bc>DHC_N2=AAA_8</bc>
            <bc>DHC_N2=AAA_9</bc>
            <bc>DHC_N2=Dynein_heavy</bc>
            <bc>DHC_N2=MT</bc>
            <bc>DHH=DHHA2</bc>
            <bc>DKCLD=PUA</bc>
            <bc>DKCLD=TruB_N</bc>
            <bc>DNA_gyraseB=DNA_topoisoIV</bc>
            <bc>DNA_ligase_A_C=DNA_ligase_IV</bc>
            <bc>DNA_ligase_A_M=DNA_ligase_A_C</bc>
            <bc>DNA_ligase_A_M=DNA_ligase_IV</bc>
            <bc>DNA_ligase_A_N=DNA_ligase_A_C</bc>
            <bc>DNA_ligase_A_N=DNA_ligase_A_M</bc>
            <bc>DNA_ligase_A_N=DNA_ligase_IV</bc>
            <bc>DNA_mis_repair=MutL_C</bc>
            <bc>DNA_photolyase=FAD_binding_7</bc>
            <bc>DNA_pol_A_exo1=DNA_pol_A</bc>
            <bc>DNA_pol_A_exo1=HRDC</bc>
            <bc>DNA_pol_B=DUF1744</bc>
            <bc>DNA_pol_B=zf-DNA_Pol</bc>
            <bc>DNA_pol_B_exo1=DNA_pol_B</bc>
            <bc>DNA_pol_B_exo1=DUF1744</bc>
            <bc>DNA_pol_B_exo1=zf-DNA_Pol</bc>
            <bc>DNA_pol_alpha_N=DNA_pol_B</bc>
            <bc>DNA_pol_alpha_N=DNA_pol_B_exo1</bc>
            <bc>DNA_pol_alpha_N=zf-DNA_Pol</bc>
            <bc>DPPIV_N=Peptidase_S9</bc>
            <bc>DSPc=PTEN_C2</bc>
            <bc>DUF1162=ATG_C</bc>
            <bc>DUF1394=FragX_IP</bc>
            <bc>DUF1726=DUF699</bc>
            <bc>DUF1729=ACPS</bc>
            <bc>DUF1729=Acyl_transf_1</bc>
            <bc>DUF1729=Ketoacyl-synt_C</bc>
            <bc>DUF1729=MaoC_dehydratas</bc>
            <bc>DUF1729=ketoacyl-synt</bc>
            <bc>DUF1771=Smr</bc>
            <bc>DUF1899=DUF1900</bc>
            <bc>DUF1899=WD40</bc>
            <bc>DUF1900=DUF1899</bc>
            <bc>DUF1900=WD40</bc>
            <bc>DUF1969=FAA_hydrolase</bc>
            <bc>DUF2450=DUF2451</bc>
            <bc>DUF2450=Vps54</bc>
            <bc>DUF3336=Patatin</bc>
            <bc>DUF3381=Spb1_C</bc>
            <bc>DUF3384=Rap_GAP</bc>
            <bc>DUF3384=Tuberin</bc>
            <bc>DUF3385=FAT</bc>
            <bc>DUF3385=FATC</bc>
            <bc>DUF3385=PI3_PI4_kinase</bc>
            <bc>DUF3385=Rapamycin_bind</bc>
            <bc>DUF3448=AMP-binding</bc>
            <bc>DUF3452=RB_A</bc>
            <bc>DUF3452=RB_B</bc>
            <bc>DUF3453=Symplekin_C</bc>
            <bc>DUF3535=Helicase_C</bc>
            <bc>DUF3535=SNF2_N</bc>
            <bc>DUF3591=Bromodomain</bc>
            <bc>DUF3735=ABA_GPCR</bc>
            <bc>DUF3819=Not1</bc>
            <bc>DUF382=PSP</bc>
            <bc>DUF383=DUF384</bc>
            <bc>DUF814=DUF3441</bc>
            <bc>DUF971=TauD</bc>
            <bc>DUSP=UCH</bc>
            <bc>DinB_2=FGE-sulfatase</bc>
            <bc>DnaJ=DUF1977</bc>
            <bc>DnaJ=DUF3395</bc>
            <bc>DnaJ=DnaJ_C</bc>
            <bc>DnaJ=DnaJ_CXXCXGXG</bc>
            <bc>DnaJ=HSCB_C</bc>
            <bc>DnaJ=Myb_DNA-binding</bc>
            <bc>DnaJ=Sec63</bc>
            <bc>DnaJ=zf-C2H2_jaz</bc>
            <bc>DnaJ=zf-CSL</bc>
            <bc>DnaJ_CXXCXGXG=DnaJ_C</bc>
            <bc>Drf_FH3=FH2</bc>
            <bc>Drf_GBD=Drf_FH3</bc>
            <bc>Drf_GBD=FH2</bc>
            <bc>Dynamin_M=GED</bc>
            <bc>Dynamin_N=Dynamin_M</bc>
            <bc>Dynamin_N=GED</bc>
            <bc>Dynamin_N=efhand_3</bc>
            <bc>E1-E2_ATPase=Cation_ATPase_C</bc>
            <bc>E1-E2_ATPase=HAD</bc>
            <bc>E1-E2_ATPase=Hydrolase</bc>
            <bc>E1_dh=Transket_pyr</bc>
            <bc>E2F_TDP=DP</bc>
            <bc>E3_binding=2-oxoacid_dh</bc>
            <bc>ECH=3HCDH</bc>
            <bc>ECH=3HCDH_N</bc>
            <bc>EFG_C=LepA_C</bc>
            <bc>EFG_IV=EFG_C</bc>
            <bc>ELFV_dehydrog_N=ELFV_dehydrog</bc>
            <bc>EPL1=PHD</bc>
            <bc>ETF=ETF_alpha</bc>
            <bc>EamA=TPT</bc>
            <bc>Enolase_N=Enolase_C</bc>
            <bc>Exo_endo_phos=RhoGAP</bc>
            <bc>Exo_endo_phos=zf-GRF</bc>
            <bc>F-box-like=WD40</bc>
            <bc>FAD_binding_1=NAD_binding_1</bc>
            <bc>FAD_binding_2=ETF_QO</bc>
            <bc>FAD_binding_2=Succ_DH_flav_C</bc>
            <bc>FAD_binding_4=ALO</bc>
            <bc>FAD_binding_4=FAD-oxidase_C</bc>
            <bc>FAD_binding_5=Ald_Xan_dh_C</bc>
            <bc>FAD_binding_5=Ald_Xan_dh_C2</bc>
            <bc>FAD_binding_5=CO_deh_flav_C</bc>
            <bc>FAD_binding_6=NAD_binding_1</bc>
            <bc>FAD_binding_8=NAD_binding_6</bc>
            <bc>FAT=FATC</bc>
            <bc>FAT=PI3_PI4_kinase</bc>
            <bc>FAT=Rapamycin_bind</bc>
            <bc>FA_desaturase=Cyt-b5</bc>
            <bc>FCH=RhoGAP</bc>
            <bc>FCH=SH3_1</bc>
            <bc>FERM_M=I_LWEQ</bc>
            <bc>FERM_M=Talin_middle</bc>
            <bc>FERM_M=VBS</bc>
            <bc>FERM_N=FERM_M</bc>
            <bc>FERM_N=I_LWEQ</bc>
            <bc>FERM_N=Talin_middle</bc>
            <bc>FERM_N=VBS</bc>
            <bc>FGGY_N=FGGY_C</bc>
            <bc>FHA=Pkinase</bc>
            <bc>FHA=zf-C3HC4</bc>
            <bc>FYRN=FYRC</bc>
            <bc>FYRN=SET</bc>
            <bc>FYVE=Cpn60_TCP1</bc>
            <bc>FYVE=PIP5K</bc>
            <bc>Fapy_DNA_glyco=H2TH</bc>
            <bc>FbpA=DUF3441</bc>
            <bc>FbpA=DUF814</bc>
            <bc>Fer2=Ald_Xan_dh_C</bc>
            <bc>Fer2=Ald_Xan_dh_C2</bc>
            <bc>Fer2=CO_deh_flav_C</bc>
            <bc>Fer2=DUF1982</bc>
            <bc>Fer2=FAD_binding_5</bc>
            <bc>Fer2=Fer2_2</bc>
            <bc>Fer2=Molybdopterin</bc>
            <bc>Fer2=NADH-G_4Fe-4S_3</bc>
            <bc>Fer2_2=Ald_Xan_dh_C</bc>
            <bc>Fer2_2=Ald_Xan_dh_C2</bc>
            <bc>Fer2_2=CO_deh_flav_C</bc>
            <bc>Fer2_2=FAD_binding_5</bc>
            <bc>Fer4=ABC_tran</bc>
            <bc>Ferric_reduct=FAD_binding_8</bc>
            <bc>Ferric_reduct=NAD_binding_6</bc>
            <bc>Flavodoxin_1=FAD_binding_1</bc>
            <bc>Flavodoxin_1=NAD_binding_1</bc>
            <bc>Fmp27_GFWDK=Apt1</bc>
            <bc>Foie-gras_1=Gryzun</bc>
            <bc>Formyl_trans_N=Formyl_trans_C</bc>
            <bc>FtsJ=DUF3381</bc>
            <bc>FtsJ=Spb1_C</bc>
            <bc>Fumerase=Fumerase_C</bc>
            <bc>G-patch=GCFC</bc>
            <bc>G6PD_N=G6PD_C</bc>
            <bc>GAF=HATPase_c</bc>
            <bc>GAF=HisKA</bc>
            <bc>GAF=PDEase_I</bc>
            <bc>GAF=Response_reg</bc>
            <bc>GARS_A=GARS_C</bc>
            <bc>GARS_N=GARS_A</bc>
            <bc>GARS_N=GARS_C</bc>
            <bc>GATase=CPSase_L_D2</bc>
            <bc>GATase=CPSase_L_D3</bc>
            <bc>GATase=CPSase_L_chain</bc>
            <bc>GATase=GMP_synt_C</bc>
            <bc>GATase=His_biosynth</bc>
            <bc>GATase=MGS</bc>
            <bc>GATase=NAD_synthase</bc>
            <bc>GATase_2=Pribosyltran</bc>
            <bc>GATase_2=SIS</bc>
            <bc>GCV_T=GCV_T_C</bc>
            <bc>GHMP_kinases_N=GHMP_kinases_C</bc>
            <bc>GMC_oxred_N=GMC_oxred_C</bc>
            <bc>GN3L_Grn1=MMR_HSR1</bc>
            <bc>GSIII_N=Gln-synt_C</bc>
            <bc>GST_C=EF1G</bc>
            <bc>GST_N=EF1G</bc>
            <bc>GST_N=GST_C</bc>
            <bc>GTP1_OBG=MMR_HSR1</bc>
            <bc>GTP_EFTU=AARP2CN</bc>
            <bc>GTP_EFTU=DUF663</bc>
            <bc>GTP_EFTU=EFG_C</bc>
            <bc>GTP_EFTU=EFG_IV</bc>
            <bc>GTP_EFTU=GTP_EFTU_D2</bc>
            <bc>GTP_EFTU=GTP_EFTU_D3</bc>
            <bc>GTP_EFTU=IF-2</bc>
            <bc>GTP_EFTU=LepA_C</bc>
            <bc>GTP_EFTU=eIF2_C</bc>
            <bc>GTP_EFTU_D2=EFG_C</bc>
            <bc>GTP_EFTU_D2=EFG_IV</bc>
            <bc>GTP_EFTU_D2=GTP_EFTU_D3</bc>
            <bc>GTP_EFTU_D2=IF-2</bc>
            <bc>GTP_EFTU_D2=eIF2_C</bc>
            <bc>GalKase_gal_bdg=GHMP_kinases_C</bc>
            <bc>GalKase_gal_bdg=GHMP_kinases_N</bc>
            <bc>GatB_N=GatB_Yqey</bc>
            <bc>Gelsolin=VHP</bc>
            <bc>Glutaminase=Ank_2</bc>
            <bc>Glyco_hydro_20b=Glyco_hydro_20</bc>
            <bc>Glyco_hydro_38=Alpha-mann_mid</bc>
            <bc>Glyco_hydro_38=Glyco_hydro_38C</bc>
            <bc>Glyco_hydro_3=Glyco_hydro_3_C</bc>
            <bc>Glyco_hydro_47=PA</bc>
            <bc>Gp_dh_N=Gp_dh_C</bc>
            <bc>HA2=OB_NTP_bind</bc>
            <bc>HAND=SLIDE</bc>
            <bc>HATPase_c=DNA_gyraseB</bc>
            <bc>HATPase_c=DNA_mis_repair</bc>
            <bc>HATPase_c=DNA_topoisoIV</bc>
            <bc>HATPase_c=HSP90</bc>
            <bc>HATPase_c=MutL_C</bc>
            <bc>HATPase_c=Response_reg</bc>
            <bc>HGTP_anticodon=ProRS-C_1</bc>
            <bc>HMA=E1-E2_ATPase</bc>
            <bc>HMA=Hydrolase</bc>
            <bc>HMGL-like=Biotin_lipoyl</bc>
            <bc>HMGL-like=PYC_OADA</bc>
            <bc>HMG_CoA_synt_N=HMG_CoA_synt_C</bc>
            <bc>HSA=Bromodomain</bc>
            <bc>HSA=Helicase_C</bc>
            <bc>HSA=SNF2_N</bc>
            <bc>Helicase_C=Bromodomain</bc>
            <bc>Helicase_C=DBP10CT</bc>
            <bc>Helicase_C=DEAD</bc>
            <bc>Helicase_C=DSHCT</bc>
            <bc>Helicase_C=DUF1998</bc>
            <bc>Helicase_C=HA2</bc>
            <bc>Helicase_C=HAND</bc>
            <bc>Helicase_C=HRDC</bc>
            <bc>Helicase_C=OB_NTP_bind</bc>
            <bc>Helicase_C=RQC</bc>
            <bc>Helicase_C=SLIDE</bc>
            <bc>Helicase_C=SUV3_C</bc>
            <bc>Helicase_C=Sec63</bc>
            <bc>HisG=HisG_C</bc>
            <bc>HisKA=HATPase_c</bc>
            <bc>HisKA=Response_reg</bc>
            <bc>Hydant_A_N=Hydantoinase_A</bc>
            <bc>Hydant_A_N=Hydantoinase_B</bc>
            <bc>Hydantoinase_A=Hydantoinase_B</bc>
            <bc>Hydrolase=Cation_ATPase_C</bc>
            <bc>IBB=Arm</bc>
            <bc>IBN_N=CAS_CSE1</bc>
            <bc>IBN_N=CRM1_C</bc>
            <bc>IBN_N=Cse1</bc>
            <bc>IBN_N=Xpo1</bc>
            <bc>IMS=IMS_C</bc>
            <bc>Indigoidine_A=PfkB</bc>
            <bc>Inhibitor_I29=Peptidase_C1</bc>
            <bc>Inhibitor_I9=Peptidase_S8</bc>
            <bc>Ins145_P3_rec=Ion_trans</bc>
            <bc>Ins145_P3_rec=RIH_assoc</bc>
            <bc>Ins145_P3_rec=RYDR_ITPR</bc>
            <bc>Integrin_beta=Integrin_b_cyt</bc>
            <bc>Ion_trans=cNMP_binding</bc>
            <bc>Ion_trans_2=BK_channel_a</bc>
            <bc>JmjN=ARID</bc>
            <bc>JmjN=JmjC</bc>
            <bc>JmjN=PHD</bc>
            <bc>KH_2=Ribosomal_S3_C</bc>
            <bc>KLRAQ=TTKRSYEDQ</bc>
            <bc>KOW=Ribosomal_L27e</bc>
            <bc>Kelch_1=BTB</bc>
            <bc>Kelch_1=Kelch_2</bc>
            <bc>Kelch_2=Kelch_1</bc>
            <bc>Ketoacyl-synt_C=ACPS</bc>
            <bc>Kinesin=FHA</bc>
            <bc>Kinesin=WD40</bc>
            <bc>Kri1=Kri1_C</bc>
            <bc>Ku=Ku_C</bc>
            <bc>Ku=Ku_PK_bind</bc>
            <bc>Ku_C=Ku_PK_bind</bc>
            <bc>Ku_N=Ku</bc>
            <bc>Ku_N=Ku_C</bc>
            <bc>Ku_N=Ku_PK_bind</bc>
            <bc>LBP_BPI_CETP=LBP_BPI_CETP_C</bc>
            <bc>LIM=SH3_1</bc>
            <bc>LON=AAA</bc>
            <bc>LON=Lon_C</bc>
            <bc>LRR_4=DSPc</bc>
            <bc>LRR_4=Exo_endo_phos</bc>
            <bc>LRR_4=Gelsolin</bc>
            <bc>LRR_4=PP2C</bc>
            <bc>LRR_4=Pkinase_Tyr</bc>
            <bc>LSM14=FFD_TFG</bc>
            <bc>La=RRM_1</bc>
            <bc>La=RRM_3</bc>
            <bc>Lactamase_B=Beta-Casp</bc>
            <bc>Lactamase_B=CPSF73-100_C</bc>
            <bc>Lactamase_B=RMMBL</bc>
            <bc>Lactamase_B_2=DRMBL</bc>
            <bc>Ldh_1_N=Ldh_1_C</bc>
            <bc>Ligase_CoA=Citrate_synt</bc>
            <bc>Lipid_DES=FA_desaturase</bc>
            <bc>Lipin_N=LNS2</bc>
            <bc>LisH=WD40</bc>
            <bc>Lyase_1=FumaraseC_C</bc>
            <bc>M16C_assoc=Peptidase_M16_C</bc>
            <bc>MATH=UCH</bc>
            <bc>MCM2_N=MCM</bc>
            <bc>MENTAL=START</bc>
            <bc>MGS=AICARFT_IMPCHas</bc>
            <bc>MIF4G=MA3</bc>
            <bc>MIF4G=W2</bc>
            <bc>MIT=AAA</bc>
            <bc>MIT=Peptidase_C2</bc>
            <bc>MIT=Vps4_C</bc>
            <bc>MMR_HSR1=GTPase_Cys_C</bc>
            <bc>MMR_HSR1=TGS</bc>
            <bc>MMR_HSR1=YchF-GTPase_C</bc>
            <bc>MMS1_N=CPSF_A</bc>
            <bc>MM_CoA_mutase=B12-binding</bc>
            <bc>MOSC_N=MOSC</bc>
            <bc>MT=AAA_9</bc>
            <bc>MT=Dynein_heavy</bc>
            <bc>Mad3_BUB1_I=Pkinase</bc>
            <bc>MaoC_dehydratas=ACPS</bc>
            <bc>MaoC_dehydratas=Acyl_transf_1</bc>
            <bc>MaoC_dehydratas=Ketoacyl-synt_C</bc>
            <bc>MaoC_dehydratas=ketoacyl-synt</bc>
            <bc>Med26=TFIIS_C</bc>
            <bc>Med26=TFIIS_M</bc>
            <bc>Metallophos=5_nucleotid_C</bc>
            <bc>Metallophos=DBR1</bc>
            <bc>Metallophos=Mre11_DNA_bind</bc>
            <bc>Methyltransf_11=Sterol_MT_C</bc>
            <bc>Methyltransf_11=WBS_methylT</bc>
            <bc>MipZ=ParA</bc>
            <bc>MoCF_biosynth=MoeA_C</bc>
            <bc>MobB=Clp1</bc>
            <bc>MoeA_N=MoCF_biosynth</bc>
            <bc>MoeA_N=MoeA_C</bc>
            <bc>MoeZ_MoeB=Rhodanese</bc>
            <bc>Molybdopterin=DUF1982</bc>
            <bc>MutS_I=MutS_II</bc>
            <bc>MutS_I=MutS_III</bc>
            <bc>MutS_I=MutS_V</bc>
            <bc>MutS_II=MutS_III</bc>
            <bc>MutS_II=MutS_V</bc>
            <bc>MutS_III=MutS_V</bc>
            <bc>MyTH4=RhoGAP</bc>
            <bc>Myb_DNA-binding=DUF3351</bc>
            <bc>Myosin_N=Myosin_head</bc>
            <bc>Myosin_N=Myosin_tail_1</bc>
            <bc>Myosin_TH1=SH3_1</bc>
            <bc>Myosin_head=MyTH4</bc>
            <bc>Myosin_head=Myosin_TH1</bc>
            <bc>Myosin_head=Myosin_tail_1</bc>
            <bc>Myosin_head=PH</bc>
            <bc>Myosin_head=SH3_1</bc>
            <bc>Myosin_head=SH3_2</bc>
            <bc>Myotub-related=FYVE</bc>
            <bc>N1221=DUF3402</bc>
            <bc>NADH-G_4Fe-4S_3=DUF1982</bc>
            <bc>NADH-G_4Fe-4S_3=Molybdopterin</bc>
            <bc>NAD_Gly3P_dh_N=NAD_Gly3P_dh_C</bc>
            <bc>NAD_binding_2=6PGD</bc>
            <bc>NAD_binding_3=Homoserine_dh</bc>
            <bc>NAD_binding_4=Sterile</bc>
            <bc>NAD_synthase=GMP_synt_C</bc>
            <bc>NDK=Dpy-30</bc>
            <bc>NGP1NT=MMR_HSR1</bc>
            <bc>NIF=PTCB-BRCT</bc>
            <bc>NLE=WD40</bc>
            <bc>NMT=NMT_C</bc>
            <bc>NOC3p=CBF</bc>
            <bc>NOG1=NOGCT</bc>
            <bc>NOP5NT=NOSIC</bc>
            <bc>NOP5NT=Nop</bc>
            <bc>NOSIC=Nop</bc>
            <bc>NOSIC=Prp31_C</bc>
            <bc>NTP_transf_2=PAP_assoc</bc>
            <bc>NTP_transferase=Hexapep</bc>
            <bc>NTP_transferase=W2</bc>
            <bc>NUC130_3NT=SDA1</bc>
            <bc>NUC194=FAT</bc>
            <bc>NUC194=FATC</bc>
            <bc>NUC194=PI3_PI4_kinase</bc>
            <bc>Nfu_N=NifU</bc>
            <bc>Nop=Prp31_C</bc>
            <bc>Not3=NOT2_3_5</bc>
            <bc>Nucleoporin2=Nup96</bc>
            <bc>Nucleoporin_N=Nucleoporin_C</bc>
            <bc>OGG_N=HhH-GPD</bc>
            <bc>OTCace_N=OTCace</bc>
            <bc>Orn_Arg_deC_N=Orn_DAP_Arg_deC</bc>
            <bc>Oxidored_molyb=Mo-co_dimer</bc>
            <bc>PA=Peptidase_M28</bc>
            <bc>PADR1=PARP</bc>
            <bc>PADR1=PARP_reg</bc>
            <bc>PADR1=WGR</bc>
            <bc>PAH=HDAC_interact</bc>
            <bc>PAP_central=PAP_RNA-bind</bc>
            <bc>PARP=VIT</bc>
            <bc>PARP_reg=PARP</bc>
            <bc>PB1=Pkinase</bc>
            <bc>PBD=Pkinase</bc>
            <bc>PCI=Rpn3_C</bc>
            <bc>PCNA_N=PCNA_C</bc>
            <bc>PCRF=RF-1</bc>
            <bc>PEP-utilizers=PEP-utilizers_C</bc>
            <bc>PEX-1N=AAA</bc>
            <bc>PFU=PUL</bc>
            <bc>PGM_PMM_I=PGM_PMM_II</bc>
            <bc>PGM_PMM_I=PGM_PMM_III</bc>
            <bc>PGM_PMM_I=PGM_PMM_IV</bc>
            <bc>PGM_PMM_II=PGM_PMM_III</bc>
            <bc>PGM_PMM_II=PGM_PMM_IV</bc>
            <bc>PGM_PMM_III=PGM_PMM_IV</bc>
            <bc>PH=Ank_2</bc>
            <bc>PH=ArfGap</bc>
            <bc>PH=DEP</bc>
            <bc>PH=FYVE</bc>
            <bc>PH=Oxysterol_BP</bc>
            <bc>PH=PBD</bc>
            <bc>PH=PDZ</bc>
            <bc>PH=Pkinase</bc>
            <bc>PH=Pkinase_C</bc>
            <bc>PH=RUN</bc>
            <bc>PH=RasGEF</bc>
            <bc>PH=RasGEF_N</bc>
            <bc>PH=RhoGAP</bc>
            <bc>PH=SH3_1</bc>
            <bc>PH=SH3_2</bc>
            <bc>PHD=Bromodomain</bc>
            <bc>PHD=JmjC</bc>
            <bc>PHD=SET</bc>
            <bc>PI-PLC-X=C2</bc>
            <bc>PI-PLC-X=PI-PLC-Y</bc>
            <bc>PI-PLC-Y=C2</bc>
            <bc>PI3K_C2=PI3Ka</bc>
            <bc>PI3K_C2=PI3_PI4_kinase</bc>
            <bc>PI3K_rbd=PI3K_C2</bc>
            <bc>PI3K_rbd=PI3Ka</bc>
            <bc>PI3K_rbd=PI3_PI4_kinase</bc>
            <bc>PI3Ka=PI3_PI4_kinase</bc>
            <bc>PI3_PI4_kinase=FATC</bc>
            <bc>PIGA=Glycos_transf_1</bc>
            <bc>PK=PK_C</bc>
            <bc>PMC2NT=DNA_pol_A_exo1</bc>
            <bc>PMC2NT=HRDC</bc>
            <bc>POP1=POPLD</bc>
            <bc>PP-binding=NAD_binding_4</bc>
            <bc>PPDK_N=PEP-utilizers</bc>
            <bc>PPDK_N=PEP-utilizers_C</bc>
            <bc>PPP5=Metallophos</bc>
            <bc>PRA-CH=Histidinol_dh</bc>
            <bc>PRA-CH=PRA-PH</bc>
            <bc>PRA-PH=Histidinol_dh</bc>
            <bc>PRKCSH-like=PRKCSH</bc>
            <bc>PRO8NT=PROCN</bc>
            <bc>PRO8NT=PROCT</bc>
            <bc>PRO8NT=PRP8_domainIV</bc>
            <bc>PRO8NT=RRM_4</bc>
            <bc>PRO8NT=U5_2-snRNA_bdg</bc>
            <bc>PRO8NT=U6-snRNA_bdg</bc>
            <bc>PROCN=PROCT</bc>
            <bc>PROCN=PRP8_domainIV</bc>
            <bc>PROCN=RRM_4</bc>
            <bc>PROCN=U5_2-snRNA_bdg</bc>
            <bc>PROCN=U6-snRNA_bdg</bc>
            <bc>PRP3=DUF1115</bc>
            <bc>PRP4=Prp18</bc>
            <bc>PRP4=WD40</bc>
            <bc>PRP8_domainIV=PROCT</bc>
            <bc>PX=BAR_3_WASP_bdg</bc>
            <bc>PX=Pkinase</bc>
            <bc>PX=Pkinase_C</bc>
            <bc>PX=Vps5</bc>
            <bc>PYC_OADA=Biotin_lipoyl</bc>
            <bc>Peptidase_C2=Calpain_III</bc>
            <bc>Peptidase_M16=M16C_assoc</bc>
            <bc>Peptidase_M16=Peptidase_M16_C</bc>
            <bc>Peptidase_M16_C=M16C_assoc</bc>
            <bc>Peptidase_M1=Leuk-A4-hydro_C</bc>
            <bc>Peptidase_M24=Rtt106</bc>
            <bc>Peptidase_M24=SPT16</bc>
            <bc>Peptidase_M28=TFR_dimer</bc>
            <bc>Peptidase_M8=TIG</bc>
            <bc>Peptidase_S8=TPPII</bc>
            <bc>Peptidase_S9_N=Peptidase_S9</bc>
            <bc>Peroxin-13_N=SH3_1</bc>
            <bc>Phosphodiest=PigN</bc>
            <bc>Pirin=Pirin_C</bc>
            <bc>Pkinase=HGTP_anticodon2</bc>
            <bc>Pkinase=KA1</bc>
            <bc>Pkinase=Mst1_SARAH</bc>
            <bc>Pkinase=POLO_box</bc>
            <bc>Pkinase=Pkinase_C</bc>
            <bc>Pkinase=Ribonuc_2-5A</bc>
            <bc>Pkinase=TBC</bc>
            <bc>Pkinase=WD40</bc>
            <bc>Pkinase_Tyr=Guanylate_cyc</bc>
            <bc>Pkinase_Tyr=Pkinase</bc>
            <bc>Plug_translocon=SecY</bc>
            <bc>Pol_alpha_B_N=DNA_pol_E_B</bc>
            <bc>PolyA_pol=PolyA_pol_RNAbd</bc>
            <bc>Porphobil_deam=Porphobil_deamC</bc>
            <bc>Pro-kuma_activ=Peptidase_S8</bc>
            <bc>Pro_isomerase=RRM_1</bc>
            <bc>Propeptide_C1=Peptidase_C1</bc>
            <bc>Proteasome_A_N=Proteasome</bc>
            <bc>Prp19=WD40</bc>
            <bc>Pterin_bind=B12-binding</bc>
            <bc>Pterin_bind=B12-binding_2</bc>
            <bc>Pterin_bind=Met_synt_B12</bc>
            <bc>Pyr_redox_2=Pyr_redox</bc>
            <bc>Pyr_redox_2=Pyr_redox_dim</bc>
            <bc>QRPTase_N=QRPTase_C</bc>
            <bc>RB_A=RB_B</bc>
            <bc>RCC1=BTB</bc>
            <bc>RCC1=HECT</bc>
            <bc>RIH_assoc=Ion_trans</bc>
            <bc>RLI=ABC_tran</bc>
            <bc>RLI=DUF367</bc>
            <bc>RLI=Fer4</bc>
            <bc>RMMBL=CPSF73-100_C</bc>
            <bc>RNA_POL_M_15KD=TFIIS_C</bc>
            <bc>RNA_pol_Rpa2_4=RNA_pol_Rpb2_6</bc>
            <bc>RNA_pol_Rpa2_4=RNA_pol_Rpb2_7</bc>
            <bc>RNA_pol_Rpb1_1=RNA_pol_Rpb1_2</bc>
            <bc>RNA_pol_Rpb1_1=RNA_pol_Rpb1_3</bc>
            <bc>RNA_pol_Rpb1_1=RNA_pol_Rpb1_4</bc>
            <bc>RNA_pol_Rpb1_1=RNA_pol_Rpb1_5</bc>
            <bc>RNA_pol_Rpb1_2=RNA_pol_Rpb1_3</bc>
            <bc>RNA_pol_Rpb1_2=RNA_pol_Rpb1_4</bc>
            <bc>RNA_pol_Rpb1_2=RNA_pol_Rpb1_5</bc>
            <bc>RNA_pol_Rpb1_3=RNA_pol_Rpb1_4</bc>
            <bc>RNA_pol_Rpb1_3=RNA_pol_Rpb1_5</bc>
            <bc>RNA_pol_Rpb1_4=RNA_pol_Rpb1_5</bc>
            <bc>RNA_pol_Rpb2_1=RNA_pol_Rpa2_4</bc>
            <bc>RNA_pol_Rpb2_1=RNA_pol_Rpb2_3</bc>
            <bc>RNA_pol_Rpb2_1=RNA_pol_Rpb2_4</bc>
            <bc>RNA_pol_Rpb2_1=RNA_pol_Rpb2_5</bc>
            <bc>RNA_pol_Rpb2_1=RNA_pol_Rpb2_6</bc>
            <bc>RNA_pol_Rpb2_1=RNA_pol_Rpb2_7</bc>
            <bc>RNA_pol_Rpb2_3=RNA_pol_Rpa2_4</bc>
            <bc>RNA_pol_Rpb2_3=RNA_pol_Rpb2_4</bc>
            <bc>RNA_pol_Rpb2_3=RNA_pol_Rpb2_5</bc>
            <bc>RNA_pol_Rpb2_3=RNA_pol_Rpb2_6</bc>
            <bc>RNA_pol_Rpb2_3=RNA_pol_Rpb2_7</bc>
            <bc>RNA_pol_Rpb2_4=RNA_pol_Rpb2_5</bc>
            <bc>RNA_pol_Rpb2_4=RNA_pol_Rpb2_6</bc>
            <bc>RNA_pol_Rpb2_4=RNA_pol_Rpb2_7</bc>
            <bc>RNA_pol_Rpb2_5=RNA_pol_Rpb2_6</bc>
            <bc>RNA_pol_Rpb2_5=RNA_pol_Rpb2_7</bc>
            <bc>RNA_pol_Rpb2_6=RNA_pol_Rpb2_7</bc>
            <bc>RNA_pol_Rpb5_N=RNA_pol_Rpb5_C</bc>
            <bc>RNA_pol_Rpb7_N=RNA_pol_Rbc25</bc>
            <bc>RNA_pol_Rpb7_N=S1</bc>
            <bc>RNase_PH=RNase_PH_C</bc>
            <bc>RPN7=PCI</bc>
            <bc>RQC=HRDC</bc>
            <bc>RRM_1=PABP</bc>
            <bc>RRM_1=RRM_3</bc>
            <bc>RRM_1=SET</bc>
            <bc>RRM_1=Surp</bc>
            <bc>RRM_1=zf-CCHC</bc>
            <bc>RRM_4=PROCT</bc>
            <bc>RRM_4=PRP8_domainIV</bc>
            <bc>RRM_4=U5_2-snRNA_bdg</bc>
            <bc>RRM_4=U6-snRNA_bdg</bc>
            <bc>RS4NT=Ribosomal_S4e</bc>
            <bc>RS4NT=S4</bc>
            <bc>RUN=FYVE</bc>
            <bc>RWD=HGTP_anticodon2</bc>
            <bc>RWD=IBR</bc>
            <bc>RWD=Pkinase</bc>
            <bc>RWD=UPF0029</bc>
            <bc>RYDR_ITPR=Ion_trans</bc>
            <bc>RYDR_ITPR=RIH_assoc</bc>
            <bc>Rad21_Rec8_N=Rad21_Rec8</bc>
            <bc>Rad4=BHD_1</bc>
            <bc>Rad4=BHD_3</bc>
            <bc>Radical_SAM=Acetyltransf_1</bc>
            <bc>Radical_SAM=Mob_synth_C</bc>
            <bc>Radical_SAM=TRAM</bc>
            <bc>Rap_GAP=CNH</bc>
            <bc>Rapamycin_bind=FATC</bc>
            <bc>Rapamycin_bind=PI3_PI4_kinase</bc>
            <bc>Ras=BTB</bc>
            <bc>RasGAP=RasGAP_C</bc>
            <bc>RasGEF_N=RasGEF</bc>
            <bc>Rep-A_N=Rep_fac-A_C</bc>
            <bc>Rep-A_N=tRNA_anti</bc>
            <bc>ResIII=Helicase_C</bc>
            <bc>RhoGAP=SH3_1</bc>
            <bc>RhoGEF=ArfGap</bc>
            <bc>RhoGEF=FYVE</bc>
            <bc>RhoGEF=PH</bc>
            <bc>Ribonuc_red_lgN=Ribonuc_red_lgC</bc>
            <bc>Ribosomal_L10=Ribosomal_60s</bc>
            <bc>Ribosomal_L11_N=Ribosomal_L11</bc>
            <bc>Ribosomal_L23eN=Ribosomal_L23</bc>
            <bc>Ribosomal_L2=Ribosomal_L2_C</bc>
            <bc>Ribosomal_L30_N=Ribosomal_L30</bc>
            <bc>Ribosomal_L5=Ribosomal_L5_C</bc>
            <bc>Ribosomal_L6e_N=Ribosomal_L6e</bc>
            <bc>Ribosomal_S13_N=Ribosomal_S15</bc>
            <bc>Ribosomal_S4=S4</bc>
            <bc>Ribosomal_S5=Ribosomal_S5_C</bc>
            <bc>Rio2_N=RIO1</bc>
            <bc>S-AdoMet_synt_M=S-AdoMet_synt_C</bc>
            <bc>S-AdoMet_synt_N=S-AdoMet_synt_C</bc>
            <bc>S-AdoMet_synt_N=S-AdoMet_synt_M</bc>
            <bc>S-methyl_trans=B12-binding</bc>
            <bc>S-methyl_trans=B12-binding_2</bc>
            <bc>S-methyl_trans=Met_synt_B12</bc>
            <bc>S-methyl_trans=Pterin_bind</bc>
            <bc>S1=DEAD</bc>
            <bc>S1=EIF_2_alpha</bc>
            <bc>S1=HA2</bc>
            <bc>S1=Helicase_C</bc>
            <bc>S1=OB_NTP_bind</bc>
            <bc>S4=PseudoU_synth_2</bc>
            <bc>S4=Ribosomal_S4e</bc>
            <bc>SAM_1=PH</bc>
            <bc>SAM_2=PH</bc>
            <bc>SAP=PARP</bc>
            <bc>SAP=PARP_reg</bc>
            <bc>SAP=WGR</bc>
            <bc>SBDS=SBDS_C</bc>
            <bc>SEP=UBX</bc>
            <bc>SET=Rubis-subs-bind</bc>
            <bc>SET=SRI</bc>
            <bc>SH2=Pkinase_Tyr</bc>
            <bc>SH3_1=BAR_3_WASP_bdg</bc>
            <bc>SH3_1=PH</bc>
            <bc>SH3_1=PX</bc>
            <bc>SH3_1=RhoGEF</bc>
            <bc>SH3_1=SH3_2</bc>
            <bc>SH3_2=PH</bc>
            <bc>SH3_2=RhoGEF</bc>
            <bc>SLBB=NADH_4Fe-4S</bc>
            <bc>SNF2_N=Bromodomain</bc>
            <bc>SNF2_N=HAND</bc>
            <bc>SNF2_N=Helicase_C</bc>
            <bc>SNF2_N=SLIDE</bc>
            <bc>SNF2_N=zf-C3HC4</bc>
            <bc>SNase=TUDOR</bc>
            <bc>SPT16=Rtt106</bc>
            <bc>SPX=EXS</bc>
            <bc>SRP-alpha_N=SRP54</bc>
            <bc>SRP54=SRP_SPB</bc>
            <bc>SRP54_N=SRP54</bc>
            <bc>SRP54_N=SRP_SPB</bc>
            <bc>STAT_alpha=SH2</bc>
            <bc>STAT_alpha=STAT_bind</bc>
            <bc>STAT_bind=SH2</bc>
            <bc>SWIRM=Myb_DNA-binding</bc>
            <bc>SapB_1=SapB_2</bc>
            <bc>SapB_2=Lipase_GDSL</bc>
            <bc>SapB_2=SapB_1</bc>
            <bc>Sas10_Utp3=Sas10_Utp3_C</bc>
            <bc>Sec23_BS=Gelsolin</bc>
            <bc>Sec23_BS=Sec23_helical</bc>
            <bc>Sec23_helical=Gelsolin</bc>
            <bc>Sec23_trunk=Gelsolin</bc>
            <bc>Sec23_trunk=Sec23_BS</bc>
            <bc>Sec23_trunk=Sec23_helical</bc>
            <bc>Sec63=DEAD</bc>
            <bc>Sec63=Helicase_C</bc>
            <bc>Sec7=DUF1981</bc>
            <bc>Sec7=PH</bc>
            <bc>Sec7_N=DUF1981</bc>
            <bc>Sec7_N=Sec7</bc>
            <bc>Seryl_tRNA_N=tRNA-synt_2b</bc>
            <bc>Skp1_POZ=Skp1</bc>
            <bc>Sod_Fe_N=Sod_Fe_C</bc>
            <bc>Spectrin=efhand_Ca_insen</bc>
            <bc>SpoU_sub_bind=SpoU_methylase</bc>
            <bc>Spt5-NGN=KOW</bc>
            <bc>Ssl1=C1_4</bc>
            <bc>Striatin=WD40</bc>
            <bc>Sua5_yciO_yrdC=SUA5</bc>
            <bc>Sulfate_transp=STAS</bc>
            <bc>Surp=PRP21_like_P</bc>
            <bc>Sushi=GCC2_GCC3</bc>
            <bc>Syntaxin-6_N=SNARE</bc>
            <bc>Syntaxin=SNARE</bc>
            <bc>TAF=DUF1546</bc>
            <bc>TBC=TLD</bc>
            <bc>TFIIA_gamma_N=TFIIA_gamma_C</bc>
            <bc>TFIIB=BRF1</bc>
            <bc>TFIID_90kDa=WD40</bc>
            <bc>TFIIE_alpha=TFIIE-A_C-term</bc>
            <bc>TFIIS_M=TFIIS_C</bc>
            <bc>TF_Zn_Ribbon=BRF1</bc>
            <bc>TF_Zn_Ribbon=TFIIB</bc>
            <bc>TGS=HGTP_anticodon</bc>
            <bc>TGS=tRNA-synt_2b</bc>
            <bc>TGS=tRNA_SAD</bc>
            <bc>THF_DHG_CYH=THF_DHG_CYH_C</bc>
            <bc>TPK_catalytic=TPK_B1_binding</bc>
            <bc>TPP_enzyme_M=TPP_enzyme_C</bc>
            <bc>TPP_enzyme_N=TPP_enzyme_C</bc>
            <bc>TPP_enzyme_N=TPP_enzyme_M</bc>
            <bc>TPR_1=DnaJ</bc>
            <bc>TPR_1=Metallophos</bc>
            <bc>TPR_1=PPP5</bc>
            <bc>Talin_middle=I_LWEQ</bc>
            <bc>Talin_middle=VBS</bc>
            <bc>ThiF=E2_bind</bc>
            <bc>ThiF=MoeZ_MoeB</bc>
            <bc>ThiF=Rhodanese</bc>
            <bc>ThiF=UBACT</bc>
            <bc>ThiF=UBA_e1_C</bc>
            <bc>ThiF=UBA_e1_thiolCys</bc>
            <bc>Thiolase_N=Thiolase_C</bc>
            <bc>Thioredoxin=ERp29</bc>
            <bc>Thioredoxin=Glutaredoxin</bc>
            <bc>Thoc2=Tho2</bc>
            <bc>Topoisom_I_N=Topoisom_I</bc>
            <bc>Topoisom_bac=zf-GRF</bc>
            <bc>Toprim=Topoisom_bac</bc>
            <bc>Toprim=zf-GRF</bc>
            <bc>Transket_pyr=Transketolase_C</bc>
            <bc>Transketolase_N=Transket_pyr</bc>
            <bc>Transketolase_N=Transketolase_C</bc>
            <bc>TrmE_N=GTPase_Cys_C</bc>
            <bc>TrmE_N=MMR_HSR1</bc>
            <bc>TruB_N=PUA</bc>
            <bc>Tuberin=Rap_GAP</bc>
            <bc>Tubulin=FtsZ_C</bc>
            <bc>Tubulin=Tubulin_C</bc>
            <bc>Tudor-knot=MOZ_SAS</bc>
            <bc>Tudor-knot=MRG</bc>
            <bc>U1snRNP70_N=RRM_1</bc>
            <bc>U3snoRNP10=BP28CT</bc>
            <bc>U5_2-snRNA_bdg=PROCT</bc>
            <bc>U5_2-snRNA_bdg=PRP8_domainIV</bc>
            <bc>U5_2-snRNA_bdg=U6-snRNA_bdg</bc>
            <bc>U6-snRNA_bdg=PROCT</bc>
            <bc>U6-snRNA_bdg=PRP8_domainIV</bc>
            <bc>UBA=XPC-binding</bc>
            <bc>UBACT=E2_bind</bc>
            <bc>UBACT=UBA_e1_C</bc>
            <bc>UBA_e1_thiolCys=E2_bind</bc>
            <bc>UBA_e1_thiolCys=UBACT</bc>
            <bc>UBA_e1_thiolCys=UBA_e1_C</bc>
            <bc>UCH=DUSP</bc>
            <bc>UCR_TM=Rieske</bc>
            <bc>UDPG_MGDP_dh=UDPG_MGDP_dh_C</bc>
            <bc>UDPG_MGDP_dh_N=UDPG_MGDP_dh</bc>
            <bc>UDPG_MGDP_dh_N=UDPG_MGDP_dh_C</bc>
            <bc>UEV=Vps23_core</bc>
            <bc>UME=FAT</bc>
            <bc>UME=FATC</bc>
            <bc>UME=PI3_PI4_kinase</bc>
            <bc>UN_NPL4=NPL4</bc>
            <bc>UPF0004=Radical_SAM</bc>
            <bc>UPF0004=TRAM</bc>
            <bc>Ufd2P_core=U-box</bc>
            <bc>V-ATPase_H_N=V-ATPase_H_C</bc>
            <bc>V-SNARE=V-SNARE_C</bc>
            <bc>VBS=I_LWEQ</bc>
            <bc>VHS=GAT</bc>
            <bc>VIT=VWA</bc>
            <bc>Vac14_Fab1_bd=Vac14_Fig4_bd</bc>
            <bc>Vault=MVP_shoulder</bc>
            <bc>Voltage_CLC=CBS</bc>
            <bc>Vps16_N=Vps16_C</bc>
            <bc>Vps39_1=Clathrin</bc>
            <bc>Vps39_1=Vps39_2</bc>
            <bc>WAC_Acf1_DNA_bd=PHD</bc>
            <bc>WD-3=FANCL_C</bc>
            <bc>WD40=BING4CT</bc>
            <bc>WD40=Bromodomain</bc>
            <bc>WD40=COPI_C</bc>
            <bc>WD40=Coatomer_WDAD</bc>
            <bc>WD40=DUF1899</bc>
            <bc>WD40=DUF1900</bc>
            <bc>WD40=DUF3337</bc>
            <bc>WD40=FYVE</bc>
            <bc>WD40=Gelsolin</bc>
            <bc>WD40=Hira</bc>
            <bc>WD40=PFU</bc>
            <bc>WD40=PUL</bc>
            <bc>WD40=Sof1</bc>
            <bc>WD40=UTP15_C</bc>
            <bc>WD40=Utp12</bc>
            <bc>WD40=Utp13</bc>
            <bc>WD40=Utp21</bc>
            <bc>WGR=PARP</bc>
            <bc>WGR=PARP_reg</bc>
            <bc>WH1=PBD</bc>
            <bc>WW=FF</bc>
            <bc>WW=HECT</bc>
            <bc>WW=RhoGAP</bc>
            <bc>WW=Rotamase</bc>
            <bc>WW=ZZ</bc>
            <bc>XPC-binding=UBA</bc>
            <bc>XPG_N=XPG_I</bc>
            <bc>Xpo1=CRM1_C</bc>
            <bc>cNMP_binding=Patatin</bc>
            <bc>cobW=CobW_C</bc>
            <bc>eIF-3c_N=PCI</bc>
            <bc>eIF-5_eIF-2B=W2</bc>
            <bc>eIF3_N=PCI</bc>
            <bc>eIF3g=RRM_1</bc>
            <bc>eRF1_1=eRF1_2</bc>
            <bc>eRF1_1=eRF1_3</bc>
            <bc>eRF1_2=eRF1_3</bc>
            <bc>efhand=CH</bc>
            <bc>efhand_3=RhoGEF</bc>
            <bc>efhand_like=C2</bc>
            <bc>efhand_like=PI-PLC-X</bc>
            <bc>efhand_like=PI-PLC-Y</bc>
            <bc>ketoacyl-synt=ACPS</bc>
            <bc>ketoacyl-synt=Ketoacyl-synt_C</bc>
            <bc>mRNA_cap_enzyme=mRNA_cap_C</bc>
            <bc>malic=Malic_M</bc>
            <bc>p450=FAD_binding_1</bc>
            <bc>p450=Flavodoxin_1</bc>
            <bc>p450=NAD_binding_1</bc>
            <bc>tRNA-synt_1=Anticodon_1</bc>
            <bc>tRNA-synt_1c=tRNA-synt_1c_C</bc>
            <bc>tRNA-synt_1d=DALR_1</bc>
            <bc>tRNA-synt_1g=WHEP-TRS</bc>
            <bc>tRNA-synt_1g=tRNA_bind</bc>
            <bc>tRNA-synt_2b=HGTP_anticodon</bc>
            <bc>tRNA-synt_2b=ProRS-C_1</bc>
            <bc>tRNA-synt_2c=DHHA1</bc>
            <bc>tRNA-synt_2c=tRNA_SAD</bc>
            <bc>tRNA-synt_2d=FDX-ACB</bc>
            <bc>tRNA_SAD=DHHA1</bc>
            <bc>tRNA_SAD=HGTP_anticodon</bc>
            <bc>tRNA_SAD=tRNA-synt_2b</bc>
            <bc>tRNA_anti=Rep_fac-A_C</bc>
            <bc>tRNA_anti=tRNA-synt_2</bc>
            <bc>tRNA_synt_1c_R1=tRNA-synt_1c</bc>
            <bc>tRNA_synt_1c_R1=tRNA-synt_1c_C</bc>
            <bc>uDENN=DENN</bc>
            <bc>uDENN=dDENN</bc>
            <bc>ubiquitin=Ribosomal_L40e</bc>
            <bc>ubiquitin=Ribosomal_S27</bc>
            <bc>ubiquitin=UBA</bc>
            <bc>ubiquitin=UCH</bc>
            <bc>ubiquitin=XPC-binding</bc>
            <bc>zf-C2H2_jaz=zf-C2H2_2</bc>
            <bc>zf-C2HC5=ASCH</bc>
            <bc>zf-C3HC4=Helicase_C</bc>
            <bc>zf-C3HC4=IBR</bc>
            <bc>zf-C3HC4=WD40</bc>
            <bc>zf-MYND=PDCD2_C</bc>
            <bc>zf-NF-X1=R3H</bc>
            <bc>zf-PARP=BRCT</bc>
            <bc>zf-PARP=PADR1</bc>
            <bc>zf-PARP=PARP</bc>
            <bc>zf-PARP=PARP_reg</bc>
            <bc>zf-PARP=WGR</bc>
            <bc>zf-Sec23_Sec24=Gelsolin</bc>
            <bc>zf-Sec23_Sec24=Sec23_BS</bc>
            <bc>zf-Sec23_Sec24=Sec23_helical</bc>
            <bc>zf-Sec23_Sec24=Sec23_trunk</bc>
            <bc>zf-TRM13_CCCH=TRM13</bc>
            <bc>zf-U11-48K=TRM13</bc>
            <bc>zf-UBP=UCH</bc>
            <bc>zf-primase=Mcm10</bc>
          </present>
        </binary_characters>
        <clade>
          <name>Opisthokonta</name>
          <taxonomy>
            <id provider="uniprot">33154</id>
            <scientific_name>Opisthokonta</scientific_name>
            <common_name>Fungi/Metazoa group</common_name>
            <rank>other</rank>
          </taxonomy>
          <binary_characters type="parsimony inferred" gained_count="146" lost_count="35" present_count="1236">
            <gained>
              <bc>AAA=RFC-E_C</bc>
              <bc>ABC2_membrane=ABC_tran</bc>
              <bc>ANF_receptor=7tm_3</bc>
              <bc>ATP-grasp_2=Citrate_synt</bc>
              <bc>ATP-grasp_2=CoA_binding</bc>
              <bc>AlaDh_PNT_C=Saccharop_dh</bc>
              <bc>AlaDh_PNT_N=Saccharop_dh</bc>
              <bc>Anth_synt_I_N=Chorismate_bind</bc>
              <bc>Asp_protease=UBA</bc>
              <bc>BHD_1=BHD_2</bc>
              <bc>BHD_2=BHD_3</bc>
              <bc>Biotin_carb_C=HMGL-like</bc>
              <bc>Biotin_carb_C=PYC_OADA</bc>
              <bc>C1_1=Pkinase</bc>
              <bc>C1_1=Pkinase_C</bc>
              <bc>C2=Membr_traf_MHD</bc>
              <bc>CAP_GLY=Dynactin</bc>
              <bc>CDC37_N=CDC37_C</bc>
              <bc>CDC37_N=CDC37_M</bc>
              <bc>CH=RasGAP</bc>
              <bc>CH=RasGAP_C</bc>
              <bc>CPSase_L_D2=HMGL-like</bc>
              <bc>CPSase_L_D2=OTCace</bc>
              <bc>CPSase_L_D2=OTCace_N</bc>
              <bc>CPSase_L_D2=PYC_OADA</bc>
              <bc>CPSase_L_D3=OTCace</bc>
              <bc>CPSase_L_D3=OTCace_N</bc>
              <bc>CPSase_L_chain=HMGL-like</bc>
              <bc>CPSase_L_chain=OTCace</bc>
              <bc>CPSase_L_chain=OTCace_N</bc>
              <bc>CPSase_L_chain=PYC_OADA</bc>
              <bc>CPSase_sm_chain=OTCace</bc>
              <bc>CPSase_sm_chain=OTCace_N</bc>
              <bc>CUB=Kelch_1</bc>
              <bc>Catalase=Catalase-rel</bc>
              <bc>Cation_ATPase_N=HAD</bc>
              <bc>Clathrin_propel=Clathrin</bc>
              <bc>CoA_binding=Citrate_synt</bc>
              <bc>DEK_C=SWIB</bc>
              <bc>DEP=RGS</bc>
              <bc>DHQ_synthase=DHquinase_I</bc>
              <bc>DHQ_synthase=EPSP_synthase</bc>
              <bc>DHQ_synthase=SKI</bc>
              <bc>DHQ_synthase=Shikimate_DH</bc>
              <bc>DHQ_synthase=Shikimate_dh_N</bc>
              <bc>DHquinase_I=Shikimate_DH</bc>
              <bc>DHquinase_I=Shikimate_dh_N</bc>
              <bc>DUF2405=Apt1</bc>
              <bc>DUF2405=Fmp27_GFWDK</bc>
              <bc>DUF3546=ARS2</bc>
              <bc>DUF500=SH3_1</bc>
              <bc>DUF908=DUF913</bc>
              <bc>DUF908=HECT</bc>
              <bc>DUF913=HECT</bc>
              <bc>Dak1=Dak2</bc>
              <bc>EF_assoc_1=Miro</bc>
              <bc>EPL1=Bromodomain</bc>
              <bc>EPSP_synthase=DHquinase_I</bc>
              <bc>EPSP_synthase=SKI</bc>
              <bc>EPSP_synthase=Shikimate_DH</bc>
              <bc>EPSP_synthase=Shikimate_dh_N</bc>
              <bc>F-box=WD40</bc>
              <bc>FHA=Fork_head</bc>
              <bc>FtsH_ext=AAA</bc>
              <bc>FtsH_ext=Peptidase_M41</bc>
              <bc>Fumble=DUF89</bc>
              <bc>GARS_A=AIRS</bc>
              <bc>GARS_A=AIRS_C</bc>
              <bc>GARS_C=AIRS</bc>
              <bc>GARS_C=AIRS_C</bc>
              <bc>GARS_N=AIRS</bc>
              <bc>GARS_N=AIRS_C</bc>
              <bc>GAT=Alpha_adaptinC2</bc>
              <bc>GATase=OTCace</bc>
              <bc>GATase=OTCace_N</bc>
              <bc>GBP=GBP_C</bc>
              <bc>GalP_UDP_transf=GalP_UDP_tr_C</bc>
              <bc>Glycos_trans_3N=Glycos_transf_3</bc>
              <bc>HR1=C1_1</bc>
              <bc>HR1=Pkinase</bc>
              <bc>HR1=Pkinase_C</bc>
              <bc>HTH_9=RNA_pol_Rpc82</bc>
              <bc>Hexokinase_1=Hexokinase_2</bc>
              <bc>IGPS=PRAI</bc>
              <bc>ING=PHD</bc>
              <bc>JmjC=PHD</bc>
              <bc>Kinesin=DUF3694</bc>
              <bc>LisH=RanBPM_CRA</bc>
              <bc>MBF1=HTH_3</bc>
              <bc>MGS=OTCace</bc>
              <bc>MGS=OTCace_N</bc>
              <bc>MIF4G=Upf2</bc>
              <bc>MaoC_dehydratas=SCP2</bc>
              <bc>Miro=EF_assoc_1</bc>
              <bc>Myosin_head=DIL</bc>
              <bc>Myosin_head=IQ</bc>
              <bc>P5-ATPase=E1-E2_ATPase</bc>
              <bc>P5-ATPase=HAD</bc>
              <bc>PA=zf-C3HC4</bc>
              <bc>PMT=MIR</bc>
              <bc>PX=Nexin_C</bc>
              <bc>PXA=Nexin_C</bc>
              <bc>PXA=PX</bc>
              <bc>PXA=RGS</bc>
              <bc>Pep3_Vps18=Clathrin</bc>
              <bc>Peptidase_S8=P_proprotein</bc>
              <bc>Pkinase=CNH</bc>
              <bc>Proteasome=Pr_beta_C</bc>
              <bc>RGS=Nexin_C</bc>
              <bc>RGS=PX</bc>
              <bc>RRM_1=Pro_isomerase</bc>
              <bc>RRM_1=eIF2A</bc>
              <bc>Rad4=BHD_2</bc>
              <bc>Reprolysin=Disintegrin</bc>
              <bc>RhoGEF=C2</bc>
              <bc>Rtf2=Pro_isomerase</bc>
              <bc>SAM_1=RA</bc>
              <bc>SF3a60_bindingd=DUF3449</bc>
              <bc>SH3_1=C2</bc>
              <bc>SKI=DHquinase_I</bc>
              <bc>SKI=Shikimate_DH</bc>
              <bc>SKI=Shikimate_dh_N</bc>
              <bc>SPRY=RanBPM_CRA</bc>
              <bc>Semialdhyde_dh=Semialdhyde_dhC</bc>
              <bc>Shikimate_dh_N=Shikimate_DH</bc>
              <bc>Syja_N=Exo_endo_phos</bc>
              <bc>THF_DHG_CYH=FTHFS</bc>
              <bc>THF_DHG_CYH_C=FTHFS</bc>
              <bc>TPR_1=TPR_2</bc>
              <bc>Thioredoxin=PITH</bc>
              <bc>Trp_syntA=PALP</bc>
              <bc>UPF1_Zn_bind=ResIII</bc>
              <bc>UQ_con=UBA</bc>
              <bc>VHS=Alpha_adaptinC2</bc>
              <bc>VHS=FYVE</bc>
              <bc>Vps36_ESCRT-II=EAP30</bc>
              <bc>adh_short=SCP2</bc>
              <bc>tRNA_synt_1c_R1=tRNA_synt_1c_R2</bc>
              <bc>tRNA_synt_1c_R2=tRNA-synt_1c</bc>
              <bc>tRNA_synt_1c_R2=tRNA-synt_1c_C</bc>
              <bc>ubiquitin=zf-AN1</bc>
              <bc>zf-C3HC4=LON</bc>
              <bc>zf-CCCH=zf-C3HC4</bc>
              <bc>zf-NPL4=NPL4</bc>
              <bc>zf-TRM13_CCCH=zf-U11-48K</bc>
              <bc>zf-UBR=ClpS</bc>
            </gained>
            <lost>
              <bc>5_3_exonuc_N=5_3_exonuc</bc>
              <bc>ATP-sulfurylase=APS_kinase</bc>
              <bc>Arg_tRNA_synt_N=DALR_1</bc>
              <bc>BTB=BACK</bc>
              <bc>CH=LIM</bc>
              <bc>CH=PH</bc>
              <bc>Cofilin_ADF=SH3_1</bc>
              <bc>DNA_pol_A_exo1=DNA_pol_A</bc>
              <bc>DUF1900=DUF1899</bc>
              <bc>DnaJ=Myb_DNA-binding</bc>
              <bc>Ku_N=Ku_PK_bind</bc>
              <bc>LRR_4=DSPc</bc>
              <bc>LRR_4=PP2C</bc>
              <bc>MipZ=ParA</bc>
              <bc>PEP-utilizers=PEP-utilizers_C</bc>
              <bc>PH=PBD</bc>
              <bc>PH=SH3_2</bc>
              <bc>PPDK_N=PEP-utilizers_C</bc>
              <bc>Peptidase_M8=TIG</bc>
              <bc>Pyr_redox_2=Pyr_redox</bc>
              <bc>RS4NT=S4</bc>
              <bc>RhoGEF=ArfGap</bc>
              <bc>S4=PseudoU_synth_2</bc>
              <bc>S4=Ribosomal_S4e</bc>
              <bc>SET=Rubis-subs-bind</bc>
              <bc>SpoU_sub_bind=SpoU_methylase</bc>
              <bc>TF_Zn_Ribbon=BRF1</bc>
              <bc>Tubulin=FtsZ_C</bc>
              <bc>WD40=BING4CT</bc>
              <bc>WD40=DUF1899</bc>
              <bc>WD40=Gelsolin</bc>
              <bc>tRNA-synt_1g=tRNA_bind</bc>
              <bc>tRNA-synt_2c=DHHA1</bc>
              <bc>tRNA_SAD=DHHA1</bc>
              <bc>zf-C3HC4=IBR</bc>
            </lost>
            <present>
              <bc>3HCDH_N=3HCDH</bc>
              <bc>6PF2K=His_Phos_1</bc>
              <bc>AAA=AAA_2</bc>
              <bc>AAA=Bromodomain</bc>
              <bc>AAA=ClpB_D2-small</bc>
              <bc>AAA=Lon_C</bc>
              <bc>AAA=Peptidase_M41</bc>
              <bc>AAA=RFC-E_C</bc>
              <bc>AAA=RFC1</bc>
              <bc>AAA=Rep_fac_C</bc>
              <bc>AAA=Vps4_C</bc>
              <bc>AAA_2=ClpB_D2-small</bc>
              <bc>AAA_5=AAA_7</bc>
              <bc>AAA_5=AAA_8</bc>
              <bc>AAA_5=AAA_9</bc>
              <bc>AAA_5=Dynein_heavy</bc>
              <bc>AAA_5=MT</bc>
              <bc>AAA_6=AAA_5</bc>
              <bc>AAA_6=AAA_7</bc>
              <bc>AAA_6=AAA_8</bc>
              <bc>AAA_6=AAA_9</bc>
              <bc>AAA_6=Dynein_heavy</bc>
              <bc>AAA_6=MT</bc>
              <bc>AAA_7=AAA_8</bc>
              <bc>AAA_7=AAA_9</bc>
              <bc>AAA_7=Dynein_heavy</bc>
              <bc>AAA_7=MT</bc>
              <bc>AAA_8=AAA_9</bc>
              <bc>AAA_8=Dynein_heavy</bc>
              <bc>AAA_8=MT</bc>
              <bc>AAA_9=Dynein_heavy</bc>
              <bc>AARP2CN=DUF663</bc>
              <bc>ABC2_membrane=ABC_tran</bc>
              <bc>ABC2_membrane_3=ABC_tran</bc>
              <bc>ABC_membrane=ABC_tran</bc>
              <bc>ABC_membrane_2=ABC_tran</bc>
              <bc>ABC_tran=ABC2_membrane</bc>
              <bc>ABC_tran=ABC2_membrane_3</bc>
              <bc>ABC_tran=ABC_membrane</bc>
              <bc>ABC_tran=ABC_tran_2</bc>
              <bc>ABC_tran_2=ABC_tran</bc>
              <bc>ACC_central=Carboxyl_trans</bc>
              <bc>ADH_N=ADH_zinc_N</bc>
              <bc>AIRS=AIRS_C</bc>
              <bc>AMP-binding=NAD_binding_4</bc>
              <bc>AMP-binding=PP-binding</bc>
              <bc>AMP_N=Peptidase_M24</bc>
              <bc>ANF_receptor=7tm_3</bc>
              <bc>ANTH=I_LWEQ</bc>
              <bc>APC8=TPR_1</bc>
              <bc>ARID=JmjC</bc>
              <bc>ARID=PHD</bc>
              <bc>ATP-cone=Ribonuc_red_lgC</bc>
              <bc>ATP-cone=Ribonuc_red_lgN</bc>
              <bc>ATP-grasp_2=Citrate_synt</bc>
              <bc>ATP-grasp_2=CoA_binding</bc>
              <bc>ATP-grasp_2=Ligase_CoA</bc>
              <bc>ATP-synt_ab=ATP-synt_ab_C</bc>
              <bc>ATP-synt_ab_N=ATP-synt_ab</bc>
              <bc>ATP-synt_ab_N=ATP-synt_ab_C</bc>
              <bc>ATP_bind_4=Ribonuc_L-PSP</bc>
              <bc>Abhydro_lipase=Abhydrolase_1</bc>
              <bc>Acetyltransf_1=Bromodomain</bc>
              <bc>Aconitase=Aconitase_C</bc>
              <bc>Acyl-CoA_dh_1=ACOX</bc>
              <bc>Acyl-CoA_dh_M=ACOX</bc>
              <bc>Acyl-CoA_dh_M=Acyl-CoA_dh_1</bc>
              <bc>Acyl-CoA_dh_N=Acyl-CoA_dh_1</bc>
              <bc>Acyl-CoA_dh_N=Acyl-CoA_dh_M</bc>
              <bc>Acyl_transf_1=ACPS</bc>
              <bc>Acyl_transf_1=Ketoacyl-synt_C</bc>
              <bc>Acyl_transf_1=ketoacyl-synt</bc>
              <bc>Adaptin_N=Alpha_adaptinC2</bc>
              <bc>Adaptin_N=Alpha_adaptin_C</bc>
              <bc>Adaptin_N=B2-adapt-app_C</bc>
              <bc>Adaptin_N=BLVR</bc>
              <bc>Adaptin_N=Coatamer_beta_C</bc>
              <bc>Adaptin_N=Gamma-COP</bc>
              <bc>Aha1_N=AHSA1</bc>
              <bc>AhpC-TSA=1-cysPrx_C</bc>
              <bc>AlaDh_PNT_C=Saccharop_dh</bc>
              <bc>AlaDh_PNT_N=AlaDh_PNT_C</bc>
              <bc>AlaDh_PNT_N=Saccharop_dh</bc>
              <bc>Ald_Xan_dh_C=Ald_Xan_dh_C2</bc>
              <bc>Alpha-amylase=Alpha-amylase_C</bc>
              <bc>Alpha-mann_mid=Glyco_hydro_38C</bc>
              <bc>Alpha_adaptinC2=Alpha_adaptin_C</bc>
              <bc>Aminotran_5=MOSC</bc>
              <bc>Aminotran_5=MOSC_N</bc>
              <bc>Ank=Ank_2</bc>
              <bc>Ank=FYVE</bc>
              <bc>Ank=Pkinase_Tyr</bc>
              <bc>Ank=zf-DHHC</bc>
              <bc>Ank_2=Ank</bc>
              <bc>Ank_2=FYVE</bc>
              <bc>Ank_2=HECT</bc>
              <bc>Ank_2=PH</bc>
              <bc>Ank_2=Pkinase_Tyr</bc>
              <bc>Ank_2=RCC1</bc>
              <bc>Ank_2=SAM_1</bc>
              <bc>Ank_2=SH3_2</bc>
              <bc>Ank_2=zf-DHHC</bc>
              <bc>Anth_synt_I_N=Chorismate_bind</bc>
              <bc>ApbA=ApbA_C</bc>
              <bc>Apc3=TPR_1</bc>
              <bc>Apc4_WD40=Apc4</bc>
              <bc>ArfGap=Ank_2</bc>
              <bc>ArfGap=PH</bc>
              <bc>Arg_tRNA_synt_N=tRNA-synt_1d</bc>
              <bc>Arrestin_N=Arrestin_C</bc>
              <bc>ArsA_ATPase=ParA</bc>
              <bc>Asp_protease=UBA</bc>
              <bc>Asparaginase=Ank_2</bc>
              <bc>Autophagy_N=Autophagy_Cterm</bc>
              <bc>Autophagy_N=Autophagy_act_C</bc>
              <bc>Autophagy_act_C=Autophagy_Cterm</bc>
              <bc>B12-binding=Met_synt_B12</bc>
              <bc>B12-binding_2=B12-binding</bc>
              <bc>B12-binding_2=Met_synt_B12</bc>
              <bc>B3_4=B5</bc>
              <bc>BAR=SH3_1</bc>
              <bc>BCDHK_Adom3=HATPase_c</bc>
              <bc>BCS1_N=AAA</bc>
              <bc>BHD_1=BHD_2</bc>
              <bc>BHD_1=BHD_3</bc>
              <bc>BHD_2=BHD_3</bc>
              <bc>BOP1NT=WD40</bc>
              <bc>BRCA-2_helical=BRCA-2_OB1</bc>
              <bc>BRCT=AAA</bc>
              <bc>BRCT=IMS</bc>
              <bc>BRCT=IMS_C</bc>
              <bc>BRCT=PARP</bc>
              <bc>BRCT=PARP_reg</bc>
              <bc>BRCT=RFC1</bc>
              <bc>BRCT=WGR</bc>
              <bc>Beach=FYVE</bc>
              <bc>Beach=WD40</bc>
              <bc>Beta-Casp=CPSF73-100_C</bc>
              <bc>Beta-Casp=RMMBL</bc>
              <bc>Biotin_carb_C=ACC_central</bc>
              <bc>Biotin_carb_C=Biotin_lipoyl</bc>
              <bc>Biotin_carb_C=Carboxyl_trans</bc>
              <bc>Biotin_carb_C=HMGL-like</bc>
              <bc>Biotin_carb_C=PYC_OADA</bc>
              <bc>Biotin_lipoyl=2-oxoacid_dh</bc>
              <bc>Biotin_lipoyl=ACC_central</bc>
              <bc>Biotin_lipoyl=Carboxyl_trans</bc>
              <bc>Biotin_lipoyl=E3_binding</bc>
              <bc>Bromo_TP=TAF8_C</bc>
              <bc>C1_1=DAGK_acc</bc>
              <bc>C1_1=DAGK_cat</bc>
              <bc>C1_1=Pkinase</bc>
              <bc>C1_1=Pkinase_C</bc>
              <bc>C2=Copine</bc>
              <bc>C2=HECT</bc>
              <bc>C2=Membr_traf_MHD</bc>
              <bc>C2=Pkinase</bc>
              <bc>C2=Pkinase_C</bc>
              <bc>C2=RasGAP</bc>
              <bc>C2=WW</bc>
              <bc>CAF1C_H4-bd=WD40</bc>
              <bc>CAP_GLY=Dynactin</bc>
              <bc>CAP_N=CAP_C</bc>
              <bc>CBM_48=Alpha-amylase</bc>
              <bc>CBM_48=Alpha-amylase_C</bc>
              <bc>CDC37_M=CDC37_C</bc>
              <bc>CDC37_N=CDC37_C</bc>
              <bc>CDC37_N=CDC37_M</bc>
              <bc>CDC48_2=AAA</bc>
              <bc>CDC48_N=AAA</bc>
              <bc>CDC48_N=CDC48_2</bc>
              <bc>CH=EB1</bc>
              <bc>CH=RasGAP</bc>
              <bc>CH=RasGAP_C</bc>
              <bc>CH=SH3_1</bc>
              <bc>CH=Spectrin</bc>
              <bc>CH=efhand_Ca_insen</bc>
              <bc>CHORD=CS</bc>
              <bc>CNH=Clathrin</bc>
              <bc>CNH=Vps39_1</bc>
              <bc>CNH=Vps39_2</bc>
              <bc>CN_hydrolase=NAD_synthase</bc>
              <bc>COG2=DUF3510</bc>
              <bc>CO_deh_flav_C=Ald_Xan_dh_C</bc>
              <bc>CO_deh_flav_C=Ald_Xan_dh_C2</bc>
              <bc>CPSase_L_D2=ACC_central</bc>
              <bc>CPSase_L_D2=Biotin_carb_C</bc>
              <bc>CPSase_L_D2=Biotin_lipoyl</bc>
              <bc>CPSase_L_D2=CPSase_L_D3</bc>
              <bc>CPSase_L_D2=CPSase_L_chain</bc>
              <bc>CPSase_L_D2=Carboxyl_trans</bc>
              <bc>CPSase_L_D2=HMGL-like</bc>
              <bc>CPSase_L_D2=MGS</bc>
              <bc>CPSase_L_D2=OTCace</bc>
              <bc>CPSase_L_D2=OTCace_N</bc>
              <bc>CPSase_L_D2=PYC_OADA</bc>
              <bc>CPSase_L_D3=CPSase_L_D2</bc>
              <bc>CPSase_L_D3=CPSase_L_chain</bc>
              <bc>CPSase_L_D3=MGS</bc>
              <bc>CPSase_L_D3=OTCace</bc>
              <bc>CPSase_L_D3=OTCace_N</bc>
              <bc>CPSase_L_chain=ACC_central</bc>
              <bc>CPSase_L_chain=Biotin_carb_C</bc>
              <bc>CPSase_L_chain=Biotin_lipoyl</bc>
              <bc>CPSase_L_chain=CPSase_L_D2</bc>
              <bc>CPSase_L_chain=CPSase_L_D3</bc>
              <bc>CPSase_L_chain=Carboxyl_trans</bc>
              <bc>CPSase_L_chain=HMGL-like</bc>
              <bc>CPSase_L_chain=MGS</bc>
              <bc>CPSase_L_chain=OTCace</bc>
              <bc>CPSase_L_chain=OTCace_N</bc>
              <bc>CPSase_L_chain=PYC_OADA</bc>
              <bc>CPSase_sm_chain=CPSase_L_D2</bc>
              <bc>CPSase_sm_chain=CPSase_L_D3</bc>
              <bc>CPSase_sm_chain=CPSase_L_chain</bc>
              <bc>CPSase_sm_chain=GATase</bc>
              <bc>CPSase_sm_chain=MGS</bc>
              <bc>CPSase_sm_chain=OTCace</bc>
              <bc>CPSase_sm_chain=OTCace_N</bc>
              <bc>CRAL_TRIO_N=CRAL_TRIO</bc>
              <bc>CS=SGS</bc>
              <bc>CTP_synth_N=GATase</bc>
              <bc>CUB=Kelch_1</bc>
              <bc>CUB=PSI</bc>
              <bc>Cactin_mid=CactinC_cactus</bc>
              <bc>Catalase=Catalase-rel</bc>
              <bc>Cation_ATPase_N=Cation_ATPase_C</bc>
              <bc>Cation_ATPase_N=E1-E2_ATPase</bc>
              <bc>Cation_ATPase_N=HAD</bc>
              <bc>Cation_ATPase_N=Hydrolase</bc>
              <bc>Chorein_N=ATG_C</bc>
              <bc>Chorein_N=DUF1162</bc>
              <bc>Chromo=Helicase_C</bc>
              <bc>Chromo=SNF2_N</bc>
              <bc>Cir_N=CWC25</bc>
              <bc>Clat_adaptor_s=Adap_comp_sub</bc>
              <bc>Clathrin-link=Clathrin</bc>
              <bc>Clathrin=VPS11_C</bc>
              <bc>Clathrin=Vps39_2</bc>
              <bc>Clathrin_propel=Clathrin</bc>
              <bc>Clp_N=AAA</bc>
              <bc>Clp_N=AAA_2</bc>
              <bc>Clp_N=ClpB_D2-small</bc>
              <bc>Cnd1_N=Cnd1</bc>
              <bc>CoA_binding=Citrate_synt</bc>
              <bc>CoA_binding=Ligase_CoA</bc>
              <bc>Coatomer_WDAD=COPI_C</bc>
              <bc>Cohesin_HEAT=Nipped-B_C</bc>
              <bc>Complex1_51K=NADH_4Fe-4S</bc>
              <bc>Complex1_51K=SLBB</bc>
              <bc>Condensation=PP-binding</bc>
              <bc>Cpn60_TCP1=PIP5K</bc>
              <bc>Creatinase_N=Peptidase_M24</bc>
              <bc>Cse1=CAS_CSE1</bc>
              <bc>Cu-oxidase=Cu-oxidase_2</bc>
              <bc>Cu-oxidase_3=Cu-oxidase</bc>
              <bc>Cu-oxidase_3=Cu-oxidase_2</bc>
              <bc>Cu2_monooxygen=Cu2_monoox_C</bc>
              <bc>Cullin=APC2</bc>
              <bc>Cullin=Cullin_Nedd8</bc>
              <bc>CwfJ_C_1=CwfJ_C_2</bc>
              <bc>Cyclin_N=Cyclin_C</bc>
              <bc>Cyt-b5=FAD_binding_6</bc>
              <bc>Cyt-b5=FA_desaturase</bc>
              <bc>Cyt-b5=NAD_binding_1</bc>
              <bc>DAGK_cat=DAGK_acc</bc>
              <bc>DAO=GCV_T</bc>
              <bc>DAO=GCV_T_C</bc>
              <bc>DCP2=NUDIX</bc>
              <bc>DEAD=DBP10CT</bc>
              <bc>DEAD=DSHCT</bc>
              <bc>DEAD=DUF1998</bc>
              <bc>DEAD=HA2</bc>
              <bc>DEAD=HRDC</bc>
              <bc>DEAD=Helicase_C</bc>
              <bc>DEAD=OB_NTP_bind</bc>
              <bc>DEAD=RQC</bc>
              <bc>DEAD=Sec63</bc>
              <bc>DEAD_2=DUF1227</bc>
              <bc>DEK_C=SWIB</bc>
              <bc>DENN=dDENN</bc>
              <bc>DEP=RGS</bc>
              <bc>DHC_N1=AAA_5</bc>
              <bc>DHC_N1=AAA_6</bc>
              <bc>DHC_N1=AAA_7</bc>
              <bc>DHC_N1=AAA_8</bc>
              <bc>DHC_N1=AAA_9</bc>
              <bc>DHC_N1=DHC_N2</bc>
              <bc>DHC_N1=Dynein_heavy</bc>
              <bc>DHC_N1=MT</bc>
              <bc>DHC_N2=AAA_5</bc>
              <bc>DHC_N2=AAA_6</bc>
              <bc>DHC_N2=AAA_7</bc>
              <bc>DHC_N2=AAA_8</bc>
              <bc>DHC_N2=AAA_9</bc>
              <bc>DHC_N2=Dynein_heavy</bc>
              <bc>DHC_N2=MT</bc>
              <bc>DHH=DHHA2</bc>
              <bc>DHQ_synthase=DHquinase_I</bc>
              <bc>DHQ_synthase=EPSP_synthase</bc>
              <bc>DHQ_synthase=SKI</bc>
              <bc>DHQ_synthase=Shikimate_DH</bc>
              <bc>DHQ_synthase=Shikimate_dh_N</bc>
              <bc>DHquinase_I=Shikimate_DH</bc>
              <bc>DHquinase_I=Shikimate_dh_N</bc>
              <bc>DKCLD=PUA</bc>
              <bc>DKCLD=TruB_N</bc>
              <bc>DNA_gyraseB=DNA_topoisoIV</bc>
              <bc>DNA_ligase_A_C=DNA_ligase_IV</bc>
              <bc>DNA_ligase_A_M=DNA_ligase_A_C</bc>
              <bc>DNA_ligase_A_M=DNA_ligase_IV</bc>
              <bc>DNA_ligase_A_N=DNA_ligase_A_C</bc>
              <bc>DNA_ligase_A_N=DNA_ligase_A_M</bc>
              <bc>DNA_ligase_A_N=DNA_ligase_IV</bc>
              <bc>DNA_mis_repair=MutL_C</bc>
              <bc>DNA_photolyase=FAD_binding_7</bc>
              <bc>DNA_pol_A_exo1=HRDC</bc>
              <bc>DNA_pol_B=DUF1744</bc>
              <bc>DNA_pol_B=zf-DNA_Pol</bc>
              <bc>DNA_pol_B_exo1=DNA_pol_B</bc>
              <bc>DNA_pol_B_exo1=DUF1744</bc>
              <bc>DNA_pol_B_exo1=zf-DNA_Pol</bc>
              <bc>DNA_pol_alpha_N=DNA_pol_B</bc>
              <bc>DNA_pol_alpha_N=DNA_pol_B_exo1</bc>
              <bc>DNA_pol_alpha_N=zf-DNA_Pol</bc>
              <bc>DPPIV_N=Peptidase_S9</bc>
              <bc>DSPc=PTEN_C2</bc>
              <bc>DUF1162=ATG_C</bc>
              <bc>DUF1394=FragX_IP</bc>
              <bc>DUF1726=DUF699</bc>
              <bc>DUF1729=ACPS</bc>
              <bc>DUF1729=Acyl_transf_1</bc>
              <bc>DUF1729=Ketoacyl-synt_C</bc>
              <bc>DUF1729=MaoC_dehydratas</bc>
              <bc>DUF1729=ketoacyl-synt</bc>
              <bc>DUF1771=Smr</bc>
              <bc>DUF1899=DUF1900</bc>
              <bc>DUF1899=WD40</bc>
              <bc>DUF1900=WD40</bc>
              <bc>DUF1969=FAA_hydrolase</bc>
              <bc>DUF2405=Apt1</bc>
              <bc>DUF2405=Fmp27_GFWDK</bc>
              <bc>DUF2450=DUF2451</bc>
              <bc>DUF2450=Vps54</bc>
              <bc>DUF3336=Patatin</bc>
              <bc>DUF3381=Spb1_C</bc>
              <bc>DUF3384=Rap_GAP</bc>
              <bc>DUF3384=Tuberin</bc>
              <bc>DUF3385=FAT</bc>
              <bc>DUF3385=FATC</bc>
              <bc>DUF3385=PI3_PI4_kinase</bc>
              <bc>DUF3385=Rapamycin_bind</bc>
              <bc>DUF3448=AMP-binding</bc>
              <bc>DUF3452=RB_A</bc>
              <bc>DUF3452=RB_B</bc>
              <bc>DUF3453=Symplekin_C</bc>
              <bc>DUF3535=Helicase_C</bc>
              <bc>DUF3535=SNF2_N</bc>
              <bc>DUF3546=ARS2</bc>
              <bc>DUF3591=Bromodomain</bc>
              <bc>DUF3735=ABA_GPCR</bc>
              <bc>DUF3819=Not1</bc>
              <bc>DUF382=PSP</bc>
              <bc>DUF383=DUF384</bc>
              <bc>DUF500=SH3_1</bc>
              <bc>DUF814=DUF3441</bc>
              <bc>DUF908=DUF913</bc>
              <bc>DUF908=HECT</bc>
              <bc>DUF913=HECT</bc>
              <bc>DUF971=TauD</bc>
              <bc>DUSP=UCH</bc>
              <bc>Dak1=Dak2</bc>
              <bc>DinB_2=FGE-sulfatase</bc>
              <bc>DnaJ=DUF1977</bc>
              <bc>DnaJ=DUF3395</bc>
              <bc>DnaJ=DnaJ_C</bc>
              <bc>DnaJ=DnaJ_CXXCXGXG</bc>
              <bc>DnaJ=HSCB_C</bc>
              <bc>DnaJ=Sec63</bc>
              <bc>DnaJ=zf-C2H2_jaz</bc>
              <bc>DnaJ=zf-CSL</bc>
              <bc>DnaJ_CXXCXGXG=DnaJ_C</bc>
              <bc>Drf_FH3=FH2</bc>
              <bc>Drf_GBD=Drf_FH3</bc>
              <bc>Drf_GBD=FH2</bc>
              <bc>Dynamin_M=GED</bc>
              <bc>Dynamin_N=Dynamin_M</bc>
              <bc>Dynamin_N=GED</bc>
              <bc>Dynamin_N=efhand_3</bc>
              <bc>E1-E2_ATPase=Cation_ATPase_C</bc>
              <bc>E1-E2_ATPase=HAD</bc>
              <bc>E1-E2_ATPase=Hydrolase</bc>
              <bc>E1_dh=Transket_pyr</bc>
              <bc>E2F_TDP=DP</bc>
              <bc>E3_binding=2-oxoacid_dh</bc>
              <bc>ECH=3HCDH</bc>
              <bc>ECH=3HCDH_N</bc>
              <bc>EFG_C=LepA_C</bc>
              <bc>EFG_IV=EFG_C</bc>
              <bc>EF_assoc_1=Miro</bc>
              <bc>ELFV_dehydrog_N=ELFV_dehydrog</bc>
              <bc>EPL1=Bromodomain</bc>
              <bc>EPL1=PHD</bc>
              <bc>EPSP_synthase=DHquinase_I</bc>
              <bc>EPSP_synthase=SKI</bc>
              <bc>EPSP_synthase=Shikimate_DH</bc>
              <bc>EPSP_synthase=Shikimate_dh_N</bc>
              <bc>ETF=ETF_alpha</bc>
              <bc>EamA=TPT</bc>
              <bc>Enolase_N=Enolase_C</bc>
              <bc>Exo_endo_phos=RhoGAP</bc>
              <bc>Exo_endo_phos=zf-GRF</bc>
              <bc>F-box-like=WD40</bc>
              <bc>F-box=WD40</bc>
              <bc>FAD_binding_1=NAD_binding_1</bc>
              <bc>FAD_binding_2=ETF_QO</bc>
              <bc>FAD_binding_2=Succ_DH_flav_C</bc>
              <bc>FAD_binding_4=ALO</bc>
              <bc>FAD_binding_4=FAD-oxidase_C</bc>
              <bc>FAD_binding_5=Ald_Xan_dh_C</bc>
              <bc>FAD_binding_5=Ald_Xan_dh_C2</bc>
              <bc>FAD_binding_5=CO_deh_flav_C</bc>
              <bc>FAD_binding_6=NAD_binding_1</bc>
              <bc>FAD_binding_8=NAD_binding_6</bc>
              <bc>FAT=FATC</bc>
              <bc>FAT=PI3_PI4_kinase</bc>
              <bc>FAT=Rapamycin_bind</bc>
              <bc>FA_desaturase=Cyt-b5</bc>
              <bc>FCH=RhoGAP</bc>
              <bc>FCH=SH3_1</bc>
              <bc>FERM_M=I_LWEQ</bc>
              <bc>FERM_M=Talin_middle</bc>
              <bc>FERM_M=VBS</bc>
              <bc>FERM_N=FERM_M</bc>
              <bc>FERM_N=I_LWEQ</bc>
              <bc>FERM_N=Talin_middle</bc>
              <bc>FERM_N=VBS</bc>
              <bc>FGGY_N=FGGY_C</bc>
              <bc>FHA=Fork_head</bc>
              <bc>FHA=Pkinase</bc>
              <bc>FHA=zf-C3HC4</bc>
              <bc>FYRN=FYRC</bc>
              <bc>FYRN=SET</bc>
              <bc>FYVE=Cpn60_TCP1</bc>
              <bc>FYVE=PIP5K</bc>
              <bc>Fapy_DNA_glyco=H2TH</bc>
              <bc>FbpA=DUF3441</bc>
              <bc>FbpA=DUF814</bc>
              <bc>Fer2=Ald_Xan_dh_C</bc>
              <bc>Fer2=Ald_Xan_dh_C2</bc>
              <bc>Fer2=CO_deh_flav_C</bc>
              <bc>Fer2=DUF1982</bc>
              <bc>Fer2=FAD_binding_5</bc>
              <bc>Fer2=Fer2_2</bc>
              <bc>Fer2=Molybdopterin</bc>
              <bc>Fer2=NADH-G_4Fe-4S_3</bc>
              <bc>Fer2_2=Ald_Xan_dh_C</bc>
              <bc>Fer2_2=Ald_Xan_dh_C2</bc>
              <bc>Fer2_2=CO_deh_flav_C</bc>
              <bc>Fer2_2=FAD_binding_5</bc>
              <bc>Fer4=ABC_tran</bc>
              <bc>Ferric_reduct=FAD_binding_8</bc>
              <bc>Ferric_reduct=NAD_binding_6</bc>
              <bc>Flavodoxin_1=FAD_binding_1</bc>
              <bc>Flavodoxin_1=NAD_binding_1</bc>
              <bc>Fmp27_GFWDK=Apt1</bc>
              <bc>Foie-gras_1=Gryzun</bc>
              <bc>Formyl_trans_N=Formyl_trans_C</bc>
              <bc>FtsH_ext=AAA</bc>
              <bc>FtsH_ext=Peptidase_M41</bc>
              <bc>FtsJ=DUF3381</bc>
              <bc>FtsJ=Spb1_C</bc>
              <bc>Fumble=DUF89</bc>
              <bc>Fumerase=Fumerase_C</bc>
              <bc>G-patch=GCFC</bc>
              <bc>G6PD_N=G6PD_C</bc>
              <bc>GAF=HATPase_c</bc>
              <bc>GAF=HisKA</bc>
              <bc>GAF=PDEase_I</bc>
              <bc>GAF=Response_reg</bc>
              <bc>GARS_A=AIRS</bc>
              <bc>GARS_A=AIRS_C</bc>
              <bc>GARS_A=GARS_C</bc>
              <bc>GARS_C=AIRS</bc>
              <bc>GARS_C=AIRS_C</bc>
              <bc>GARS_N=AIRS</bc>
              <bc>GARS_N=AIRS_C</bc>
              <bc>GARS_N=GARS_A</bc>
              <bc>GARS_N=GARS_C</bc>
              <bc>GAT=Alpha_adaptinC2</bc>
              <bc>GATase=CPSase_L_D2</bc>
              <bc>GATase=CPSase_L_D3</bc>
              <bc>GATase=CPSase_L_chain</bc>
              <bc>GATase=GMP_synt_C</bc>
              <bc>GATase=His_biosynth</bc>
              <bc>GATase=MGS</bc>
              <bc>GATase=NAD_synthase</bc>
              <bc>GATase=OTCace</bc>
              <bc>GATase=OTCace_N</bc>
              <bc>GATase_2=Pribosyltran</bc>
              <bc>GATase_2=SIS</bc>
              <bc>GBP=GBP_C</bc>
              <bc>GCV_T=GCV_T_C</bc>
              <bc>GHMP_kinases_N=GHMP_kinases_C</bc>
              <bc>GMC_oxred_N=GMC_oxred_C</bc>
              <bc>GN3L_Grn1=MMR_HSR1</bc>
              <bc>GSIII_N=Gln-synt_C</bc>
              <bc>GST_C=EF1G</bc>
              <bc>GST_N=EF1G</bc>
              <bc>GST_N=GST_C</bc>
              <bc>GTP1_OBG=MMR_HSR1</bc>
              <bc>GTP_EFTU=AARP2CN</bc>
              <bc>GTP_EFTU=DUF663</bc>
              <bc>GTP_EFTU=EFG_C</bc>
              <bc>GTP_EFTU=EFG_IV</bc>
              <bc>GTP_EFTU=GTP_EFTU_D2</bc>
              <bc>GTP_EFTU=GTP_EFTU_D3</bc>
              <bc>GTP_EFTU=IF-2</bc>
              <bc>GTP_EFTU=LepA_C</bc>
              <bc>GTP_EFTU=eIF2_C</bc>
              <bc>GTP_EFTU_D2=EFG_C</bc>
              <bc>GTP_EFTU_D2=EFG_IV</bc>
              <bc>GTP_EFTU_D2=GTP_EFTU_D3</bc>
              <bc>GTP_EFTU_D2=IF-2</bc>
              <bc>GTP_EFTU_D2=eIF2_C</bc>
              <bc>GalKase_gal_bdg=GHMP_kinases_C</bc>
              <bc>GalKase_gal_bdg=GHMP_kinases_N</bc>
              <bc>GalP_UDP_transf=GalP_UDP_tr_C</bc>
              <bc>GatB_N=GatB_Yqey</bc>
              <bc>Gelsolin=VHP</bc>
              <bc>Glutaminase=Ank_2</bc>
              <bc>Glyco_hydro_20b=Glyco_hydro_20</bc>
              <bc>Glyco_hydro_38=Alpha-mann_mid</bc>
              <bc>Glyco_hydro_38=Glyco_hydro_38C</bc>
              <bc>Glyco_hydro_3=Glyco_hydro_3_C</bc>
              <bc>Glyco_hydro_47=PA</bc>
              <bc>Glycos_trans_3N=Glycos_transf_3</bc>
              <bc>Gp_dh_N=Gp_dh_C</bc>
              <bc>HA2=OB_NTP_bind</bc>
              <bc>HAND=SLIDE</bc>
              <bc>HATPase_c=DNA_gyraseB</bc>
              <bc>HATPase_c=DNA_mis_repair</bc>
              <bc>HATPase_c=DNA_topoisoIV</bc>
              <bc>HATPase_c=HSP90</bc>
              <bc>HATPase_c=MutL_C</bc>
              <bc>HATPase_c=Response_reg</bc>
              <bc>HGTP_anticodon=ProRS-C_1</bc>
              <bc>HMA=E1-E2_ATPase</bc>
              <bc>HMA=Hydrolase</bc>
              <bc>HMGL-like=Biotin_lipoyl</bc>
              <bc>HMGL-like=PYC_OADA</bc>
              <bc>HMG_CoA_synt_N=HMG_CoA_synt_C</bc>
              <bc>HR1=C1_1</bc>
              <bc>HR1=Pkinase</bc>
              <bc>HR1=Pkinase_C</bc>
              <bc>HSA=Bromodomain</bc>
              <bc>HSA=Helicase_C</bc>
              <bc>HSA=SNF2_N</bc>
              <bc>HTH_9=RNA_pol_Rpc82</bc>
              <bc>Helicase_C=Bromodomain</bc>
              <bc>Helicase_C=DBP10CT</bc>
              <bc>Helicase_C=DEAD</bc>
              <bc>Helicase_C=DSHCT</bc>
              <bc>Helicase_C=DUF1998</bc>
              <bc>Helicase_C=HA2</bc>
              <bc>Helicase_C=HAND</bc>
              <bc>Helicase_C=HRDC</bc>
              <bc>Helicase_C=OB_NTP_bind</bc>
              <bc>Helicase_C=RQC</bc>
              <bc>Helicase_C=SLIDE</bc>
              <bc>Helicase_C=SUV3_C</bc>
              <bc>Helicase_C=Sec63</bc>
              <bc>Hexokinase_1=Hexokinase_2</bc>
              <bc>HisG=HisG_C</bc>
              <bc>HisKA=HATPase_c</bc>
              <bc>HisKA=Response_reg</bc>
              <bc>Hydant_A_N=Hydantoinase_A</bc>
              <bc>Hydant_A_N=Hydantoinase_B</bc>
              <bc>Hydantoinase_A=Hydantoinase_B</bc>
              <bc>Hydrolase=Cation_ATPase_C</bc>
              <bc>IBB=Arm</bc>
              <bc>IBN_N=CAS_CSE1</bc>
              <bc>IBN_N=CRM1_C</bc>
              <bc>IBN_N=Cse1</bc>
              <bc>IBN_N=Xpo1</bc>
              <bc>IGPS=PRAI</bc>
              <bc>IMS=IMS_C</bc>
              <bc>ING=PHD</bc>
              <bc>Indigoidine_A=PfkB</bc>
              <bc>Inhibitor_I29=Peptidase_C1</bc>
              <bc>Inhibitor_I9=Peptidase_S8</bc>
              <bc>Ins145_P3_rec=Ion_trans</bc>
              <bc>Ins145_P3_rec=RIH_assoc</bc>
              <bc>Ins145_P3_rec=RYDR_ITPR</bc>
              <bc>Integrin_beta=Integrin_b_cyt</bc>
              <bc>Ion_trans=cNMP_binding</bc>
              <bc>Ion_trans_2=BK_channel_a</bc>
              <bc>JmjC=PHD</bc>
              <bc>JmjN=ARID</bc>
              <bc>JmjN=JmjC</bc>
              <bc>JmjN=PHD</bc>
              <bc>KH_2=Ribosomal_S3_C</bc>
              <bc>KLRAQ=TTKRSYEDQ</bc>
              <bc>KOW=Ribosomal_L27e</bc>
              <bc>Kelch_1=BTB</bc>
              <bc>Kelch_1=Kelch_2</bc>
              <bc>Kelch_2=Kelch_1</bc>
              <bc>Ketoacyl-synt_C=ACPS</bc>
              <bc>Kinesin=DUF3694</bc>
              <bc>Kinesin=FHA</bc>
              <bc>Kinesin=WD40</bc>
              <bc>Kri1=Kri1_C</bc>
              <bc>Ku=Ku_C</bc>
              <bc>Ku=Ku_PK_bind</bc>
              <bc>Ku_C=Ku_PK_bind</bc>
              <bc>Ku_N=Ku</bc>
              <bc>Ku_N=Ku_C</bc>
              <bc>LBP_BPI_CETP=LBP_BPI_CETP_C</bc>
              <bc>LIM=SH3_1</bc>
              <bc>LON=AAA</bc>
              <bc>LON=Lon_C</bc>
              <bc>LRR_4=Exo_endo_phos</bc>
              <bc>LRR_4=Gelsolin</bc>
              <bc>LRR_4=Pkinase_Tyr</bc>
              <bc>LSM14=FFD_TFG</bc>
              <bc>La=RRM_1</bc>
              <bc>La=RRM_3</bc>
              <bc>Lactamase_B=Beta-Casp</bc>
              <bc>Lactamase_B=CPSF73-100_C</bc>
              <bc>Lactamase_B=RMMBL</bc>
              <bc>Lactamase_B_2=DRMBL</bc>
              <bc>Ldh_1_N=Ldh_1_C</bc>
              <bc>Ligase_CoA=Citrate_synt</bc>
              <bc>Lipid_DES=FA_desaturase</bc>
              <bc>Lipin_N=LNS2</bc>
              <bc>LisH=RanBPM_CRA</bc>
              <bc>LisH=WD40</bc>
              <bc>Lyase_1=FumaraseC_C</bc>
              <bc>M16C_assoc=Peptidase_M16_C</bc>
              <bc>MATH=UCH</bc>
              <bc>MBF1=HTH_3</bc>
              <bc>MCM2_N=MCM</bc>
              <bc>MENTAL=START</bc>
              <bc>MGS=AICARFT_IMPCHas</bc>
              <bc>MGS=OTCace</bc>
              <bc>MGS=OTCace_N</bc>
              <bc>MIF4G=MA3</bc>
              <bc>MIF4G=Upf2</bc>
              <bc>MIF4G=W2</bc>
              <bc>MIT=AAA</bc>
              <bc>MIT=Peptidase_C2</bc>
              <bc>MIT=Vps4_C</bc>
              <bc>MMR_HSR1=GTPase_Cys_C</bc>
              <bc>MMR_HSR1=TGS</bc>
              <bc>MMR_HSR1=YchF-GTPase_C</bc>
              <bc>MMS1_N=CPSF_A</bc>
              <bc>MM_CoA_mutase=B12-binding</bc>
              <bc>MOSC_N=MOSC</bc>
              <bc>MT=AAA_9</bc>
              <bc>MT=Dynein_heavy</bc>
              <bc>Mad3_BUB1_I=Pkinase</bc>
              <bc>MaoC_dehydratas=ACPS</bc>
              <bc>MaoC_dehydratas=Acyl_transf_1</bc>
              <bc>MaoC_dehydratas=Ketoacyl-synt_C</bc>
              <bc>MaoC_dehydratas=SCP2</bc>
              <bc>MaoC_dehydratas=ketoacyl-synt</bc>
              <bc>Med26=TFIIS_C</bc>
              <bc>Med26=TFIIS_M</bc>
              <bc>Metallophos=5_nucleotid_C</bc>
              <bc>Metallophos=DBR1</bc>
              <bc>Metallophos=Mre11_DNA_bind</bc>
              <bc>Methyltransf_11=Sterol_MT_C</bc>
              <bc>Methyltransf_11=WBS_methylT</bc>
              <bc>Miro=EF_assoc_1</bc>
              <bc>MoCF_biosynth=MoeA_C</bc>
              <bc>MobB=Clp1</bc>
              <bc>MoeA_N=MoCF_biosynth</bc>
              <bc>MoeA_N=MoeA_C</bc>
              <bc>MoeZ_MoeB=Rhodanese</bc>
              <bc>Molybdopterin=DUF1982</bc>
              <bc>MutS_I=MutS_II</bc>
              <bc>MutS_I=MutS_III</bc>
              <bc>MutS_I=MutS_V</bc>
              <bc>MutS_II=MutS_III</bc>
              <bc>MutS_II=MutS_V</bc>
              <bc>MutS_III=MutS_V</bc>
              <bc>MyTH4=RhoGAP</bc>
              <bc>Myb_DNA-binding=DUF3351</bc>
              <bc>Myosin_N=Myosin_head</bc>
              <bc>Myosin_N=Myosin_tail_1</bc>
              <bc>Myosin_TH1=SH3_1</bc>
              <bc>Myosin_head=DIL</bc>
              <bc>Myosin_head=IQ</bc>
              <bc>Myosin_head=MyTH4</bc>
              <bc>Myosin_head=Myosin_TH1</bc>
              <bc>Myosin_head=Myosin_tail_1</bc>
              <bc>Myosin_head=PH</bc>
              <bc>Myosin_head=SH3_1</bc>
              <bc>Myosin_head=SH3_2</bc>
              <bc>Myotub-related=FYVE</bc>
              <bc>N1221=DUF3402</bc>
              <bc>NADH-G_4Fe-4S_3=DUF1982</bc>
              <bc>NADH-G_4Fe-4S_3=Molybdopterin</bc>
              <bc>NAD_Gly3P_dh_N=NAD_Gly3P_dh_C</bc>
              <bc>NAD_binding_2=6PGD</bc>
              <bc>NAD_binding_3=Homoserine_dh</bc>
              <bc>NAD_binding_4=Sterile</bc>
              <bc>NAD_synthase=GMP_synt_C</bc>
              <bc>NDK=Dpy-30</bc>
              <bc>NGP1NT=MMR_HSR1</bc>
              <bc>NIF=PTCB-BRCT</bc>
              <bc>NLE=WD40</bc>
              <bc>NMT=NMT_C</bc>
              <bc>NOC3p=CBF</bc>
              <bc>NOG1=NOGCT</bc>
              <bc>NOP5NT=NOSIC</bc>
              <bc>NOP5NT=Nop</bc>
              <bc>NOSIC=Nop</bc>
              <bc>NOSIC=Prp31_C</bc>
              <bc>NTP_transf_2=PAP_assoc</bc>
              <bc>NTP_transferase=Hexapep</bc>
              <bc>NTP_transferase=W2</bc>
              <bc>NUC130_3NT=SDA1</bc>
              <bc>NUC194=FAT</bc>
              <bc>NUC194=FATC</bc>
              <bc>NUC194=PI3_PI4_kinase</bc>
              <bc>Nfu_N=NifU</bc>
              <bc>Nop=Prp31_C</bc>
              <bc>Not3=NOT2_3_5</bc>
              <bc>Nucleoporin2=Nup96</bc>
              <bc>Nucleoporin_N=Nucleoporin_C</bc>
              <bc>OGG_N=HhH-GPD</bc>
              <bc>OTCace_N=OTCace</bc>
              <bc>Orn_Arg_deC_N=Orn_DAP_Arg_deC</bc>
              <bc>Oxidored_molyb=Mo-co_dimer</bc>
              <bc>P5-ATPase=E1-E2_ATPase</bc>
              <bc>P5-ATPase=HAD</bc>
              <bc>PA=Peptidase_M28</bc>
              <bc>PA=zf-C3HC4</bc>
              <bc>PADR1=PARP</bc>
              <bc>PADR1=PARP_reg</bc>
              <bc>PADR1=WGR</bc>
              <bc>PAH=HDAC_interact</bc>
              <bc>PAP_central=PAP_RNA-bind</bc>
              <bc>PARP=VIT</bc>
              <bc>PARP_reg=PARP</bc>
              <bc>PB1=Pkinase</bc>
              <bc>PBD=Pkinase</bc>
              <bc>PCI=Rpn3_C</bc>
              <bc>PCNA_N=PCNA_C</bc>
              <bc>PCRF=RF-1</bc>
              <bc>PEX-1N=AAA</bc>
              <bc>PFU=PUL</bc>
              <bc>PGM_PMM_I=PGM_PMM_II</bc>
              <bc>PGM_PMM_I=PGM_PMM_III</bc>
              <bc>PGM_PMM_I=PGM_PMM_IV</bc>
              <bc>PGM_PMM_II=PGM_PMM_III</bc>
              <bc>PGM_PMM_II=PGM_PMM_IV</bc>
              <bc>PGM_PMM_III=PGM_PMM_IV</bc>
              <bc>PH=Ank_2</bc>
              <bc>PH=ArfGap</bc>
              <bc>PH=DEP</bc>
              <bc>PH=FYVE</bc>
              <bc>PH=Oxysterol_BP</bc>
              <bc>PH=PDZ</bc>
              <bc>PH=Pkinase</bc>
              <bc>PH=Pkinase_C</bc>
              <bc>PH=RUN</bc>
              <bc>PH=RasGEF</bc>
              <bc>PH=RasGEF_N</bc>
              <bc>PH=RhoGAP</bc>
              <bc>PH=SH3_1</bc>
              <bc>PHD=Bromodomain</bc>
              <bc>PHD=JmjC</bc>
              <bc>PHD=SET</bc>
              <bc>PI-PLC-X=C2</bc>
              <bc>PI-PLC-X=PI-PLC-Y</bc>
              <bc>PI-PLC-Y=C2</bc>
              <bc>PI3K_C2=PI3Ka</bc>
              <bc>PI3K_C2=PI3_PI4_kinase</bc>
              <bc>PI3K_rbd=PI3K_C2</bc>
              <bc>PI3K_rbd=PI3Ka</bc>
              <bc>PI3K_rbd=PI3_PI4_kinase</bc>
              <bc>PI3Ka=PI3_PI4_kinase</bc>
              <bc>PI3_PI4_kinase=FATC</bc>
              <bc>PIGA=Glycos_transf_1</bc>
              <bc>PK=PK_C</bc>
              <bc>PMC2NT=DNA_pol_A_exo1</bc>
              <bc>PMC2NT=HRDC</bc>
              <bc>PMT=MIR</bc>
              <bc>POP1=POPLD</bc>
              <bc>PP-binding=NAD_binding_4</bc>
              <bc>PPDK_N=PEP-utilizers</bc>
              <bc>PPP5=Metallophos</bc>
              <bc>PRA-CH=Histidinol_dh</bc>
              <bc>PRA-CH=PRA-PH</bc>
              <bc>PRA-PH=Histidinol_dh</bc>
              <bc>PRKCSH-like=PRKCSH</bc>
              <bc>PRO8NT=PROCN</bc>
              <bc>PRO8NT=PROCT</bc>
              <bc>PRO8NT=PRP8_domainIV</bc>
              <bc>PRO8NT=RRM_4</bc>
              <bc>PRO8NT=U5_2-snRNA_bdg</bc>
              <bc>PRO8NT=U6-snRNA_bdg</bc>
              <bc>PROCN=PROCT</bc>
              <bc>PROCN=PRP8_domainIV</bc>
              <bc>PROCN=RRM_4</bc>
              <bc>PROCN=U5_2-snRNA_bdg</bc>
              <bc>PROCN=U6-snRNA_bdg</bc>
              <bc>PRP3=DUF1115</bc>
              <bc>PRP4=Prp18</bc>
              <bc>PRP4=WD40</bc>
              <bc>PRP8_domainIV=PROCT</bc>
              <bc>PX=BAR_3_WASP_bdg</bc>
              <bc>PX=Nexin_C</bc>
              <bc>PX=Pkinase</bc>
              <bc>PX=Pkinase_C</bc>
              <bc>PX=Vps5</bc>
              <bc>PXA=Nexin_C</bc>
              <bc>PXA=PX</bc>
              <bc>PXA=RGS</bc>
              <bc>PYC_OADA=Biotin_lipoyl</bc>
              <bc>Pep3_Vps18=Clathrin</bc>
              <bc>Peptidase_C2=Calpain_III</bc>
              <bc>Peptidase_M16=M16C_assoc</bc>
              <bc>Peptidase_M16=Peptidase_M16_C</bc>
              <bc>Peptidase_M16_C=M16C_assoc</bc>
              <bc>Peptidase_M1=Leuk-A4-hydro_C</bc>
              <bc>Peptidase_M24=Rtt106</bc>
              <bc>Peptidase_M24=SPT16</bc>
              <bc>Peptidase_M28=TFR_dimer</bc>
              <bc>Peptidase_S8=P_proprotein</bc>
              <bc>Peptidase_S8=TPPII</bc>
              <bc>Peptidase_S9_N=Peptidase_S9</bc>
              <bc>Peroxin-13_N=SH3_1</bc>
              <bc>Phosphodiest=PigN</bc>
              <bc>Pirin=Pirin_C</bc>
              <bc>Pkinase=CNH</bc>
              <bc>Pkinase=HGTP_anticodon2</bc>
              <bc>Pkinase=KA1</bc>
              <bc>Pkinase=Mst1_SARAH</bc>
              <bc>Pkinase=POLO_box</bc>
              <bc>Pkinase=Pkinase_C</bc>
              <bc>Pkinase=Ribonuc_2-5A</bc>
              <bc>Pkinase=TBC</bc>
              <bc>Pkinase=WD40</bc>
              <bc>Pkinase_Tyr=Guanylate_cyc</bc>
              <bc>Pkinase_Tyr=Pkinase</bc>
              <bc>Plug_translocon=SecY</bc>
              <bc>Pol_alpha_B_N=DNA_pol_E_B</bc>
              <bc>PolyA_pol=PolyA_pol_RNAbd</bc>
              <bc>Porphobil_deam=Porphobil_deamC</bc>
              <bc>Pro-kuma_activ=Peptidase_S8</bc>
              <bc>Pro_isomerase=RRM_1</bc>
              <bc>Propeptide_C1=Peptidase_C1</bc>
              <bc>Proteasome=Pr_beta_C</bc>
              <bc>Proteasome_A_N=Proteasome</bc>
              <bc>Prp19=WD40</bc>
              <bc>Pterin_bind=B12-binding</bc>
              <bc>Pterin_bind=B12-binding_2</bc>
              <bc>Pterin_bind=Met_synt_B12</bc>
              <bc>Pyr_redox_2=Pyr_redox_dim</bc>
              <bc>QRPTase_N=QRPTase_C</bc>
              <bc>RB_A=RB_B</bc>
              <bc>RCC1=BTB</bc>
              <bc>RCC1=HECT</bc>
              <bc>RGS=Nexin_C</bc>
              <bc>RGS=PX</bc>
              <bc>RIH_assoc=Ion_trans</bc>
              <bc>RLI=ABC_tran</bc>
              <bc>RLI=DUF367</bc>
              <bc>RLI=Fer4</bc>
              <bc>RMMBL=CPSF73-100_C</bc>
              <bc>RNA_POL_M_15KD=TFIIS_C</bc>
              <bc>RNA_pol_Rpa2_4=RNA_pol_Rpb2_6</bc>
              <bc>RNA_pol_Rpa2_4=RNA_pol_Rpb2_7</bc>
              <bc>RNA_pol_Rpb1_1=RNA_pol_Rpb1_2</bc>
              <bc>RNA_pol_Rpb1_1=RNA_pol_Rpb1_3</bc>
              <bc>RNA_pol_Rpb1_1=RNA_pol_Rpb1_4</bc>
              <bc>RNA_pol_Rpb1_1=RNA_pol_Rpb1_5</bc>
              <bc>RNA_pol_Rpb1_2=RNA_pol_Rpb1_3</bc>
              <bc>RNA_pol_Rpb1_2=RNA_pol_Rpb1_4</bc>
              <bc>RNA_pol_Rpb1_2=RNA_pol_Rpb1_5</bc>
              <bc>RNA_pol_Rpb1_3=RNA_pol_Rpb1_4</bc>
              <bc>RNA_pol_Rpb1_3=RNA_pol_Rpb1_5</bc>
              <bc>RNA_pol_Rpb1_4=RNA_pol_Rpb1_5</bc>
              <bc>RNA_pol_Rpb2_1=RNA_pol_Rpa2_4</bc>
              <bc>RNA_pol_Rpb2_1=RNA_pol_Rpb2_3</bc>
              <bc>RNA_pol_Rpb2_1=RNA_pol_Rpb2_4</bc>
              <bc>RNA_pol_Rpb2_1=RNA_pol_Rpb2_5</bc>
              <bc>RNA_pol_Rpb2_1=RNA_pol_Rpb2_6</bc>
              <bc>RNA_pol_Rpb2_1=RNA_pol_Rpb2_7</bc>
              <bc>RNA_pol_Rpb2_3=RNA_pol_Rpa2_4</bc>
              <bc>RNA_pol_Rpb2_3=RNA_pol_Rpb2_4</bc>
              <bc>RNA_pol_Rpb2_3=RNA_pol_Rpb2_5</bc>
              <bc>RNA_pol_Rpb2_3=RNA_pol_Rpb2_6</bc>
              <bc>RNA_pol_Rpb2_3=RNA_pol_Rpb2_7</bc>
              <bc>RNA_pol_Rpb2_4=RNA_pol_Rpb2_5</bc>
              <bc>RNA_pol_Rpb2_4=RNA_pol_Rpb2_6</bc>
              <bc>RNA_pol_Rpb2_4=RNA_pol_Rpb2_7</bc>
              <bc>RNA_pol_Rpb2_5=RNA_pol_Rpb2_6</bc>
              <bc>RNA_pol_Rpb2_5=RNA_pol_Rpb2_7</bc>
              <bc>RNA_pol_Rpb2_6=RNA_pol_Rpb2_7</bc>
              <bc>RNA_pol_Rpb5_N=RNA_pol_Rpb5_C</bc>
              <bc>RNA_pol_Rpb7_N=RNA_pol_Rbc25</bc>
              <bc>RNA_pol_Rpb7_N=S1</bc>
              <bc>RNase_PH=RNase_PH_C</bc>
              <bc>RPN7=PCI</bc>
              <bc>RQC=HRDC</bc>
              <bc>RRM_1=PABP</bc>
              <bc>RRM_1=Pro_isomerase</bc>
              <bc>RRM_1=RRM_3</bc>
              <bc>RRM_1=SET</bc>
              <bc>RRM_1=Surp</bc>
              <bc>RRM_1=eIF2A</bc>
              <bc>RRM_1=zf-CCHC</bc>
              <bc>RRM_4=PROCT</bc>
              <bc>RRM_4=PRP8_domainIV</bc>
              <bc>RRM_4=U5_2-snRNA_bdg</bc>
              <bc>RRM_4=U6-snRNA_bdg</bc>
              <bc>RS4NT=Ribosomal_S4e</bc>
              <bc>RUN=FYVE</bc>
              <bc>RWD=HGTP_anticodon2</bc>
              <bc>RWD=IBR</bc>
              <bc>RWD=Pkinase</bc>
              <bc>RWD=UPF0029</bc>
              <bc>RYDR_ITPR=Ion_trans</bc>
              <bc>RYDR_ITPR=RIH_assoc</bc>
              <bc>Rad21_Rec8_N=Rad21_Rec8</bc>
              <bc>Rad4=BHD_1</bc>
              <bc>Rad4=BHD_2</bc>
              <bc>Rad4=BHD_3</bc>
              <bc>Radical_SAM=Acetyltransf_1</bc>
              <bc>Radical_SAM=Mob_synth_C</bc>
              <bc>Radical_SAM=TRAM</bc>
              <bc>Rap_GAP=CNH</bc>
              <bc>Rapamycin_bind=FATC</bc>
              <bc>Rapamycin_bind=PI3_PI4_kinase</bc>
              <bc>Ras=BTB</bc>
              <bc>RasGAP=RasGAP_C</bc>
              <bc>RasGEF_N=RasGEF</bc>
              <bc>Rep-A_N=Rep_fac-A_C</bc>
              <bc>Rep-A_N=tRNA_anti</bc>
              <bc>Reprolysin=Disintegrin</bc>
              <bc>ResIII=Helicase_C</bc>
              <bc>RhoGAP=SH3_1</bc>
              <bc>RhoGEF=C2</bc>
              <bc>RhoGEF=FYVE</bc>
              <bc>RhoGEF=PH</bc>
              <bc>Ribonuc_red_lgN=Ribonuc_red_lgC</bc>
              <bc>Ribosomal_L10=Ribosomal_60s</bc>
              <bc>Ribosomal_L11_N=Ribosomal_L11</bc>
              <bc>Ribosomal_L23eN=Ribosomal_L23</bc>
              <bc>Ribosomal_L2=Ribosomal_L2_C</bc>
              <bc>Ribosomal_L30_N=Ribosomal_L30</bc>
              <bc>Ribosomal_L5=Ribosomal_L5_C</bc>
              <bc>Ribosomal_L6e_N=Ribosomal_L6e</bc>
              <bc>Ribosomal_S13_N=Ribosomal_S15</bc>
              <bc>Ribosomal_S4=S4</bc>
              <bc>Ribosomal_S5=Ribosomal_S5_C</bc>
              <bc>Rio2_N=RIO1</bc>
              <bc>Rtf2=Pro_isomerase</bc>
              <bc>S-AdoMet_synt_M=S-AdoMet_synt_C</bc>
              <bc>S-AdoMet_synt_N=S-AdoMet_synt_C</bc>
              <bc>S-AdoMet_synt_N=S-AdoMet_synt_M</bc>
              <bc>S-methyl_trans=B12-binding</bc>
              <bc>S-methyl_trans=B12-binding_2</bc>
              <bc>S-methyl_trans=Met_synt_B12</bc>
              <bc>S-methyl_trans=Pterin_bind</bc>
              <bc>S1=DEAD</bc>
              <bc>S1=EIF_2_alpha</bc>
              <bc>S1=HA2</bc>
              <bc>S1=Helicase_C</bc>
              <bc>S1=OB_NTP_bind</bc>
              <bc>SAM_1=PH</bc>
              <bc>SAM_1=RA</bc>
              <bc>SAM_2=PH</bc>
              <bc>SAP=PARP</bc>
              <bc>SAP=PARP_reg</bc>
              <bc>SAP=WGR</bc>
              <bc>SBDS=SBDS_C</bc>
              <bc>SEP=UBX</bc>
              <bc>SET=SRI</bc>
              <bc>SF3a60_bindingd=DUF3449</bc>
              <bc>SH2=Pkinase_Tyr</bc>
              <bc>SH3_1=BAR_3_WASP_bdg</bc>
              <bc>SH3_1=C2</bc>
              <bc>SH3_1=PH</bc>
              <bc>SH3_1=PX</bc>
              <bc>SH3_1=RhoGEF</bc>
              <bc>SH3_1=SH3_2</bc>
              <bc>SH3_2=PH</bc>
              <bc>SH3_2=RhoGEF</bc>
              <bc>SKI=DHquinase_I</bc>
              <bc>SKI=Shikimate_DH</bc>
              <bc>SKI=Shikimate_dh_N</bc>
              <bc>SLBB=NADH_4Fe-4S</bc>
              <bc>SNF2_N=Bromodomain</bc>
              <bc>SNF2_N=HAND</bc>
              <bc>SNF2_N=Helicase_C</bc>
              <bc>SNF2_N=SLIDE</bc>
              <bc>SNF2_N=zf-C3HC4</bc>
              <bc>SNase=TUDOR</bc>
              <bc>SPRY=RanBPM_CRA</bc>
              <bc>SPT16=Rtt106</bc>
              <bc>SPX=EXS</bc>
              <bc>SRP-alpha_N=SRP54</bc>
              <bc>SRP54=SRP_SPB</bc>
              <bc>SRP54_N=SRP54</bc>
              <bc>SRP54_N=SRP_SPB</bc>
              <bc>STAT_alpha=SH2</bc>
              <bc>STAT_alpha=STAT_bind</bc>
              <bc>STAT_bind=SH2</bc>
              <bc>SWIRM=Myb_DNA-binding</bc>
              <bc>SapB_1=SapB_2</bc>
              <bc>SapB_2=Lipase_GDSL</bc>
              <bc>SapB_2=SapB_1</bc>
              <bc>Sas10_Utp3=Sas10_Utp3_C</bc>
              <bc>Sec23_BS=Gelsolin</bc>
              <bc>Sec23_BS=Sec23_helical</bc>
              <bc>Sec23_helical=Gelsolin</bc>
              <bc>Sec23_trunk=Gelsolin</bc>
              <bc>Sec23_trunk=Sec23_BS</bc>
              <bc>Sec23_trunk=Sec23_helical</bc>
              <bc>Sec63=DEAD</bc>
              <bc>Sec63=Helicase_C</bc>
              <bc>Sec7=DUF1981</bc>
              <bc>Sec7=PH</bc>
              <bc>Sec7_N=DUF1981</bc>
              <bc>Sec7_N=Sec7</bc>
              <bc>Semialdhyde_dh=Semialdhyde_dhC</bc>
              <bc>Seryl_tRNA_N=tRNA-synt_2b</bc>
              <bc>Shikimate_dh_N=Shikimate_DH</bc>
              <bc>Skp1_POZ=Skp1</bc>
              <bc>Sod_Fe_N=Sod_Fe_C</bc>
              <bc>Spectrin=efhand_Ca_insen</bc>
              <bc>Spt5-NGN=KOW</bc>
              <bc>Ssl1=C1_4</bc>
              <bc>Striatin=WD40</bc>
              <bc>Sua5_yciO_yrdC=SUA5</bc>
              <bc>Sulfate_transp=STAS</bc>
              <bc>Surp=PRP21_like_P</bc>
              <bc>Sushi=GCC2_GCC3</bc>
              <bc>Syja_N=Exo_endo_phos</bc>
              <bc>Syntaxin-6_N=SNARE</bc>
              <bc>Syntaxin=SNARE</bc>
              <bc>TAF=DUF1546</bc>
              <bc>TBC=TLD</bc>
              <bc>TFIIA_gamma_N=TFIIA_gamma_C</bc>
              <bc>TFIIB=BRF1</bc>
              <bc>TFIID_90kDa=WD40</bc>
              <bc>TFIIE_alpha=TFIIE-A_C-term</bc>
              <bc>TFIIS_M=TFIIS_C</bc>
              <bc>TF_Zn_Ribbon=TFIIB</bc>
              <bc>TGS=HGTP_anticodon</bc>
              <bc>TGS=tRNA-synt_2b</bc>
              <bc>TGS=tRNA_SAD</bc>
              <bc>THF_DHG_CYH=FTHFS</bc>
              <bc>THF_DHG_CYH=THF_DHG_CYH_C</bc>
              <bc>THF_DHG_CYH_C=FTHFS</bc>
              <bc>TPK_catalytic=TPK_B1_binding</bc>
              <bc>TPP_enzyme_M=TPP_enzyme_C</bc>
              <bc>TPP_enzyme_N=TPP_enzyme_C</bc>
              <bc>TPP_enzyme_N=TPP_enzyme_M</bc>
              <bc>TPR_1=DnaJ</bc>
              <bc>TPR_1=Metallophos</bc>
              <bc>TPR_1=PPP5</bc>
              <bc>TPR_1=TPR_2</bc>
              <bc>Talin_middle=I_LWEQ</bc>
              <bc>Talin_middle=VBS</bc>
              <bc>ThiF=E2_bind</bc>
              <bc>ThiF=MoeZ_MoeB</bc>
              <bc>ThiF=Rhodanese</bc>
              <bc>ThiF=UBACT</bc>
              <bc>ThiF=UBA_e1_C</bc>
              <bc>ThiF=UBA_e1_thiolCys</bc>
              <bc>Thiolase_N=Thiolase_C</bc>
              <bc>Thioredoxin=ERp29</bc>
              <bc>Thioredoxin=Glutaredoxin</bc>
              <bc>Thioredoxin=PITH</bc>
              <bc>Thoc2=Tho2</bc>
              <bc>Topoisom_I_N=Topoisom_I</bc>
              <bc>Topoisom_bac=zf-GRF</bc>
              <bc>Toprim=Topoisom_bac</bc>
              <bc>Toprim=zf-GRF</bc>
              <bc>Transket_pyr=Transketolase_C</bc>
              <bc>Transketolase_N=Transket_pyr</bc>
              <bc>Transketolase_N=Transketolase_C</bc>
              <bc>TrmE_N=GTPase_Cys_C</bc>
              <bc>TrmE_N=MMR_HSR1</bc>
              <bc>Trp_syntA=PALP</bc>
              <bc>TruB_N=PUA</bc>
              <bc>Tuberin=Rap_GAP</bc>
              <bc>Tubulin=Tubulin_C</bc>
              <bc>Tudor-knot=MOZ_SAS</bc>
              <bc>Tudor-knot=MRG</bc>
              <bc>U1snRNP70_N=RRM_1</bc>
              <bc>U3snoRNP10=BP28CT</bc>
              <bc>U5_2-snRNA_bdg=PROCT</bc>
              <bc>U5_2-snRNA_bdg=PRP8_domainIV</bc>
              <bc>U5_2-snRNA_bdg=U6-snRNA_bdg</bc>
              <bc>U6-snRNA_bdg=PROCT</bc>
              <bc>U6-snRNA_bdg=PRP8_domainIV</bc>
              <bc>UBA=XPC-binding</bc>
              <bc>UBACT=E2_bind</bc>
              <bc>UBACT=UBA_e1_C</bc>
              <bc>UBA_e1_thiolCys=E2_bind</bc>
              <bc>UBA_e1_thiolCys=UBACT</bc>
              <bc>UBA_e1_thiolCys=UBA_e1_C</bc>
              <bc>UCH=DUSP</bc>
              <bc>UCR_TM=Rieske</bc>
              <bc>UDPG_MGDP_dh=UDPG_MGDP_dh_C</bc>
              <bc>UDPG_MGDP_dh_N=UDPG_MGDP_dh</bc>
              <bc>UDPG_MGDP_dh_N=UDPG_MGDP_dh_C</bc>
              <bc>UEV=Vps23_core</bc>
              <bc>UME=FAT</bc>
              <bc>UME=FATC</bc>
              <bc>UME=PI3_PI4_kinase</bc>
              <bc>UN_NPL4=NPL4</bc>
              <bc>UPF0004=Radical_SAM</bc>
              <bc>UPF0004=TRAM</bc>
              <bc>UPF1_Zn_bind=ResIII</bc>
              <bc>UQ_con=UBA</bc>
              <bc>Ufd2P_core=U-box</bc>
              <bc>V-ATPase_H_N=V-ATPase_H_C</bc>
              <bc>V-SNARE=V-SNARE_C</bc>
              <bc>VBS=I_LWEQ</bc>
              <bc>VHS=Alpha_adaptinC2</bc>
              <bc>VHS=FYVE</bc>
              <bc>VHS=GAT</bc>
              <bc>VIT=VWA</bc>
              <bc>Vac14_Fab1_bd=Vac14_Fig4_bd</bc>
              <bc>Vault=MVP_shoulder</bc>
              <bc>Voltage_CLC=CBS</bc>
              <bc>Vps16_N=Vps16_C</bc>
              <bc>Vps36_ESCRT-II=EAP30</bc>
              <bc>Vps39_1=Clathrin</bc>
              <bc>Vps39_1=Vps39_2</bc>
              <bc>WAC_Acf1_DNA_bd=PHD</bc>
              <bc>WD-3=FANCL_C</bc>
              <bc>WD40=Bromodomain</bc>
              <bc>WD40=COPI_C</bc>
              <bc>WD40=Coatomer_WDAD</bc>
              <bc>WD40=DUF1900</bc>
              <bc>WD40=DUF3337</bc>
              <bc>WD40=FYVE</bc>
              <bc>WD40=Hira</bc>
              <bc>WD40=PFU</bc>
              <bc>WD40=PUL</bc>
              <bc>WD40=Sof1</bc>
              <bc>WD40=UTP15_C</bc>
              <bc>WD40=Utp12</bc>
              <bc>WD40=Utp13</bc>
              <bc>WD40=Utp21</bc>
              <bc>WGR=PARP</bc>
              <bc>WGR=PARP_reg</bc>
              <bc>WH1=PBD</bc>
              <bc>WW=FF</bc>
              <bc>WW=HECT</bc>
              <bc>WW=RhoGAP</bc>
              <bc>WW=Rotamase</bc>
              <bc>WW=ZZ</bc>
              <bc>XPC-binding=UBA</bc>
              <bc>XPG_N=XPG_I</bc>
              <bc>Xpo1=CRM1_C</bc>
              <bc>adh_short=SCP2</bc>
              <bc>cNMP_binding=Patatin</bc>
              <bc>cobW=CobW_C</bc>
              <bc>eIF-3c_N=PCI</bc>
              <bc>eIF-5_eIF-2B=W2</bc>
              <bc>eIF3_N=PCI</bc>
              <bc>eIF3g=RRM_1</bc>
              <bc>eRF1_1=eRF1_2</bc>
              <bc>eRF1_1=eRF1_3</bc>
              <bc>eRF1_2=eRF1_3</bc>
              <bc>efhand=CH</bc>
              <bc>efhand_3=RhoGEF</bc>
              <bc>efhand_like=C2</bc>
              <bc>efhand_like=PI-PLC-X</bc>
              <bc>efhand_like=PI-PLC-Y</bc>
              <bc>ketoacyl-synt=ACPS</bc>
              <bc>ketoacyl-synt=Ketoacyl-synt_C</bc>
              <bc>mRNA_cap_enzyme=mRNA_cap_C</bc>
              <bc>malic=Malic_M</bc>
              <bc>p450=FAD_binding_1</bc>
              <bc>p450=Flavodoxin_1</bc>
              <bc>p450=NAD_binding_1</bc>
              <bc>tRNA-synt_1=Anticodon_1</bc>
              <bc>tRNA-synt_1c=tRNA-synt_1c_C</bc>
              <bc>tRNA-synt_1d=DALR_1</bc>
              <bc>tRNA-synt_1g=WHEP-TRS</bc>
              <bc>tRNA-synt_2b=HGTP_anticodon</bc>
              <bc>tRNA-synt_2b=ProRS-C_1</bc>
              <bc>tRNA-synt_2c=tRNA_SAD</bc>
              <bc>tRNA-synt_2d=FDX-ACB</bc>
              <bc>tRNA_SAD=HGTP_anticodon</bc>
              <bc>tRNA_SAD=tRNA-synt_2b</bc>
              <bc>tRNA_anti=Rep_fac-A_C</bc>
              <bc>tRNA_anti=tRNA-synt_2</bc>
              <bc>tRNA_synt_1c_R1=tRNA-synt_1c</bc>
              <bc>tRNA_synt_1c_R1=tRNA-synt_1c_C</bc>
              <bc>tRNA_synt_1c_R1=tRNA_synt_1c_R2</bc>
              <bc>tRNA_synt_1c_R2=tRNA-synt_1c</bc>
              <bc>tRNA_synt_1c_R2=tRNA-synt_1c_C</bc>
              <bc>uDENN=DENN</bc>
              <bc>uDENN=dDENN</bc>
              <bc>ubiquitin=Ribosomal_L40e</bc>
              <bc>ubiquitin=Ribosomal_S27</bc>
              <bc>ubiquitin=UBA</bc>
              <bc>ubiquitin=UCH</bc>
              <bc>ubiquitin=XPC-binding</bc>
              <bc>ubiquitin=zf-AN1</bc>
              <bc>zf-C2H2_jaz=zf-C2H2_2</bc>
              <bc>zf-C2HC5=ASCH</bc>
              <bc>zf-C3HC4=Helicase_C</bc>
              <bc>zf-C3HC4=LON</bc>
              <bc>zf-C3HC4=WD40</bc>
              <bc>zf-CCCH=zf-C3HC4</bc>
              <bc>zf-MYND=PDCD2_C</bc>
              <bc>zf-NF-X1=R3H</bc>
              <bc>zf-NPL4=NPL4</bc>
              <bc>zf-PARP=BRCT</bc>
              <bc>zf-PARP=PADR1</bc>
              <bc>zf-PARP=PARP</bc>
              <bc>zf-PARP=PARP_reg</bc>
              <bc>zf-PARP=WGR</bc>
              <bc>zf-Sec23_Sec24=Gelsolin</bc>
              <bc>zf-Sec23_Sec24=Sec23_BS</bc>
              <bc>zf-Sec23_Sec24=Sec23_helical</bc>
              <bc>zf-Sec23_Sec24=Sec23_trunk</bc>
              <bc>zf-TRM13_CCCH=TRM13</bc>
              <bc>zf-TRM13_CCCH=zf-U11-48K</bc>
              <bc>zf-U11-48K=TRM13</bc>
              <bc>zf-UBP=UCH</bc>
              <bc>zf-UBR=ClpS</bc>
              <bc>zf-primase=Mcm10</bc>
            </present>
          </binary_characters>
          <clade>
            <name>Holozoa</name>
            <taxonomy>
              <scientific_name>Holozoa</scientific_name>
            </taxonomy>
            <binary_characters type="parsimony inferred" gained_count="394" lost_count="4" present_count="1626">
              <gained>
                <bc>AAA=Cdc6_C</bc>
                <bc>ACT=Biopterin_H</bc>
                <bc>APH=Acyl-CoA_dh_1</bc>
                <bc>APH=Acyl-CoA_dh_M</bc>
                <bc>APH=Acyl-CoA_dh_N</bc>
                <bc>ARID=zf-C5HC2</bc>
                <bc>Abhydrolase_6=DSPc</bc>
                <bc>AlaDh_PNT_C=DUF3814</bc>
                <bc>AlaDh_PNT_C=PNTB</bc>
                <bc>AlaDh_PNT_N=DUF3814</bc>
                <bc>AlaDh_PNT_N=PNTB</bc>
                <bc>Alpha_adaptinC2=B2-adapt-app_C</bc>
                <bc>Ank_2=BTB</bc>
                <bc>Ank_2=DUF3424</bc>
                <bc>Ank_2=GIT1_C</bc>
                <bc>Ank_2=GIT_SHD</bc>
                <bc>Ank_2=Ion_trans</bc>
                <bc>Ank_2=PARP</bc>
                <bc>Ank_2=SH3_1</bc>
                <bc>ArfGap=GIT1_C</bc>
                <bc>ArfGap=GIT_SHD</bc>
                <bc>ArfGap=RhoGAP</bc>
                <bc>ArfGap=SH3_1</bc>
                <bc>BAH=GATA</bc>
                <bc>BAR=RhoGAP</bc>
                <bc>BAR=SH3_2</bc>
                <bc>BRCT=DNA_ligase_IV</bc>
                <bc>BRCT=VIT</bc>
                <bc>BTB=Ank_2</bc>
                <bc>Bac_GDH=ELFV_dehydrog</bc>
                <bc>Band_3_cyto=HCO3_cotransp</bc>
                <bc>Bromodomain=BAH</bc>
                <bc>Bromodomain=DUF902</bc>
                <bc>Bromodomain=KAT11</bc>
                <bc>Bromodomain=PWWP</bc>
                <bc>Bromodomain=ZZ</bc>
                <bc>Bromodomain=zf-TAZ</bc>
                <bc>C1_1=C2</bc>
                <bc>C1_1=CNH</bc>
                <bc>C1_1=Pkinase_Tyr</bc>
                <bc>C1_1=RhoGAP</bc>
                <bc>C1_1=RhoGEF</bc>
                <bc>C2=C1_1</bc>
                <bc>C2=CUE</bc>
                <bc>C2=FerB</bc>
                <bc>C2=FerI</bc>
                <bc>C2=Myotub-related</bc>
                <bc>C2=PRT_C</bc>
                <bc>CH=Filamin</bc>
                <bc>CH=IQ</bc>
                <bc>CH=RhoGEF</bc>
                <bc>CH=SH2</bc>
                <bc>CRAL_TRIO=Motile_Sperm</bc>
                <bc>CRAL_TRIO=RhoGAP</bc>
                <bc>CRAL_TRIO=Y_phosphatase</bc>
                <bc>CUB=EGF_CA</bc>
                <bc>CUB=Laminin_EGF</bc>
                <bc>Calx-beta=7tm_2</bc>
                <bc>Calx-beta=GPS</bc>
                <bc>Cbl_N2=Cbl_N3</bc>
                <bc>Cbl_N2=zf-C3HC4</bc>
                <bc>Cbl_N3=zf-C3HC4</bc>
                <bc>Cbl_N=Cbl_N2</bc>
                <bc>Cbl_N=Cbl_N3</bc>
                <bc>Cbl_N=zf-C3HC4</bc>
                <bc>Chromo=DUF1087</bc>
                <bc>Cu2_monoox_C=NHL</bc>
                <bc>Cu2_monooxygen=NHL</bc>
                <bc>DEAD=GUCT</bc>
                <bc>DEK_C=DSPc</bc>
                <bc>DENN=GRAM</bc>
                <bc>DENN=Myotub-related</bc>
                <bc>DENN=PH</bc>
                <bc>DENN=RUN</bc>
                <bc>DENN=SBF2</bc>
                <bc>DEP=Cpn60_TCP1</bc>
                <bc>DEP=G-gamma</bc>
                <bc>DEP=PIP5K</bc>
                <bc>DNA_ligase_A_C=BRCT</bc>
                <bc>DNA_ligase_A_M=BRCT</bc>
                <bc>DNA_ligase_A_N=BRCT</bc>
                <bc>DNA_pol_A_exo1=DUF82</bc>
                <bc>DRMBL=DNA_ligase_A_N</bc>
                <bc>DUF1088=Beach</bc>
                <bc>DUF1908=Pkinase</bc>
                <bc>DUF2435=DUF2411</bc>
                <bc>DUF3361=ELMO_CED12</bc>
                <bc>DUF3398=Ded_cyto</bc>
                <bc>DUF3694=TBC</bc>
                <bc>DUF3814=PNTB</bc>
                <bc>DUF547=FYVE</bc>
                <bc>DUF902=KAT11</bc>
                <bc>DUF902=ZZ</bc>
                <bc>DUF902=zf-TAZ</bc>
                <bc>DUF908=UBA</bc>
                <bc>DUF913=UBA</bc>
                <bc>Dpoe2NT=DNA_pol_E_B</bc>
                <bc>Dynamin_M=PH</bc>
                <bc>Dynamin_N=Fzo_mitofusin</bc>
                <bc>Dynamin_N=PH</bc>
                <bc>EF-1_beta_acid=EF1_GNE</bc>
                <bc>EGF_2=Integrin_b_cyt</bc>
                <bc>EGF_2=PSI</bc>
                <bc>EGF_3=EGF_CA</bc>
                <bc>EGF_CA=CUB</bc>
                <bc>EGF_CA=cEGF</bc>
                <bc>EPL1=PWWP</bc>
                <bc>FERM_C=ERM</bc>
                <bc>FERM_C=Y_phosphatase</bc>
                <bc>FERM_M=ERM</bc>
                <bc>FERM_M=FERM_C</bc>
                <bc>FERM_M=IRS</bc>
                <bc>FERM_M=MyTH4</bc>
                <bc>FERM_M=Y_phosphatase</bc>
                <bc>FERM_N=ERM</bc>
                <bc>FERM_N=FERM_C</bc>
                <bc>FERM_N=IRS</bc>
                <bc>FERM_N=Y_phosphatase</bc>
                <bc>FHA=dsrm</bc>
                <bc>FYVE=DEP</bc>
                <bc>FerB=C2</bc>
                <bc>FerI=C2</bc>
                <bc>FerI=FerB</bc>
                <bc>G-gamma=RGS</bc>
                <bc>G-patch=FtsJ</bc>
                <bc>GIT_SHD=GIT1_C</bc>
                <bc>GPS=7tm_2</bc>
                <bc>GRAM=Myotub-related</bc>
                <bc>GRAM=PH</bc>
                <bc>Glyco_hydro_2_N=Glyco_hydro_2_C</bc>
                <bc>Guanylate_kin=WW</bc>
                <bc>HLH=PAS</bc>
                <bc>HLH=PAS_3</bc>
                <bc>HS1_rep=SH3_1</bc>
                <bc>HSL_N=Abhydrolase_3</bc>
                <bc>Helicase_C=DUF1087</bc>
                <bc>Helicase_C=GUCT</bc>
                <bc>Histone=Macro</bc>
                <bc>IFRD=IFRD_C</bc>
                <bc>IRS=I_LWEQ</bc>
                <bc>IRS=Talin_middle</bc>
                <bc>IRS=VBS</bc>
                <bc>Ins145_P3_rec=MIR</bc>
                <bc>Ins145_P3_rec=RyR</bc>
                <bc>Ins145_P3_rec=SPRY</bc>
                <bc>Integrin_beta=EGF_2</bc>
                <bc>JmjC=zf-C5HC2</bc>
                <bc>JmjN=zf-C5HC2</bc>
                <bc>KAT11=ZZ</bc>
                <bc>KAT11=zf-TAZ</bc>
                <bc>KIF1B=DUF3694</bc>
                <bc>KIX=Bromodomain</bc>
                <bc>KIX=DUF902</bc>
                <bc>KIX=KAT11</bc>
                <bc>KIX=ZZ</bc>
                <bc>KIX=zf-TAZ</bc>
                <bc>Kelch_1=PSI</bc>
                <bc>Kinesin=KIF1B</bc>
                <bc>LAG1-DNAbind=Beta-trefoil</bc>
                <bc>LRR_4=Pkinase</bc>
                <bc>Lactamase_B_2=DNA_ligase_A_N</bc>
                <bc>Laminin_EGF=CUB</bc>
                <bc>Laminin_EGF=EGF_CA</bc>
                <bc>Laminin_EGF=PSI</bc>
                <bc>Lyase_1=ASL_C</bc>
                <bc>MIR=Ion_trans</bc>
                <bc>MIR=RIH_assoc</bc>
                <bc>MIR=RYDR_ITPR</bc>
                <bc>MIR=RyR</bc>
                <bc>MIR=SPRY</bc>
                <bc>Macro=PARP</bc>
                <bc>Med26=Elongin_A</bc>
                <bc>Membr_traf_MHD=C1_1</bc>
                <bc>Membr_traf_MHD=C2</bc>
                <bc>Miro=Pkinase</bc>
                <bc>MoCF_biosynth=MoeA_N</bc>
                <bc>Mob_synth_C=MoaC</bc>
                <bc>Mov34=PROCT</bc>
                <bc>Muskelin_N=Kelch_1</bc>
                <bc>MyTH4=FERM_M</bc>
                <bc>MyTH4=RA</bc>
                <bc>Myosin_head=FERM_M</bc>
                <bc>Myosin_head=RA</bc>
                <bc>Myosin_head=RhoGAP</bc>
                <bc>Myosin_head=SH2</bc>
                <bc>Myotub-related=PH</bc>
                <bc>NACHT=WD40</bc>
                <bc>NAD_binding_3=DUF108</bc>
                <bc>NAGLU=NAGLU_C</bc>
                <bc>NAGLU_N=NAGLU</bc>
                <bc>NAGLU_N=NAGLU_C</bc>
                <bc>Notch=Ank_2</bc>
                <bc>P5-ATPase=Cation_ATPase_N</bc>
                <bc>P53=P53_tetramer</bc>
                <bc>PA14=CHGN</bc>
                <bc>PA28_alpha=PA28_beta</bc>
                <bc>PA=TFR_dimer</bc>
                <bc>PADR1=BRCT</bc>
                <bc>PALP=ACT</bc>
                <bc>PALP=CBS</bc>
                <bc>PAS=PAS_3</bc>
                <bc>PB1=C1_1</bc>
                <bc>PB1=Pkinase_C</bc>
                <bc>PDZ=Arfaptin</bc>
                <bc>PDZ=Guanylate_kin</bc>
                <bc>PDZ=PH</bc>
                <bc>PDZ=RasGEF</bc>
                <bc>PDZ=RhoGEF</bc>
                <bc>PDZ=SH3_1</bc>
                <bc>PDZ=WW</bc>
                <bc>PH=BTK</bc>
                <bc>PH=CH</bc>
                <bc>PH=DAGK_acc</bc>
                <bc>PH=DAGK_cat</bc>
                <bc>PH=FERM_M</bc>
                <bc>PH=GED</bc>
                <bc>PH=MyTH4</bc>
                <bc>PH=Pkinase_Tyr</bc>
                <bc>PH=RA</bc>
                <bc>PH=SH2</bc>
                <bc>PH=START</bc>
                <bc>PHD=Chromo</bc>
                <bc>PHD=Helicase_C</bc>
                <bc>PHD=MOZ_SAS</bc>
                <bc>PHD=PWWP</bc>
                <bc>PHD=SNF2_N</bc>
                <bc>PI-PLC-X=SH2</bc>
                <bc>PI-PLC-X=SH3_1</bc>
                <bc>PI3K_C2=PX</bc>
                <bc>PI3K_p85B=PI3K_C2</bc>
                <bc>PI3K_p85B=PI3K_rbd</bc>
                <bc>PI3K_p85B=PI3Ka</bc>
                <bc>PI3K_p85B=PI3_PI4_kinase</bc>
                <bc>PI3Ka=PX</bc>
                <bc>PI3_PI4_kinase=PX</bc>
                <bc>PRO8NT=Mov34</bc>
                <bc>PROCN=Mov34</bc>
                <bc>PRP8_domainIV=Mov34</bc>
                <bc>PSI=EGF_CA</bc>
                <bc>PSI=Laminin_EGF</bc>
                <bc>PX=C2</bc>
                <bc>PX=PB1</bc>
                <bc>PX=SH3_1</bc>
                <bc>Pep3_Vps18=Vps39_2</bc>
                <bc>Pep_M12B_propep=Disintegrin</bc>
                <bc>Pep_M12B_propep=Reprolysin</bc>
                <bc>Pescadillo_N=BRCT</bc>
                <bc>Pex2_Pex12=zf-C3HC4</bc>
                <bc>Pkinase=Ank</bc>
                <bc>Pkinase=CaMKII_AD</bc>
                <bc>Pkinase=PKK</bc>
                <bc>Pkinase=PTEN_C2</bc>
                <bc>Pkinase=Rhodanese</bc>
                <bc>Pkinase=SAM_2</bc>
                <bc>Pkinase=Y_phosphatase</bc>
                <bc>Pkinase_C=CNH</bc>
                <bc>Pkinase_C=Pkinase</bc>
                <bc>Pkinase_Tyr=Focal_AT</bc>
                <bc>Pyridox_oxidase=PNPOx_C</bc>
                <bc>RA=FERM_M</bc>
                <bc>RA=MyTH4</bc>
                <bc>RA=PH</bc>
                <bc>RA=RasGEF</bc>
                <bc>RGS-like=C1_1</bc>
                <bc>RGS-like=RhoGEF</bc>
                <bc>RGS=Pkinase</bc>
                <bc>RRM_1=zf-CCCH</bc>
                <bc>RRM_4=Mov34</bc>
                <bc>RS4NT=KOW</bc>
                <bc>RUN=SH3_1</bc>
                <bc>RYDR_ITPR=RyR</bc>
                <bc>RYDR_ITPR=SPRY</bc>
                <bc>Radical_SAM=HemN_C</bc>
                <bc>Radical_SAM=MoaC</bc>
                <bc>Ras=Pkinase</bc>
                <bc>RasGAP=BTK</bc>
                <bc>RasGAP=PH</bc>
                <bc>RasGEF_N=FERM_M</bc>
                <bc>RasGEF_N=RA</bc>
                <bc>Recep_L_domain=Pkinase_Tyr</bc>
                <bc>Reprolysin=TSP_1</bc>
                <bc>RhoGAP=START</bc>
                <bc>RhoGEF=BAR</bc>
                <bc>RhoGEF=C1_1</bc>
                <bc>RhoGEF=RA</bc>
                <bc>RhoGEF=RasGEF</bc>
                <bc>RhoGEF=RasGEF_N</bc>
                <bc>RhoGEF=SH2</bc>
                <bc>RhoGEF=SH3_1</bc>
                <bc>Ribosomal_S4e=KOW</bc>
                <bc>Rieske=Pyr_redox_2</bc>
                <bc>RyR=RIH_assoc</bc>
                <bc>RyR=RYDR_ITPR</bc>
                <bc>RyR=SPRY</bc>
                <bc>SBF2=GRAM</bc>
                <bc>SBF2=Myotub-related</bc>
                <bc>SBF2=PH</bc>
                <bc>SH2=C1_1</bc>
                <bc>SH2=Exo_endo_phos</bc>
                <bc>SH2=PH</bc>
                <bc>SH2=RasGAP</bc>
                <bc>SH2=RhoGAP</bc>
                <bc>SH2=SH3_1</bc>
                <bc>SH2=SH3_2</bc>
                <bc>SH2=Y_phosphatase</bc>
                <bc>SH3_1=Ank</bc>
                <bc>SH3_1=BAR</bc>
                <bc>SH3_1=FCH</bc>
                <bc>SH3_1=Guanylate_kin</bc>
                <bc>SH3_1=Pkinase_Tyr</bc>
                <bc>SH3_1=SH2</bc>
                <bc>SH3_1=WW</bc>
                <bc>SNF2_N=DUF1087</bc>
                <bc>SPRY=RIH_assoc</bc>
                <bc>SPRY=RYDR_ITPR</bc>
                <bc>SPRY=RyR</bc>
                <bc>SRP-alpha_N=SRP54_N</bc>
                <bc>SSrecog=HMG_box</bc>
                <bc>STAT_int=SH2</bc>
                <bc>STAT_int=STAT_alpha</bc>
                <bc>STAT_int=STAT_bind</bc>
                <bc>Sterol-sensing=HMG-CoA_red</bc>
                <bc>Sterol-sensing=WD40</bc>
                <bc>Sushi=EGF_CA</bc>
                <bc>Sushi=Pkinase_Tyr</bc>
                <bc>TBC=Rhodanese</bc>
                <bc>TIP_N=G-patch</bc>
                <bc>TIP_N=GCFC</bc>
                <bc>TMF_DNA_bd=TMF_TATA_bd</bc>
                <bc>TPR_2=TPR_1</bc>
                <bc>TRAM1=TRAM_LAG1_CLN8</bc>
                <bc>TROVE=NACHT</bc>
                <bc>TROVE=WD40</bc>
                <bc>Thiolase_C=SCP2</bc>
                <bc>Trefoil=Glyco_hydro_31</bc>
                <bc>U5_2-snRNA_bdg=Mov34</bc>
                <bc>U6-snRNA_bdg=Mov34</bc>
                <bc>UBA=UBX</bc>
                <bc>VHS=SH3_1</bc>
                <bc>VIT=Actin</bc>
                <bc>WD40=Pro_isomerase</bc>
                <bc>WHEP-TRS=HGTP_anticodon</bc>
                <bc>WHEP-TRS=ProRS-C_1</bc>
                <bc>WHEP-TRS=tRNA-synt_2b</bc>
                <bc>WW=FCH</bc>
                <bc>WW=efhand_1</bc>
                <bc>WW=efhand_2</bc>
                <bc>XPA_N=XPA_C</bc>
                <bc>XRCC1_N=BRCT</bc>
                <bc>Y_phosphatase=PTEN_C2</bc>
                <bc>ZZ=zf-TAZ</bc>
                <bc>adh_short=MaoC_dehydratas</bc>
                <bc>cEGF=EGF_CA</bc>
                <bc>cNMP_binding=RasGEF</bc>
                <bc>dDENN=GRAM</bc>
                <bc>dDENN=Myotub-related</bc>
                <bc>dDENN=PH</bc>
                <bc>dDENN=RUN</bc>
                <bc>dDENN=SBF2</bc>
                <bc>efhand_1=ZZ</bc>
                <bc>efhand_1=efhand_2</bc>
                <bc>efhand_2=ZZ</bc>
                <bc>efhand_like=SH2</bc>
                <bc>efhand_like=SH3_1</bc>
                <bc>fn3=Pkinase_Tyr</bc>
                <bc>fn3=Y_phosphatase</bc>
                <bc>tRNA-synt_1b=tRNA_bind</bc>
                <bc>tRNA-synt_1c=HGTP_anticodon</bc>
                <bc>tRNA-synt_1c=ProRS-C_1</bc>
                <bc>tRNA-synt_1c=WHEP-TRS</bc>
                <bc>tRNA-synt_1c=tRNA-synt_2b</bc>
                <bc>tRNA-synt_1c_C=HGTP_anticodon</bc>
                <bc>tRNA-synt_1c_C=ProRS-C_1</bc>
                <bc>tRNA-synt_1c_C=WHEP-TRS</bc>
                <bc>tRNA-synt_1c_C=tRNA-synt_2b</bc>
                <bc>uDENN=GRAM</bc>
                <bc>uDENN=Myotub-related</bc>
                <bc>uDENN=PH</bc>
                <bc>uDENN=RUN</bc>
                <bc>uDENN=SBF2</bc>
                <bc>ubiquitin=Ribosomal_S30</bc>
                <bc>zf-A20=VPS9</bc>
                <bc>zf-A20=zf-AN1</bc>
                <bc>zf-C3HC4=CUE</bc>
                <bc>zf-C3HC4=DUF1232</bc>
                <bc>zf-C5HC2=PHD</bc>
                <bc>zf-CCCH=RRM_1</bc>
                <bc>zf-MYND=SET</bc>
                <bc>zf-TAZ=Bromodomain</bc>
                <bc>zf-TAZ=DUF902</bc>
                <bc>zf-TAZ=KAT11</bc>
                <bc>zf-TAZ=KIX</bc>
                <bc>zf-TAZ=ZZ</bc>
                <bc>zf-UBR=HECT</bc>
              </gained>
              <lost>
                <bc>Inhibitor_I9=Peptidase_S8</bc>
                <bc>LRR_4=Exo_endo_phos</bc>
                <bc>Nucleoporin_N=Nucleoporin_C</bc>
                <bc>TFIIA_gamma_N=TFIIA_gamma_C</bc>
              </lost>
              <present>
                <bc>3HCDH_N=3HCDH</bc>
                <bc>6PF2K=His_Phos_1</bc>
                <bc>AAA=AAA_2</bc>
                <bc>AAA=Bromodomain</bc>
                <bc>AAA=Cdc6_C</bc>
                <bc>AAA=ClpB_D2-small</bc>
                <bc>AAA=Lon_C</bc>
                <bc>AAA=Peptidase_M41</bc>
                <bc>AAA=RFC-E_C</bc>
                <bc>AAA=RFC1</bc>
                <bc>AAA=Rep_fac_C</bc>
                <bc>AAA=Vps4_C</bc>
                <bc>AAA_2=ClpB_D2-small</bc>
                <bc>AAA_5=AAA_7</bc>
                <bc>AAA_5=AAA_8</bc>
                <bc>AAA_5=AAA_9</bc>
                <bc>AAA_5=Dynein_heavy</bc>
                <bc>AAA_5=MT</bc>
                <bc>AAA_6=AAA_5</bc>
                <bc>AAA_6=AAA_7</bc>
                <bc>AAA_6=AAA_8</bc>
                <bc>AAA_6=AAA_9</bc>
                <bc>AAA_6=Dynein_heavy</bc>
                <bc>AAA_6=MT</bc>
                <bc>AAA_7=AAA_8</bc>
                <bc>AAA_7=AAA_9</bc>
                <bc>AAA_7=Dynein_heavy</bc>
                <bc>AAA_7=MT</bc>
                <bc>AAA_8=AAA_9</bc>
                <bc>AAA_8=Dynein_heavy</bc>
                <bc>AAA_8=MT</bc>
                <bc>AAA_9=Dynein_heavy</bc>
                <bc>AARP2CN=DUF663</bc>
                <bc>ABC2_membrane=ABC_tran</bc>
                <bc>ABC2_membrane_3=ABC_tran</bc>
                <bc>ABC_membrane=ABC_tran</bc>
                <bc>ABC_membrane_2=ABC_tran</bc>
                <bc>ABC_tran=ABC2_membrane</bc>
                <bc>ABC_tran=ABC2_membrane_3</bc>
                <bc>ABC_tran=ABC_membrane</bc>
                <bc>ABC_tran=ABC_tran_2</bc>
                <bc>ABC_tran_2=ABC_tran</bc>
                <bc>ACC_central=Carboxyl_trans</bc>
                <bc>ACT=Biopterin_H</bc>
                <bc>ADH_N=ADH_zinc_N</bc>
                <bc>AIRS=AIRS_C</bc>
                <bc>AMP-binding=NAD_binding_4</bc>
                <bc>AMP-binding=PP-binding</bc>
                <bc>AMP_N=Peptidase_M24</bc>
                <bc>ANF_receptor=7tm_3</bc>
                <bc>ANTH=I_LWEQ</bc>
                <bc>APC8=TPR_1</bc>
                <bc>APH=Acyl-CoA_dh_1</bc>
                <bc>APH=Acyl-CoA_dh_M</bc>
                <bc>APH=Acyl-CoA_dh_N</bc>
                <bc>ARID=JmjC</bc>
                <bc>ARID=PHD</bc>
                <bc>ARID=zf-C5HC2</bc>
                <bc>ATP-cone=Ribonuc_red_lgC</bc>
                <bc>ATP-cone=Ribonuc_red_lgN</bc>
                <bc>ATP-grasp_2=Citrate_synt</bc>
                <bc>ATP-grasp_2=CoA_binding</bc>
                <bc>ATP-grasp_2=Ligase_CoA</bc>
                <bc>ATP-synt_ab=ATP-synt_ab_C</bc>
                <bc>ATP-synt_ab_N=ATP-synt_ab</bc>
                <bc>ATP-synt_ab_N=ATP-synt_ab_C</bc>
                <bc>ATP_bind_4=Ribonuc_L-PSP</bc>
                <bc>Abhydro_lipase=Abhydrolase_1</bc>
                <bc>Abhydrolase_6=DSPc</bc>
                <bc>Acetyltransf_1=Bromodomain</bc>
                <bc>Aconitase=Aconitase_C</bc>
                <bc>Acyl-CoA_dh_1=ACOX</bc>
                <bc>Acyl-CoA_dh_M=ACOX</bc>
                <bc>Acyl-CoA_dh_M=Acyl-CoA_dh_1</bc>
                <bc>Acyl-CoA_dh_N=Acyl-CoA_dh_1</bc>
                <bc>Acyl-CoA_dh_N=Acyl-CoA_dh_M</bc>
                <bc>Acyl_transf_1=ACPS</bc>
                <bc>Acyl_transf_1=Ketoacyl-synt_C</bc>
                <bc>Acyl_transf_1=ketoacyl-synt</bc>
                <bc>Adaptin_N=Alpha_adaptinC2</bc>
                <bc>Adaptin_N=Alpha_adaptin_C</bc>
                <bc>Adaptin_N=B2-adapt-app_C</bc>
                <bc>Adaptin_N=BLVR</bc>
                <bc>Adaptin_N=Coatamer_beta_C</bc>
                <bc>Adaptin_N=Gamma-COP</bc>
                <bc>Aha1_N=AHSA1</bc>
                <bc>AhpC-TSA=1-cysPrx_C</bc>
                <bc>AlaDh_PNT_C=DUF3814</bc>
                <bc>AlaDh_PNT_C=PNTB</bc>
                <bc>AlaDh_PNT_C=Saccharop_dh</bc>
                <bc>AlaDh_PNT_N=AlaDh_PNT_C</bc>
                <bc>AlaDh_PNT_N=DUF3814</bc>
                <bc>AlaDh_PNT_N=PNTB</bc>
                <bc>AlaDh_PNT_N=Saccharop_dh</bc>
                <bc>Ald_Xan_dh_C=Ald_Xan_dh_C2</bc>
                <bc>Alpha-amylase=Alpha-amylase_C</bc>
                <bc>Alpha-mann_mid=Glyco_hydro_38C</bc>
                <bc>Alpha_adaptinC2=Alpha_adaptin_C</bc>
                <bc>Alpha_adaptinC2=B2-adapt-app_C</bc>
                <bc>Aminotran_5=MOSC</bc>
                <bc>Aminotran_5=MOSC_N</bc>
                <bc>Ank=Ank_2</bc>
                <bc>Ank=FYVE</bc>
                <bc>Ank=Pkinase_Tyr</bc>
                <bc>Ank=zf-DHHC</bc>
                <bc>Ank_2=Ank</bc>
                <bc>Ank_2=BTB</bc>
                <bc>Ank_2=DUF3424</bc>
                <bc>Ank_2=FYVE</bc>
                <bc>Ank_2=GIT1_C</bc>
                <bc>Ank_2=GIT_SHD</bc>
                <bc>Ank_2=HECT</bc>
                <bc>Ank_2=Ion_trans</bc>
                <bc>Ank_2=PARP</bc>
                <bc>Ank_2=PH</bc>
                <bc>Ank_2=Pkinase_Tyr</bc>
                <bc>Ank_2=RCC1</bc>
                <bc>Ank_2=SAM_1</bc>
                <bc>Ank_2=SH3_1</bc>
                <bc>Ank_2=SH3_2</bc>
                <bc>Ank_2=zf-DHHC</bc>
                <bc>Anth_synt_I_N=Chorismate_bind</bc>
                <bc>ApbA=ApbA_C</bc>
                <bc>Apc3=TPR_1</bc>
                <bc>Apc4_WD40=Apc4</bc>
                <bc>ArfGap=Ank_2</bc>
                <bc>ArfGap=GIT1_C</bc>
                <bc>ArfGap=GIT_SHD</bc>
                <bc>ArfGap=PH</bc>
                <bc>ArfGap=RhoGAP</bc>
                <bc>ArfGap=SH3_1</bc>
                <bc>Arg_tRNA_synt_N=tRNA-synt_1d</bc>
                <bc>Arrestin_N=Arrestin_C</bc>
                <bc>ArsA_ATPase=ParA</bc>
                <bc>Asp_protease=UBA</bc>
                <bc>Asparaginase=Ank_2</bc>
                <bc>Autophagy_N=Autophagy_Cterm</bc>
                <bc>Autophagy_N=Autophagy_act_C</bc>
                <bc>Autophagy_act_C=Autophagy_Cterm</bc>
                <bc>B12-binding=Met_synt_B12</bc>
                <bc>B12-binding_2=B12-binding</bc>
                <bc>B12-binding_2=Met_synt_B12</bc>
                <bc>B3_4=B5</bc>
                <bc>BAH=GATA</bc>
                <bc>BAR=RhoGAP</bc>
                <bc>BAR=SH3_1</bc>
                <bc>BAR=SH3_2</bc>
                <bc>BCDHK_Adom3=HATPase_c</bc>
                <bc>BCS1_N=AAA</bc>
                <bc>BHD_1=BHD_2</bc>
                <bc>BHD_1=BHD_3</bc>
                <bc>BHD_2=BHD_3</bc>
                <bc>BOP1NT=WD40</bc>
                <bc>BRCA-2_helical=BRCA-2_OB1</bc>
                <bc>BRCT=AAA</bc>
                <bc>BRCT=DNA_ligase_IV</bc>
                <bc>BRCT=IMS</bc>
                <bc>BRCT=IMS_C</bc>
                <bc>BRCT=PARP</bc>
                <bc>BRCT=PARP_reg</bc>
                <bc>BRCT=RFC1</bc>
                <bc>BRCT=VIT</bc>
                <bc>BRCT=WGR</bc>
                <bc>BTB=Ank_2</bc>
                <bc>Bac_GDH=ELFV_dehydrog</bc>
                <bc>Band_3_cyto=HCO3_cotransp</bc>
                <bc>Beach=FYVE</bc>
                <bc>Beach=WD40</bc>
                <bc>Beta-Casp=CPSF73-100_C</bc>
                <bc>Beta-Casp=RMMBL</bc>
                <bc>Biotin_carb_C=ACC_central</bc>
                <bc>Biotin_carb_C=Biotin_lipoyl</bc>
                <bc>Biotin_carb_C=Carboxyl_trans</bc>
                <bc>Biotin_carb_C=HMGL-like</bc>
                <bc>Biotin_carb_C=PYC_OADA</bc>
                <bc>Biotin_lipoyl=2-oxoacid_dh</bc>
                <bc>Biotin_lipoyl=ACC_central</bc>
                <bc>Biotin_lipoyl=Carboxyl_trans</bc>
                <bc>Biotin_lipoyl=E3_binding</bc>
                <bc>Bromo_TP=TAF8_C</bc>
                <bc>Bromodomain=BAH</bc>
                <bc>Bromodomain=DUF902</bc>
                <bc>Bromodomain=KAT11</bc>
                <bc>Bromodomain=PWWP</bc>
                <bc>Bromodomain=ZZ</bc>
                <bc>Bromodomain=zf-TAZ</bc>
                <bc>C1_1=C2</bc>
                <bc>C1_1=CNH</bc>
                <bc>C1_1=DAGK_acc</bc>
                <bc>C1_1=DAGK_cat</bc>
                <bc>C1_1=Pkinase</bc>
                <bc>C1_1=Pkinase_C</bc>
                <bc>C1_1=Pkinase_Tyr</bc>
                <bc>C1_1=RhoGAP</bc>
                <bc>C1_1=RhoGEF</bc>
                <bc>C2=C1_1</bc>
                <bc>C2=CUE</bc>
                <bc>C2=Copine</bc>
                <bc>C2=FerB</bc>
                <bc>C2=FerI</bc>
                <bc>C2=HECT</bc>
                <bc>C2=Membr_traf_MHD</bc>
                <bc>C2=Myotub-related</bc>
                <bc>C2=PRT_C</bc>
                <bc>C2=Pkinase</bc>
                <bc>C2=Pkinase_C</bc>
                <bc>C2=RasGAP</bc>
                <bc>C2=WW</bc>
                <bc>CAF1C_H4-bd=WD40</bc>
                <bc>CAP_GLY=Dynactin</bc>
                <bc>CAP_N=CAP_C</bc>
                <bc>CBM_48=Alpha-amylase</bc>
                <bc>CBM_48=Alpha-amylase_C</bc>
                <bc>CDC37_M=CDC37_C</bc>
                <bc>CDC37_N=CDC37_C</bc>
                <bc>CDC37_N=CDC37_M</bc>
                <bc>CDC48_2=AAA</bc>
                <bc>CDC48_N=AAA</bc>
                <bc>CDC48_N=CDC48_2</bc>
                <bc>CH=EB1</bc>
                <bc>CH=Filamin</bc>
                <bc>CH=IQ</bc>
                <bc>CH=RasGAP</bc>
                <bc>CH=RasGAP_C</bc>
                <bc>CH=RhoGEF</bc>
                <bc>CH=SH2</bc>
                <bc>CH=SH3_1</bc>
                <bc>CH=Spectrin</bc>
                <bc>CH=efhand_Ca_insen</bc>
                <bc>CHORD=CS</bc>
                <bc>CNH=Clathrin</bc>
                <bc>CNH=Vps39_1</bc>
                <bc>CNH=Vps39_2</bc>
                <bc>CN_hydrolase=NAD_synthase</bc>
                <bc>COG2=DUF3510</bc>
                <bc>CO_deh_flav_C=Ald_Xan_dh_C</bc>
                <bc>CO_deh_flav_C=Ald_Xan_dh_C2</bc>
                <bc>CPSase_L_D2=ACC_central</bc>
                <bc>CPSase_L_D2=Biotin_carb_C</bc>
                <bc>CPSase_L_D2=Biotin_lipoyl</bc>
                <bc>CPSase_L_D2=CPSase_L_D3</bc>
                <bc>CPSase_L_D2=CPSase_L_chain</bc>
                <bc>CPSase_L_D2=Carboxyl_trans</bc>
                <bc>CPSase_L_D2=HMGL-like</bc>
                <bc>CPSase_L_D2=MGS</bc>
                <bc>CPSase_L_D2=OTCace</bc>
                <bc>CPSase_L_D2=OTCace_N</bc>
                <bc>CPSase_L_D2=PYC_OADA</bc>
                <bc>CPSase_L_D3=CPSase_L_D2</bc>
                <bc>CPSase_L_D3=CPSase_L_chain</bc>
                <bc>CPSase_L_D3=MGS</bc>
                <bc>CPSase_L_D3=OTCace</bc>
                <bc>CPSase_L_D3=OTCace_N</bc>
                <bc>CPSase_L_chain=ACC_central</bc>
                <bc>CPSase_L_chain=Biotin_carb_C</bc>
                <bc>CPSase_L_chain=Biotin_lipoyl</bc>
                <bc>CPSase_L_chain=CPSase_L_D2</bc>
                <bc>CPSase_L_chain=CPSase_L_D3</bc>
                <bc>CPSase_L_chain=Carboxyl_trans</bc>
                <bc>CPSase_L_chain=HMGL-like</bc>
                <bc>CPSase_L_chain=MGS</bc>
                <bc>CPSase_L_chain=OTCace</bc>
                <bc>CPSase_L_chain=OTCace_N</bc>
                <bc>CPSase_L_chain=PYC_OADA</bc>
                <bc>CPSase_sm_chain=CPSase_L_D2</bc>
                <bc>CPSase_sm_chain=CPSase_L_D3</bc>
                <bc>CPSase_sm_chain=CPSase_L_chain</bc>
                <bc>CPSase_sm_chain=GATase</bc>
                <bc>CPSase_sm_chain=MGS</bc>
                <bc>CPSase_sm_chain=OTCace</bc>
                <bc>CPSase_sm_chain=OTCace_N</bc>
                <bc>CRAL_TRIO=Motile_Sperm</bc>
                <bc>CRAL_TRIO=RhoGAP</bc>
                <bc>CRAL_TRIO=Y_phosphatase</bc>
                <bc>CRAL_TRIO_N=CRAL_TRIO</bc>
                <bc>CS=SGS</bc>
                <bc>CTP_synth_N=GATase</bc>
                <bc>CUB=EGF_CA</bc>
                <bc>CUB=Kelch_1</bc>
                <bc>CUB=Laminin_EGF</bc>
                <bc>CUB=PSI</bc>
                <bc>Cactin_mid=CactinC_cactus</bc>
                <bc>Calx-beta=7tm_2</bc>
                <bc>Calx-beta=GPS</bc>
                <bc>Catalase=Catalase-rel</bc>
                <bc>Cation_ATPase_N=Cation_ATPase_C</bc>
                <bc>Cation_ATPase_N=E1-E2_ATPase</bc>
                <bc>Cation_ATPase_N=HAD</bc>
                <bc>Cation_ATPase_N=Hydrolase</bc>
                <bc>Cbl_N2=Cbl_N3</bc>
                <bc>Cbl_N2=zf-C3HC4</bc>
                <bc>Cbl_N3=zf-C3HC4</bc>
                <bc>Cbl_N=Cbl_N2</bc>
                <bc>Cbl_N=Cbl_N3</bc>
                <bc>Cbl_N=zf-C3HC4</bc>
                <bc>Chorein_N=ATG_C</bc>
                <bc>Chorein_N=DUF1162</bc>
                <bc>Chromo=DUF1087</bc>
                <bc>Chromo=Helicase_C</bc>
                <bc>Chromo=SNF2_N</bc>
                <bc>Cir_N=CWC25</bc>
                <bc>Clat_adaptor_s=Adap_comp_sub</bc>
                <bc>Clathrin-link=Clathrin</bc>
                <bc>Clathrin=VPS11_C</bc>
                <bc>Clathrin=Vps39_2</bc>
                <bc>Clathrin_propel=Clathrin</bc>
                <bc>Clp_N=AAA</bc>
                <bc>Clp_N=AAA_2</bc>
                <bc>Clp_N=ClpB_D2-small</bc>
                <bc>Cnd1_N=Cnd1</bc>
                <bc>CoA_binding=Citrate_synt</bc>
                <bc>CoA_binding=Ligase_CoA</bc>
                <bc>Coatomer_WDAD=COPI_C</bc>
                <bc>Cohesin_HEAT=Nipped-B_C</bc>
                <bc>Complex1_51K=NADH_4Fe-4S</bc>
                <bc>Complex1_51K=SLBB</bc>
                <bc>Condensation=PP-binding</bc>
                <bc>Cpn60_TCP1=PIP5K</bc>
                <bc>Creatinase_N=Peptidase_M24</bc>
                <bc>Cse1=CAS_CSE1</bc>
                <bc>Cu-oxidase=Cu-oxidase_2</bc>
                <bc>Cu-oxidase_3=Cu-oxidase</bc>
                <bc>Cu-oxidase_3=Cu-oxidase_2</bc>
                <bc>Cu2_monoox_C=NHL</bc>
                <bc>Cu2_monooxygen=Cu2_monoox_C</bc>
                <bc>Cu2_monooxygen=NHL</bc>
                <bc>Cullin=APC2</bc>
                <bc>Cullin=Cullin_Nedd8</bc>
                <bc>CwfJ_C_1=CwfJ_C_2</bc>
                <bc>Cyclin_N=Cyclin_C</bc>
                <bc>Cyt-b5=FAD_binding_6</bc>
                <bc>Cyt-b5=FA_desaturase</bc>
                <bc>Cyt-b5=NAD_binding_1</bc>
                <bc>DAGK_cat=DAGK_acc</bc>
                <bc>DAO=GCV_T</bc>
                <bc>DAO=GCV_T_C</bc>
                <bc>DCP2=NUDIX</bc>
                <bc>DEAD=DBP10CT</bc>
                <bc>DEAD=DSHCT</bc>
                <bc>DEAD=DUF1998</bc>
                <bc>DEAD=GUCT</bc>
                <bc>DEAD=HA2</bc>
                <bc>DEAD=HRDC</bc>
                <bc>DEAD=Helicase_C</bc>
                <bc>DEAD=OB_NTP_bind</bc>
                <bc>DEAD=RQC</bc>
                <bc>DEAD=Sec63</bc>
                <bc>DEAD_2=DUF1227</bc>
                <bc>DEK_C=DSPc</bc>
                <bc>DEK_C=SWIB</bc>
                <bc>DENN=GRAM</bc>
                <bc>DENN=Myotub-related</bc>
                <bc>DENN=PH</bc>
                <bc>DENN=RUN</bc>
                <bc>DENN=SBF2</bc>
                <bc>DENN=dDENN</bc>
                <bc>DEP=Cpn60_TCP1</bc>
                <bc>DEP=G-gamma</bc>
                <bc>DEP=PIP5K</bc>
                <bc>DEP=RGS</bc>
                <bc>DHC_N1=AAA_5</bc>
                <bc>DHC_N1=AAA_6</bc>
                <bc>DHC_N1=AAA_7</bc>
                <bc>DHC_N1=AAA_8</bc>
                <bc>DHC_N1=AAA_9</bc>
                <bc>DHC_N1=DHC_N2</bc>
                <bc>DHC_N1=Dynein_heavy</bc>
                <bc>DHC_N1=MT</bc>
                <bc>DHC_N2=AAA_5</bc>
                <bc>DHC_N2=AAA_6</bc>
                <bc>DHC_N2=AAA_7</bc>
                <bc>DHC_N2=AAA_8</bc>
                <bc>DHC_N2=AAA_9</bc>
                <bc>DHC_N2=Dynein_heavy</bc>
                <bc>DHC_N2=MT</bc>
                <bc>DHH=DHHA2</bc>
                <bc>DHQ_synthase=DHquinase_I</bc>
                <bc>DHQ_synthase=EPSP_synthase</bc>
                <bc>DHQ_synthase=SKI</bc>
                <bc>DHQ_synthase=Shikimate_DH</bc>
                <bc>DHQ_synthase=Shikimate_dh_N</bc>
                <bc>DHquinase_I=Shikimate_DH</bc>
                <bc>DHquinase_I=Shikimate_dh_N</bc>
                <bc>DKCLD=PUA</bc>
                <bc>DKCLD=TruB_N</bc>
                <bc>DNA_gyraseB=DNA_topoisoIV</bc>
                <bc>DNA_ligase_A_C=BRCT</bc>
                <bc>DNA_ligase_A_C=DNA_ligase_IV</bc>
                <bc>DNA_ligase_A_M=BRCT</bc>
                <bc>DNA_ligase_A_M=DNA_ligase_A_C</bc>
                <bc>DNA_ligase_A_M=DNA_ligase_IV</bc>
                <bc>DNA_ligase_A_N=BRCT</bc>
                <bc>DNA_ligase_A_N=DNA_ligase_A_C</bc>
                <bc>DNA_ligase_A_N=DNA_ligase_A_M</bc>
                <bc>DNA_ligase_A_N=DNA_ligase_IV</bc>
                <bc>DNA_mis_repair=MutL_C</bc>
                <bc>DNA_photolyase=FAD_binding_7</bc>
                <bc>DNA_pol_A_exo1=DUF82</bc>
                <bc>DNA_pol_A_exo1=HRDC</bc>
                <bc>DNA_pol_B=DUF1744</bc>
                <bc>DNA_pol_B=zf-DNA_Pol</bc>
                <bc>DNA_pol_B_exo1=DNA_pol_B</bc>
                <bc>DNA_pol_B_exo1=DUF1744</bc>
                <bc>DNA_pol_B_exo1=zf-DNA_Pol</bc>
                <bc>DNA_pol_alpha_N=DNA_pol_B</bc>
                <bc>DNA_pol_alpha_N=DNA_pol_B_exo1</bc>
                <bc>DNA_pol_alpha_N=zf-DNA_Pol</bc>
                <bc>DPPIV_N=Peptidase_S9</bc>
                <bc>DRMBL=DNA_ligase_A_N</bc>
                <bc>DSPc=PTEN_C2</bc>
                <bc>DUF1088=Beach</bc>
                <bc>DUF1162=ATG_C</bc>
                <bc>DUF1394=FragX_IP</bc>
                <bc>DUF1726=DUF699</bc>
                <bc>DUF1729=ACPS</bc>
                <bc>DUF1729=Acyl_transf_1</bc>
                <bc>DUF1729=Ketoacyl-synt_C</bc>
                <bc>DUF1729=MaoC_dehydratas</bc>
                <bc>DUF1729=ketoacyl-synt</bc>
                <bc>DUF1771=Smr</bc>
                <bc>DUF1899=DUF1900</bc>
                <bc>DUF1899=WD40</bc>
                <bc>DUF1900=WD40</bc>
                <bc>DUF1908=Pkinase</bc>
                <bc>DUF1969=FAA_hydrolase</bc>
                <bc>DUF2405=Apt1</bc>
                <bc>DUF2405=Fmp27_GFWDK</bc>
                <bc>DUF2435=DUF2411</bc>
                <bc>DUF2450=DUF2451</bc>
                <bc>DUF2450=Vps54</bc>
                <bc>DUF3336=Patatin</bc>
                <bc>DUF3361=ELMO_CED12</bc>
                <bc>DUF3381=Spb1_C</bc>
                <bc>DUF3384=Rap_GAP</bc>
                <bc>DUF3384=Tuberin</bc>
                <bc>DUF3385=FAT</bc>
                <bc>DUF3385=FATC</bc>
                <bc>DUF3385=PI3_PI4_kinase</bc>
                <bc>DUF3385=Rapamycin_bind</bc>
                <bc>DUF3398=Ded_cyto</bc>
                <bc>DUF3448=AMP-binding</bc>
                <bc>DUF3452=RB_A</bc>
                <bc>DUF3452=RB_B</bc>
                <bc>DUF3453=Symplekin_C</bc>
                <bc>DUF3535=Helicase_C</bc>
                <bc>DUF3535=SNF2_N</bc>
                <bc>DUF3546=ARS2</bc>
                <bc>DUF3591=Bromodomain</bc>
                <bc>DUF3694=TBC</bc>
                <bc>DUF3735=ABA_GPCR</bc>
                <bc>DUF3814=PNTB</bc>
                <bc>DUF3819=Not1</bc>
                <bc>DUF382=PSP</bc>
                <bc>DUF383=DUF384</bc>
                <bc>DUF500=SH3_1</bc>
                <bc>DUF547=FYVE</bc>
                <bc>DUF814=DUF3441</bc>
                <bc>DUF902=KAT11</bc>
                <bc>DUF902=ZZ</bc>
                <bc>DUF902=zf-TAZ</bc>
                <bc>DUF908=DUF913</bc>
                <bc>DUF908=HECT</bc>
                <bc>DUF908=UBA</bc>
                <bc>DUF913=HECT</bc>
                <bc>DUF913=UBA</bc>
                <bc>DUF971=TauD</bc>
                <bc>DUSP=UCH</bc>
                <bc>Dak1=Dak2</bc>
                <bc>DinB_2=FGE-sulfatase</bc>
                <bc>DnaJ=DUF1977</bc>
                <bc>DnaJ=DUF3395</bc>
                <bc>DnaJ=DnaJ_C</bc>
                <bc>DnaJ=DnaJ_CXXCXGXG</bc>
                <bc>DnaJ=HSCB_C</bc>
                <bc>DnaJ=Sec63</bc>
                <bc>DnaJ=zf-C2H2_jaz</bc>
                <bc>DnaJ=zf-CSL</bc>
                <bc>DnaJ_CXXCXGXG=DnaJ_C</bc>
                <bc>Dpoe2NT=DNA_pol_E_B</bc>
                <bc>Drf_FH3=FH2</bc>
                <bc>Drf_GBD=Drf_FH3</bc>
                <bc>Drf_GBD=FH2</bc>
                <bc>Dynamin_M=GED</bc>
                <bc>Dynamin_M=PH</bc>
                <bc>Dynamin_N=Dynamin_M</bc>
                <bc>Dynamin_N=Fzo_mitofusin</bc>
                <bc>Dynamin_N=GED</bc>
                <bc>Dynamin_N=PH</bc>
                <bc>Dynamin_N=efhand_3</bc>
                <bc>E1-E2_ATPase=Cation_ATPase_C</bc>
                <bc>E1-E2_ATPase=HAD</bc>
                <bc>E1-E2_ATPase=Hydrolase</bc>
                <bc>E1_dh=Transket_pyr</bc>
                <bc>E2F_TDP=DP</bc>
                <bc>E3_binding=2-oxoacid_dh</bc>
                <bc>ECH=3HCDH</bc>
                <bc>ECH=3HCDH_N</bc>
                <bc>EF-1_beta_acid=EF1_GNE</bc>
                <bc>EFG_C=LepA_C</bc>
                <bc>EFG_IV=EFG_C</bc>
                <bc>EF_assoc_1=Miro</bc>
                <bc>EGF_2=Integrin_b_cyt</bc>
                <bc>EGF_2=PSI</bc>
                <bc>EGF_3=EGF_CA</bc>
                <bc>EGF_CA=CUB</bc>
                <bc>EGF_CA=cEGF</bc>
                <bc>ELFV_dehydrog_N=ELFV_dehydrog</bc>
                <bc>EPL1=Bromodomain</bc>
                <bc>EPL1=PHD</bc>
                <bc>EPL1=PWWP</bc>
                <bc>EPSP_synthase=DHquinase_I</bc>
                <bc>EPSP_synthase=SKI</bc>
                <bc>EPSP_synthase=Shikimate_DH</bc>
                <bc>EPSP_synthase=Shikimate_dh_N</bc>
                <bc>ETF=ETF_alpha</bc>
                <bc>EamA=TPT</bc>
                <bc>Enolase_N=Enolase_C</bc>
                <bc>Exo_endo_phos=RhoGAP</bc>
                <bc>Exo_endo_phos=zf-GRF</bc>
                <bc>F-box-like=WD40</bc>
                <bc>F-box=WD40</bc>
                <bc>FAD_binding_1=NAD_binding_1</bc>
                <bc>FAD_binding_2=ETF_QO</bc>
                <bc>FAD_binding_2=Succ_DH_flav_C</bc>
                <bc>FAD_binding_4=ALO</bc>
                <bc>FAD_binding_4=FAD-oxidase_C</bc>
                <bc>FAD_binding_5=Ald_Xan_dh_C</bc>
                <bc>FAD_binding_5=Ald_Xan_dh_C2</bc>
                <bc>FAD_binding_5=CO_deh_flav_C</bc>
                <bc>FAD_binding_6=NAD_binding_1</bc>
                <bc>FAD_binding_8=NAD_binding_6</bc>
                <bc>FAT=FATC</bc>
                <bc>FAT=PI3_PI4_kinase</bc>
                <bc>FAT=Rapamycin_bind</bc>
                <bc>FA_desaturase=Cyt-b5</bc>
                <bc>FCH=RhoGAP</bc>
                <bc>FCH=SH3_1</bc>
                <bc>FERM_C=ERM</bc>
                <bc>FERM_C=Y_phosphatase</bc>
                <bc>FERM_M=ERM</bc>
                <bc>FERM_M=FERM_C</bc>
                <bc>FERM_M=IRS</bc>
                <bc>FERM_M=I_LWEQ</bc>
                <bc>FERM_M=MyTH4</bc>
                <bc>FERM_M=Talin_middle</bc>
                <bc>FERM_M=VBS</bc>
                <bc>FERM_M=Y_phosphatase</bc>
                <bc>FERM_N=ERM</bc>
                <bc>FERM_N=FERM_C</bc>
                <bc>FERM_N=FERM_M</bc>
                <bc>FERM_N=IRS</bc>
                <bc>FERM_N=I_LWEQ</bc>
                <bc>FERM_N=Talin_middle</bc>
                <bc>FERM_N=VBS</bc>
                <bc>FERM_N=Y_phosphatase</bc>
                <bc>FGGY_N=FGGY_C</bc>
                <bc>FHA=Fork_head</bc>
                <bc>FHA=Pkinase</bc>
                <bc>FHA=dsrm</bc>
                <bc>FHA=zf-C3HC4</bc>
                <bc>FYRN=FYRC</bc>
                <bc>FYRN=SET</bc>
                <bc>FYVE=Cpn60_TCP1</bc>
                <bc>FYVE=DEP</bc>
                <bc>FYVE=PIP5K</bc>
                <bc>Fapy_DNA_glyco=H2TH</bc>
                <bc>FbpA=DUF3441</bc>
                <bc>FbpA=DUF814</bc>
                <bc>Fer2=Ald_Xan_dh_C</bc>
                <bc>Fer2=Ald_Xan_dh_C2</bc>
                <bc>Fer2=CO_deh_flav_C</bc>
                <bc>Fer2=DUF1982</bc>
                <bc>Fer2=FAD_binding_5</bc>
                <bc>Fer2=Fer2_2</bc>
                <bc>Fer2=Molybdopterin</bc>
                <bc>Fer2=NADH-G_4Fe-4S_3</bc>
                <bc>Fer2_2=Ald_Xan_dh_C</bc>
                <bc>Fer2_2=Ald_Xan_dh_C2</bc>
                <bc>Fer2_2=CO_deh_flav_C</bc>
                <bc>Fer2_2=FAD_binding_5</bc>
                <bc>Fer4=ABC_tran</bc>
                <bc>FerB=C2</bc>
                <bc>FerI=C2</bc>
                <bc>FerI=FerB</bc>
                <bc>Ferric_reduct=FAD_binding_8</bc>
                <bc>Ferric_reduct=NAD_binding_6</bc>
                <bc>Flavodoxin_1=FAD_binding_1</bc>
                <bc>Flavodoxin_1=NAD_binding_1</bc>
                <bc>Fmp27_GFWDK=Apt1</bc>
                <bc>Foie-gras_1=Gryzun</bc>
                <bc>Formyl_trans_N=Formyl_trans_C</bc>
                <bc>FtsH_ext=AAA</bc>
                <bc>FtsH_ext=Peptidase_M41</bc>
                <bc>FtsJ=DUF3381</bc>
                <bc>FtsJ=Spb1_C</bc>
                <bc>Fumble=DUF89</bc>
                <bc>Fumerase=Fumerase_C</bc>
                <bc>G-gamma=RGS</bc>
                <bc>G-patch=FtsJ</bc>
                <bc>G-patch=GCFC</bc>
                <bc>G6PD_N=G6PD_C</bc>
                <bc>GAF=HATPase_c</bc>
                <bc>GAF=HisKA</bc>
                <bc>GAF=PDEase_I</bc>
                <bc>GAF=Response_reg</bc>
                <bc>GARS_A=AIRS</bc>
                <bc>GARS_A=AIRS_C</bc>
                <bc>GARS_A=GARS_C</bc>
                <bc>GARS_C=AIRS</bc>
                <bc>GARS_C=AIRS_C</bc>
                <bc>GARS_N=AIRS</bc>
                <bc>GARS_N=AIRS_C</bc>
                <bc>GARS_N=GARS_A</bc>
                <bc>GARS_N=GARS_C</bc>
                <bc>GAT=Alpha_adaptinC2</bc>
                <bc>GATase=CPSase_L_D2</bc>
                <bc>GATase=CPSase_L_D3</bc>
                <bc>GATase=CPSase_L_chain</bc>
                <bc>GATase=GMP_synt_C</bc>
                <bc>GATase=His_biosynth</bc>
                <bc>GATase=MGS</bc>
                <bc>GATase=NAD_synthase</bc>
                <bc>GATase=OTCace</bc>
                <bc>GATase=OTCace_N</bc>
                <bc>GATase_2=Pribosyltran</bc>
                <bc>GATase_2=SIS</bc>
                <bc>GBP=GBP_C</bc>
                <bc>GCV_T=GCV_T_C</bc>
                <bc>GHMP_kinases_N=GHMP_kinases_C</bc>
                <bc>GIT_SHD=GIT1_C</bc>
                <bc>GMC_oxred_N=GMC_oxred_C</bc>
                <bc>GN3L_Grn1=MMR_HSR1</bc>
                <bc>GPS=7tm_2</bc>
                <bc>GRAM=Myotub-related</bc>
                <bc>GRAM=PH</bc>
                <bc>GSIII_N=Gln-synt_C</bc>
                <bc>GST_C=EF1G</bc>
                <bc>GST_N=EF1G</bc>
                <bc>GST_N=GST_C</bc>
                <bc>GTP1_OBG=MMR_HSR1</bc>
                <bc>GTP_EFTU=AARP2CN</bc>
                <bc>GTP_EFTU=DUF663</bc>
                <bc>GTP_EFTU=EFG_C</bc>
                <bc>GTP_EFTU=EFG_IV</bc>
                <bc>GTP_EFTU=GTP_EFTU_D2</bc>
                <bc>GTP_EFTU=GTP_EFTU_D3</bc>
                <bc>GTP_EFTU=IF-2</bc>
                <bc>GTP_EFTU=LepA_C</bc>
                <bc>GTP_EFTU=eIF2_C</bc>
                <bc>GTP_EFTU_D2=EFG_C</bc>
                <bc>GTP_EFTU_D2=EFG_IV</bc>
                <bc>GTP_EFTU_D2=GTP_EFTU_D3</bc>
                <bc>GTP_EFTU_D2=IF-2</bc>
                <bc>GTP_EFTU_D2=eIF2_C</bc>
                <bc>GalKase_gal_bdg=GHMP_kinases_C</bc>
                <bc>GalKase_gal_bdg=GHMP_kinases_N</bc>
                <bc>GalP_UDP_transf=GalP_UDP_tr_C</bc>
                <bc>GatB_N=GatB_Yqey</bc>
                <bc>Gelsolin=VHP</bc>
                <bc>Glutaminase=Ank_2</bc>
                <bc>Glyco_hydro_20b=Glyco_hydro_20</bc>
                <bc>Glyco_hydro_2_N=Glyco_hydro_2_C</bc>
                <bc>Glyco_hydro_38=Alpha-mann_mid</bc>
                <bc>Glyco_hydro_38=Glyco_hydro_38C</bc>
                <bc>Glyco_hydro_3=Glyco_hydro_3_C</bc>
                <bc>Glyco_hydro_47=PA</bc>
                <bc>Glycos_trans_3N=Glycos_transf_3</bc>
                <bc>Gp_dh_N=Gp_dh_C</bc>
                <bc>Guanylate_kin=WW</bc>
                <bc>HA2=OB_NTP_bind</bc>
                <bc>HAND=SLIDE</bc>
                <bc>HATPase_c=DNA_gyraseB</bc>
                <bc>HATPase_c=DNA_mis_repair</bc>
                <bc>HATPase_c=DNA_topoisoIV</bc>
                <bc>HATPase_c=HSP90</bc>
                <bc>HATPase_c=MutL_C</bc>
                <bc>HATPase_c=Response_reg</bc>
                <bc>HGTP_anticodon=ProRS-C_1</bc>
                <bc>HLH=PAS</bc>
                <bc>HLH=PAS_3</bc>
                <bc>HMA=E1-E2_ATPase</bc>
                <bc>HMA=Hydrolase</bc>
                <bc>HMGL-like=Biotin_lipoyl</bc>
                <bc>HMGL-like=PYC_OADA</bc>
                <bc>HMG_CoA_synt_N=HMG_CoA_synt_C</bc>
                <bc>HR1=C1_1</bc>
                <bc>HR1=Pkinase</bc>
                <bc>HR1=Pkinase_C</bc>
                <bc>HS1_rep=SH3_1</bc>
                <bc>HSA=Bromodomain</bc>
                <bc>HSA=Helicase_C</bc>
                <bc>HSA=SNF2_N</bc>
                <bc>HSL_N=Abhydrolase_3</bc>
                <bc>HTH_9=RNA_pol_Rpc82</bc>
                <bc>Helicase_C=Bromodomain</bc>
                <bc>Helicase_C=DBP10CT</bc>
                <bc>Helicase_C=DEAD</bc>
                <bc>Helicase_C=DSHCT</bc>
                <bc>Helicase_C=DUF1087</bc>
                <bc>Helicase_C=DUF1998</bc>
                <bc>Helicase_C=GUCT</bc>
                <bc>Helicase_C=HA2</bc>
                <bc>Helicase_C=HAND</bc>
                <bc>Helicase_C=HRDC</bc>
                <bc>Helicase_C=OB_NTP_bind</bc>
                <bc>Helicase_C=RQC</bc>
                <bc>Helicase_C=SLIDE</bc>
                <bc>Helicase_C=SUV3_C</bc>
                <bc>Helicase_C=Sec63</bc>
                <bc>Hexokinase_1=Hexokinase_2</bc>
                <bc>HisG=HisG_C</bc>
                <bc>HisKA=HATPase_c</bc>
                <bc>HisKA=Response_reg</bc>
                <bc>Histone=Macro</bc>
                <bc>Hydant_A_N=Hydantoinase_A</bc>
                <bc>Hydant_A_N=Hydantoinase_B</bc>
                <bc>Hydantoinase_A=Hydantoinase_B</bc>
                <bc>Hydrolase=Cation_ATPase_C</bc>
                <bc>IBB=Arm</bc>
                <bc>IBN_N=CAS_CSE1</bc>
                <bc>IBN_N=CRM1_C</bc>
                <bc>IBN_N=Cse1</bc>
                <bc>IBN_N=Xpo1</bc>
                <bc>IFRD=IFRD_C</bc>
                <bc>IGPS=PRAI</bc>
                <bc>IMS=IMS_C</bc>
                <bc>ING=PHD</bc>
                <bc>IRS=I_LWEQ</bc>
                <bc>IRS=Talin_middle</bc>
                <bc>IRS=VBS</bc>
                <bc>Indigoidine_A=PfkB</bc>
                <bc>Inhibitor_I29=Peptidase_C1</bc>
                <bc>Ins145_P3_rec=Ion_trans</bc>
                <bc>Ins145_P3_rec=MIR</bc>
                <bc>Ins145_P3_rec=RIH_assoc</bc>
                <bc>Ins145_P3_rec=RYDR_ITPR</bc>
                <bc>Ins145_P3_rec=RyR</bc>
                <bc>Ins145_P3_rec=SPRY</bc>
                <bc>Integrin_beta=EGF_2</bc>
                <bc>Integrin_beta=Integrin_b_cyt</bc>
                <bc>Ion_trans=cNMP_binding</bc>
                <bc>Ion_trans_2=BK_channel_a</bc>
                <bc>JmjC=PHD</bc>
                <bc>JmjC=zf-C5HC2</bc>
                <bc>JmjN=ARID</bc>
                <bc>JmjN=JmjC</bc>
                <bc>JmjN=PHD</bc>
                <bc>JmjN=zf-C5HC2</bc>
                <bc>KAT11=ZZ</bc>
                <bc>KAT11=zf-TAZ</bc>
                <bc>KH_2=Ribosomal_S3_C</bc>
                <bc>KIF1B=DUF3694</bc>
                <bc>KIX=Bromodomain</bc>
                <bc>KIX=DUF902</bc>
                <bc>KIX=KAT11</bc>
                <bc>KIX=ZZ</bc>
                <bc>KIX=zf-TAZ</bc>
                <bc>KLRAQ=TTKRSYEDQ</bc>
                <bc>KOW=Ribosomal_L27e</bc>
                <bc>Kelch_1=BTB</bc>
                <bc>Kelch_1=Kelch_2</bc>
                <bc>Kelch_1=PSI</bc>
                <bc>Kelch_2=Kelch_1</bc>
                <bc>Ketoacyl-synt_C=ACPS</bc>
                <bc>Kinesin=DUF3694</bc>
                <bc>Kinesin=FHA</bc>
                <bc>Kinesin=KIF1B</bc>
                <bc>Kinesin=WD40</bc>
                <bc>Kri1=Kri1_C</bc>
                <bc>Ku=Ku_C</bc>
                <bc>Ku=Ku_PK_bind</bc>
                <bc>Ku_C=Ku_PK_bind</bc>
                <bc>Ku_N=Ku</bc>
                <bc>Ku_N=Ku_C</bc>
                <bc>LAG1-DNAbind=Beta-trefoil</bc>
                <bc>LBP_BPI_CETP=LBP_BPI_CETP_C</bc>
                <bc>LIM=SH3_1</bc>
                <bc>LON=AAA</bc>
                <bc>LON=Lon_C</bc>
                <bc>LRR_4=Gelsolin</bc>
                <bc>LRR_4=Pkinase</bc>
                <bc>LRR_4=Pkinase_Tyr</bc>
                <bc>LSM14=FFD_TFG</bc>
                <bc>La=RRM_1</bc>
                <bc>La=RRM_3</bc>
                <bc>Lactamase_B=Beta-Casp</bc>
                <bc>Lactamase_B=CPSF73-100_C</bc>
                <bc>Lactamase_B=RMMBL</bc>
                <bc>Lactamase_B_2=DNA_ligase_A_N</bc>
                <bc>Lactamase_B_2=DRMBL</bc>
                <bc>Laminin_EGF=CUB</bc>
                <bc>Laminin_EGF=EGF_CA</bc>
                <bc>Laminin_EGF=PSI</bc>
                <bc>Ldh_1_N=Ldh_1_C</bc>
                <bc>Ligase_CoA=Citrate_synt</bc>
                <bc>Lipid_DES=FA_desaturase</bc>
                <bc>Lipin_N=LNS2</bc>
                <bc>LisH=RanBPM_CRA</bc>
                <bc>LisH=WD40</bc>
                <bc>Lyase_1=ASL_C</bc>
                <bc>Lyase_1=FumaraseC_C</bc>
                <bc>M16C_assoc=Peptidase_M16_C</bc>
                <bc>MATH=UCH</bc>
                <bc>MBF1=HTH_3</bc>
                <bc>MCM2_N=MCM</bc>
                <bc>MENTAL=START</bc>
                <bc>MGS=AICARFT_IMPCHas</bc>
                <bc>MGS=OTCace</bc>
                <bc>MGS=OTCace_N</bc>
                <bc>MIF4G=MA3</bc>
                <bc>MIF4G=Upf2</bc>
                <bc>MIF4G=W2</bc>
                <bc>MIR=Ion_trans</bc>
                <bc>MIR=RIH_assoc</bc>
                <bc>MIR=RYDR_ITPR</bc>
                <bc>MIR=RyR</bc>
                <bc>MIR=SPRY</bc>
                <bc>MIT=AAA</bc>
                <bc>MIT=Peptidase_C2</bc>
                <bc>MIT=Vps4_C</bc>
                <bc>MMR_HSR1=GTPase_Cys_C</bc>
                <bc>MMR_HSR1=TGS</bc>
                <bc>MMR_HSR1=YchF-GTPase_C</bc>
                <bc>MMS1_N=CPSF_A</bc>
                <bc>MM_CoA_mutase=B12-binding</bc>
                <bc>MOSC_N=MOSC</bc>
                <bc>MT=AAA_9</bc>
                <bc>MT=Dynein_heavy</bc>
                <bc>Macro=PARP</bc>
                <bc>Mad3_BUB1_I=Pkinase</bc>
                <bc>MaoC_dehydratas=ACPS</bc>
                <bc>MaoC_dehydratas=Acyl_transf_1</bc>
                <bc>MaoC_dehydratas=Ketoacyl-synt_C</bc>
                <bc>MaoC_dehydratas=SCP2</bc>
                <bc>MaoC_dehydratas=ketoacyl-synt</bc>
                <bc>Med26=Elongin_A</bc>
                <bc>Med26=TFIIS_C</bc>
                <bc>Med26=TFIIS_M</bc>
                <bc>Membr_traf_MHD=C1_1</bc>
                <bc>Membr_traf_MHD=C2</bc>
                <bc>Metallophos=5_nucleotid_C</bc>
                <bc>Metallophos=DBR1</bc>
                <bc>Metallophos=Mre11_DNA_bind</bc>
                <bc>Methyltransf_11=Sterol_MT_C</bc>
                <bc>Methyltransf_11=WBS_methylT</bc>
                <bc>Miro=EF_assoc_1</bc>
                <bc>Miro=Pkinase</bc>
                <bc>MoCF_biosynth=MoeA_C</bc>
                <bc>MoCF_biosynth=MoeA_N</bc>
                <bc>MobB=Clp1</bc>
                <bc>Mob_synth_C=MoaC</bc>
                <bc>MoeA_N=MoCF_biosynth</bc>
                <bc>MoeA_N=MoeA_C</bc>
                <bc>MoeZ_MoeB=Rhodanese</bc>
                <bc>Molybdopterin=DUF1982</bc>
                <bc>Mov34=PROCT</bc>
                <bc>Muskelin_N=Kelch_1</bc>
                <bc>MutS_I=MutS_II</bc>
                <bc>MutS_I=MutS_III</bc>
                <bc>MutS_I=MutS_V</bc>
                <bc>MutS_II=MutS_III</bc>
                <bc>MutS_II=MutS_V</bc>
                <bc>MutS_III=MutS_V</bc>
                <bc>MyTH4=FERM_M</bc>
                <bc>MyTH4=RA</bc>
                <bc>MyTH4=RhoGAP</bc>
                <bc>Myb_DNA-binding=DUF3351</bc>
                <bc>Myosin_N=Myosin_head</bc>
                <bc>Myosin_N=Myosin_tail_1</bc>
                <bc>Myosin_TH1=SH3_1</bc>
                <bc>Myosin_head=DIL</bc>
                <bc>Myosin_head=FERM_M</bc>
                <bc>Myosin_head=IQ</bc>
                <bc>Myosin_head=MyTH4</bc>
                <bc>Myosin_head=Myosin_TH1</bc>
                <bc>Myosin_head=Myosin_tail_1</bc>
                <bc>Myosin_head=PH</bc>
                <bc>Myosin_head=RA</bc>
                <bc>Myosin_head=RhoGAP</bc>
                <bc>Myosin_head=SH2</bc>
                <bc>Myosin_head=SH3_1</bc>
                <bc>Myosin_head=SH3_2</bc>
                <bc>Myotub-related=FYVE</bc>
                <bc>Myotub-related=PH</bc>
                <bc>N1221=DUF3402</bc>
                <bc>NACHT=WD40</bc>
                <bc>NADH-G_4Fe-4S_3=DUF1982</bc>
                <bc>NADH-G_4Fe-4S_3=Molybdopterin</bc>
                <bc>NAD_Gly3P_dh_N=NAD_Gly3P_dh_C</bc>
                <bc>NAD_binding_2=6PGD</bc>
                <bc>NAD_binding_3=DUF108</bc>
                <bc>NAD_binding_3=Homoserine_dh</bc>
                <bc>NAD_binding_4=Sterile</bc>
                <bc>NAD_synthase=GMP_synt_C</bc>
                <bc>NAGLU=NAGLU_C</bc>
                <bc>NAGLU_N=NAGLU</bc>
                <bc>NAGLU_N=NAGLU_C</bc>
                <bc>NDK=Dpy-30</bc>
                <bc>NGP1NT=MMR_HSR1</bc>
                <bc>NIF=PTCB-BRCT</bc>
                <bc>NLE=WD40</bc>
                <bc>NMT=NMT_C</bc>
                <bc>NOC3p=CBF</bc>
                <bc>NOG1=NOGCT</bc>
                <bc>NOP5NT=NOSIC</bc>
                <bc>NOP5NT=Nop</bc>
                <bc>NOSIC=Nop</bc>
                <bc>NOSIC=Prp31_C</bc>
                <bc>NTP_transf_2=PAP_assoc</bc>
                <bc>NTP_transferase=Hexapep</bc>
                <bc>NTP_transferase=W2</bc>
                <bc>NUC130_3NT=SDA1</bc>
                <bc>NUC194=FAT</bc>
                <bc>NUC194=FATC</bc>
                <bc>NUC194=PI3_PI4_kinase</bc>
                <bc>Nfu_N=NifU</bc>
                <bc>Nop=Prp31_C</bc>
                <bc>Not3=NOT2_3_5</bc>
                <bc>Notch=Ank_2</bc>
                <bc>Nucleoporin2=Nup96</bc>
                <bc>OGG_N=HhH-GPD</bc>
                <bc>OTCace_N=OTCace</bc>
                <bc>Orn_Arg_deC_N=Orn_DAP_Arg_deC</bc>
                <bc>Oxidored_molyb=Mo-co_dimer</bc>
                <bc>P5-ATPase=Cation_ATPase_N</bc>
                <bc>P5-ATPase=E1-E2_ATPase</bc>
                <bc>P5-ATPase=HAD</bc>
                <bc>P53=P53_tetramer</bc>
                <bc>PA14=CHGN</bc>
                <bc>PA28_alpha=PA28_beta</bc>
                <bc>PA=Peptidase_M28</bc>
                <bc>PA=TFR_dimer</bc>
                <bc>PA=zf-C3HC4</bc>
                <bc>PADR1=BRCT</bc>
                <bc>PADR1=PARP</bc>
                <bc>PADR1=PARP_reg</bc>
                <bc>PADR1=WGR</bc>
                <bc>PAH=HDAC_interact</bc>
                <bc>PALP=ACT</bc>
                <bc>PALP=CBS</bc>
                <bc>PAP_central=PAP_RNA-bind</bc>
                <bc>PARP=VIT</bc>
                <bc>PARP_reg=PARP</bc>
                <bc>PAS=PAS_3</bc>
                <bc>PB1=C1_1</bc>
                <bc>PB1=Pkinase</bc>
                <bc>PB1=Pkinase_C</bc>
                <bc>PBD=Pkinase</bc>
                <bc>PCI=Rpn3_C</bc>
                <bc>PCNA_N=PCNA_C</bc>
                <bc>PCRF=RF-1</bc>
                <bc>PDZ=Arfaptin</bc>
                <bc>PDZ=Guanylate_kin</bc>
                <bc>PDZ=PH</bc>
                <bc>PDZ=RasGEF</bc>
                <bc>PDZ=RhoGEF</bc>
                <bc>PDZ=SH3_1</bc>
                <bc>PDZ=WW</bc>
                <bc>PEX-1N=AAA</bc>
                <bc>PFU=PUL</bc>
                <bc>PGM_PMM_I=PGM_PMM_II</bc>
                <bc>PGM_PMM_I=PGM_PMM_III</bc>
                <bc>PGM_PMM_I=PGM_PMM_IV</bc>
                <bc>PGM_PMM_II=PGM_PMM_III</bc>
                <bc>PGM_PMM_II=PGM_PMM_IV</bc>
                <bc>PGM_PMM_III=PGM_PMM_IV</bc>
                <bc>PH=Ank_2</bc>
                <bc>PH=ArfGap</bc>
                <bc>PH=BTK</bc>
                <bc>PH=CH</bc>
                <bc>PH=DAGK_acc</bc>
                <bc>PH=DAGK_cat</bc>
                <bc>PH=DEP</bc>
                <bc>PH=FERM_M</bc>
                <bc>PH=FYVE</bc>
                <bc>PH=GED</bc>
                <bc>PH=MyTH4</bc>
                <bc>PH=Oxysterol_BP</bc>
                <bc>PH=PDZ</bc>
                <bc>PH=Pkinase</bc>
                <bc>PH=Pkinase_C</bc>
                <bc>PH=Pkinase_Tyr</bc>
                <bc>PH=RA</bc>
                <bc>PH=RUN</bc>
                <bc>PH=RasGEF</bc>
                <bc>PH=RasGEF_N</bc>
                <bc>PH=RhoGAP</bc>
                <bc>PH=SH2</bc>
                <bc>PH=SH3_1</bc>
                <bc>PH=START</bc>
                <bc>PHD=Bromodomain</bc>
                <bc>PHD=Chromo</bc>
                <bc>PHD=Helicase_C</bc>
                <bc>PHD=JmjC</bc>
                <bc>PHD=MOZ_SAS</bc>
                <bc>PHD=PWWP</bc>
                <bc>PHD=SET</bc>
                <bc>PHD=SNF2_N</bc>
                <bc>PI-PLC-X=C2</bc>
                <bc>PI-PLC-X=PI-PLC-Y</bc>
                <bc>PI-PLC-X=SH2</bc>
                <bc>PI-PLC-X=SH3_1</bc>
                <bc>PI-PLC-Y=C2</bc>
                <bc>PI3K_C2=PI3Ka</bc>
                <bc>PI3K_C2=PI3_PI4_kinase</bc>
                <bc>PI3K_C2=PX</bc>
                <bc>PI3K_p85B=PI3K_C2</bc>
                <bc>PI3K_p85B=PI3K_rbd</bc>
                <bc>PI3K_p85B=PI3Ka</bc>
                <bc>PI3K_p85B=PI3_PI4_kinase</bc>
                <bc>PI3K_rbd=PI3K_C2</bc>
                <bc>PI3K_rbd=PI3Ka</bc>
                <bc>PI3K_rbd=PI3_PI4_kinase</bc>
                <bc>PI3Ka=PI3_PI4_kinase</bc>
                <bc>PI3Ka=PX</bc>
                <bc>PI3_PI4_kinase=FATC</bc>
                <bc>PI3_PI4_kinase=PX</bc>
                <bc>PIGA=Glycos_transf_1</bc>
                <bc>PK=PK_C</bc>
                <bc>PMC2NT=DNA_pol_A_exo1</bc>
                <bc>PMC2NT=HRDC</bc>
                <bc>PMT=MIR</bc>
                <bc>POP1=POPLD</bc>
                <bc>PP-binding=NAD_binding_4</bc>
                <bc>PPDK_N=PEP-utilizers</bc>
                <bc>PPP5=Metallophos</bc>
                <bc>PRA-CH=Histidinol_dh</bc>
                <bc>PRA-CH=PRA-PH</bc>
                <bc>PRA-PH=Histidinol_dh</bc>
                <bc>PRKCSH-like=PRKCSH</bc>
                <bc>PRO8NT=Mov34</bc>
                <bc>PRO8NT=PROCN</bc>
                <bc>PRO8NT=PROCT</bc>
                <bc>PRO8NT=PRP8_domainIV</bc>
                <bc>PRO8NT=RRM_4</bc>
                <bc>PRO8NT=U5_2-snRNA_bdg</bc>
                <bc>PRO8NT=U6-snRNA_bdg</bc>
                <bc>PROCN=Mov34</bc>
                <bc>PROCN=PROCT</bc>
                <bc>PROCN=PRP8_domainIV</bc>
                <bc>PROCN=RRM_4</bc>
                <bc>PROCN=U5_2-snRNA_bdg</bc>
                <bc>PROCN=U6-snRNA_bdg</bc>
                <bc>PRP3=DUF1115</bc>
                <bc>PRP4=Prp18</bc>
                <bc>PRP4=WD40</bc>
                <bc>PRP8_domainIV=Mov34</bc>
                <bc>PRP8_domainIV=PROCT</bc>
                <bc>PSI=EGF_CA</bc>
                <bc>PSI=Laminin_EGF</bc>
                <bc>PX=BAR_3_WASP_bdg</bc>
                <bc>PX=C2</bc>
                <bc>PX=Nexin_C</bc>
                <bc>PX=PB1</bc>
                <bc>PX=Pkinase</bc>
                <bc>PX=Pkinase_C</bc>
                <bc>PX=SH3_1</bc>
                <bc>PX=Vps5</bc>
                <bc>PXA=Nexin_C</bc>
                <bc>PXA=PX</bc>
                <bc>PXA=RGS</bc>
                <bc>PYC_OADA=Biotin_lipoyl</bc>
                <bc>Pep3_Vps18=Clathrin</bc>
                <bc>Pep3_Vps18=Vps39_2</bc>
                <bc>Pep_M12B_propep=Disintegrin</bc>
                <bc>Pep_M12B_propep=Reprolysin</bc>
                <bc>Peptidase_C2=Calpain_III</bc>
                <bc>Peptidase_M16=M16C_assoc</bc>
                <bc>Peptidase_M16=Peptidase_M16_C</bc>
                <bc>Peptidase_M16_C=M16C_assoc</bc>
                <bc>Peptidase_M1=Leuk-A4-hydro_C</bc>
                <bc>Peptidase_M24=Rtt106</bc>
                <bc>Peptidase_M24=SPT16</bc>
                <bc>Peptidase_M28=TFR_dimer</bc>
                <bc>Peptidase_S8=P_proprotein</bc>
                <bc>Peptidase_S8=TPPII</bc>
                <bc>Peptidase_S9_N=Peptidase_S9</bc>
                <bc>Peroxin-13_N=SH3_1</bc>
                <bc>Pescadillo_N=BRCT</bc>
                <bc>Pex2_Pex12=zf-C3HC4</bc>
                <bc>Phosphodiest=PigN</bc>
                <bc>Pirin=Pirin_C</bc>
                <bc>Pkinase=Ank</bc>
                <bc>Pkinase=CNH</bc>
                <bc>Pkinase=CaMKII_AD</bc>
                <bc>Pkinase=HGTP_anticodon2</bc>
                <bc>Pkinase=KA1</bc>
                <bc>Pkinase=Mst1_SARAH</bc>
                <bc>Pkinase=PKK</bc>
                <bc>Pkinase=POLO_box</bc>
                <bc>Pkinase=PTEN_C2</bc>
                <bc>Pkinase=Pkinase_C</bc>
                <bc>Pkinase=Rhodanese</bc>
                <bc>Pkinase=Ribonuc_2-5A</bc>
                <bc>Pkinase=SAM_2</bc>
                <bc>Pkinase=TBC</bc>
                <bc>Pkinase=WD40</bc>
                <bc>Pkinase=Y_phosphatase</bc>
                <bc>Pkinase_C=CNH</bc>
                <bc>Pkinase_C=Pkinase</bc>
                <bc>Pkinase_Tyr=Focal_AT</bc>
                <bc>Pkinase_Tyr=Guanylate_cyc</bc>
                <bc>Pkinase_Tyr=Pkinase</bc>
                <bc>Plug_translocon=SecY</bc>
                <bc>Pol_alpha_B_N=DNA_pol_E_B</bc>
                <bc>PolyA_pol=PolyA_pol_RNAbd</bc>
                <bc>Porphobil_deam=Porphobil_deamC</bc>
                <bc>Pro-kuma_activ=Peptidase_S8</bc>
                <bc>Pro_isomerase=RRM_1</bc>
                <bc>Propeptide_C1=Peptidase_C1</bc>
                <bc>Proteasome=Pr_beta_C</bc>
                <bc>Proteasome_A_N=Proteasome</bc>
                <bc>Prp19=WD40</bc>
                <bc>Pterin_bind=B12-binding</bc>
                <bc>Pterin_bind=B12-binding_2</bc>
                <bc>Pterin_bind=Met_synt_B12</bc>
                <bc>Pyr_redox_2=Pyr_redox_dim</bc>
                <bc>Pyridox_oxidase=PNPOx_C</bc>
                <bc>QRPTase_N=QRPTase_C</bc>
                <bc>RA=FERM_M</bc>
                <bc>RA=MyTH4</bc>
                <bc>RA=PH</bc>
                <bc>RA=RasGEF</bc>
                <bc>RB_A=RB_B</bc>
                <bc>RCC1=BTB</bc>
                <bc>RCC1=HECT</bc>
                <bc>RGS-like=C1_1</bc>
                <bc>RGS-like=RhoGEF</bc>
                <bc>RGS=Nexin_C</bc>
                <bc>RGS=PX</bc>
                <bc>RGS=Pkinase</bc>
                <bc>RIH_assoc=Ion_trans</bc>
                <bc>RLI=ABC_tran</bc>
                <bc>RLI=DUF367</bc>
                <bc>RLI=Fer4</bc>
                <bc>RMMBL=CPSF73-100_C</bc>
                <bc>RNA_POL_M_15KD=TFIIS_C</bc>
                <bc>RNA_pol_Rpa2_4=RNA_pol_Rpb2_6</bc>
                <bc>RNA_pol_Rpa2_4=RNA_pol_Rpb2_7</bc>
                <bc>RNA_pol_Rpb1_1=RNA_pol_Rpb1_2</bc>
                <bc>RNA_pol_Rpb1_1=RNA_pol_Rpb1_3</bc>
                <bc>RNA_pol_Rpb1_1=RNA_pol_Rpb1_4</bc>
                <bc>RNA_pol_Rpb1_1=RNA_pol_Rpb1_5</bc>
                <bc>RNA_pol_Rpb1_2=RNA_pol_Rpb1_3</bc>
                <bc>RNA_pol_Rpb1_2=RNA_pol_Rpb1_4</bc>
                <bc>RNA_pol_Rpb1_2=RNA_pol_Rpb1_5</bc>
                <bc>RNA_pol_Rpb1_3=RNA_pol_Rpb1_4</bc>
                <bc>RNA_pol_Rpb1_3=RNA_pol_Rpb1_5</bc>
                <bc>RNA_pol_Rpb1_4=RNA_pol_Rpb1_5</bc>
                <bc>RNA_pol_Rpb2_1=RNA_pol_Rpa2_4</bc>
                <bc>RNA_pol_Rpb2_1=RNA_pol_Rpb2_3</bc>
                <bc>RNA_pol_Rpb2_1=RNA_pol_Rpb2_4</bc>
                <bc>RNA_pol_Rpb2_1=RNA_pol_Rpb2_5</bc>
                <bc>RNA_pol_Rpb2_1=RNA_pol_Rpb2_6</bc>
                <bc>RNA_pol_Rpb2_1=RNA_pol_Rpb2_7</bc>
                <bc>RNA_pol_Rpb2_3=RNA_pol_Rpa2_4</bc>
                <bc>RNA_pol_Rpb2_3=RNA_pol_Rpb2_4</bc>
                <bc>RNA_pol_Rpb2_3=RNA_pol_Rpb2_5</bc>
                <bc>RNA_pol_Rpb2_3=RNA_pol_Rpb2_6</bc>
                <bc>RNA_pol_Rpb2_3=RNA_pol_Rpb2_7</bc>
                <bc>RNA_pol_Rpb2_4=RNA_pol_Rpb2_5</bc>
                <bc>RNA_pol_Rpb2_4=RNA_pol_Rpb2_6</bc>
                <bc>RNA_pol_Rpb2_4=RNA_pol_Rpb2_7</bc>
                <bc>RNA_pol_Rpb2_5=RNA_pol_Rpb2_6</bc>
                <bc>RNA_pol_Rpb2_5=RNA_pol_Rpb2_7</bc>
                <bc>RNA_pol_Rpb2_6=RNA_pol_Rpb2_7</bc>
                <bc>RNA_pol_Rpb5_N=RNA_pol_Rpb5_C</bc>
                <bc>RNA_pol_Rpb7_N=RNA_pol_Rbc25</bc>
                <bc>RNA_pol_Rpb7_N=S1</bc>
                <bc>RNase_PH=RNase_PH_C</bc>
                <bc>RPN7=PCI</bc>
                <bc>RQC=HRDC</bc>
                <bc>RRM_1=PABP</bc>
                <bc>RRM_1=Pro_isomerase</bc>
                <bc>RRM_1=RRM_3</bc>
                <bc>RRM_1=SET</bc>
                <bc>RRM_1=Surp</bc>
                <bc>RRM_1=eIF2A</bc>
                <bc>RRM_1=zf-CCCH</bc>
                <bc>RRM_1=zf-CCHC</bc>
                <bc>RRM_4=Mov34</bc>
                <bc>RRM_4=PROCT</bc>
                <bc>RRM_4=PRP8_domainIV</bc>
                <bc>RRM_4=U5_2-snRNA_bdg</bc>
                <bc>RRM_4=U6-snRNA_bdg</bc>
                <bc>RS4NT=KOW</bc>
                <bc>RS4NT=Ribosomal_S4e</bc>
                <bc>RUN=FYVE</bc>
                <bc>RUN=SH3_1</bc>
                <bc>RWD=HGTP_anticodon2</bc>
                <bc>RWD=IBR</bc>
                <bc>RWD=Pkinase</bc>
                <bc>RWD=UPF0029</bc>
                <bc>RYDR_ITPR=Ion_trans</bc>
                <bc>RYDR_ITPR=RIH_assoc</bc>
                <bc>RYDR_ITPR=RyR</bc>
                <bc>RYDR_ITPR=SPRY</bc>
                <bc>Rad21_Rec8_N=Rad21_Rec8</bc>
                <bc>Rad4=BHD_1</bc>
                <bc>Rad4=BHD_2</bc>
                <bc>Rad4=BHD_3</bc>
                <bc>Radical_SAM=Acetyltransf_1</bc>
                <bc>Radical_SAM=HemN_C</bc>
                <bc>Radical_SAM=MoaC</bc>
                <bc>Radical_SAM=Mob_synth_C</bc>
                <bc>Radical_SAM=TRAM</bc>
                <bc>Rap_GAP=CNH</bc>
                <bc>Rapamycin_bind=FATC</bc>
                <bc>Rapamycin_bind=PI3_PI4_kinase</bc>
                <bc>Ras=BTB</bc>
                <bc>Ras=Pkinase</bc>
                <bc>RasGAP=BTK</bc>
                <bc>RasGAP=PH</bc>
                <bc>RasGAP=RasGAP_C</bc>
                <bc>RasGEF_N=FERM_M</bc>
                <bc>RasGEF_N=RA</bc>
                <bc>RasGEF_N=RasGEF</bc>
                <bc>Recep_L_domain=Pkinase_Tyr</bc>
                <bc>Rep-A_N=Rep_fac-A_C</bc>
                <bc>Rep-A_N=tRNA_anti</bc>
                <bc>Reprolysin=Disintegrin</bc>
                <bc>Reprolysin=TSP_1</bc>
                <bc>ResIII=Helicase_C</bc>
                <bc>RhoGAP=SH3_1</bc>
                <bc>RhoGAP=START</bc>
                <bc>RhoGEF=BAR</bc>
                <bc>RhoGEF=C1_1</bc>
                <bc>RhoGEF=C2</bc>
                <bc>RhoGEF=FYVE</bc>
                <bc>RhoGEF=PH</bc>
                <bc>RhoGEF=RA</bc>
                <bc>RhoGEF=RasGEF</bc>
                <bc>RhoGEF=RasGEF_N</bc>
                <bc>RhoGEF=SH2</bc>
                <bc>RhoGEF=SH3_1</bc>
                <bc>Ribonuc_red_lgN=Ribonuc_red_lgC</bc>
                <bc>Ribosomal_L10=Ribosomal_60s</bc>
                <bc>Ribosomal_L11_N=Ribosomal_L11</bc>
                <bc>Ribosomal_L23eN=Ribosomal_L23</bc>
                <bc>Ribosomal_L2=Ribosomal_L2_C</bc>
                <bc>Ribosomal_L30_N=Ribosomal_L30</bc>
                <bc>Ribosomal_L5=Ribosomal_L5_C</bc>
                <bc>Ribosomal_L6e_N=Ribosomal_L6e</bc>
                <bc>Ribosomal_S13_N=Ribosomal_S15</bc>
                <bc>Ribosomal_S4=S4</bc>
                <bc>Ribosomal_S4e=KOW</bc>
                <bc>Ribosomal_S5=Ribosomal_S5_C</bc>
                <bc>Rieske=Pyr_redox_2</bc>
                <bc>Rio2_N=RIO1</bc>
                <bc>Rtf2=Pro_isomerase</bc>
                <bc>RyR=RIH_assoc</bc>
                <bc>RyR=RYDR_ITPR</bc>
                <bc>RyR=SPRY</bc>
                <bc>S-AdoMet_synt_M=S-AdoMet_synt_C</bc>
                <bc>S-AdoMet_synt_N=S-AdoMet_synt_C</bc>
                <bc>S-AdoMet_synt_N=S-AdoMet_synt_M</bc>
                <bc>S-methyl_trans=B12-binding</bc>
                <bc>S-methyl_trans=B12-binding_2</bc>
                <bc>S-methyl_trans=Met_synt_B12</bc>
                <bc>S-methyl_trans=Pterin_bind</bc>
                <bc>S1=DEAD</bc>
                <bc>S1=EIF_2_alpha</bc>
                <bc>S1=HA2</bc>
                <bc>S1=Helicase_C</bc>
                <bc>S1=OB_NTP_bind</bc>
                <bc>SAM_1=PH</bc>
                <bc>SAM_1=RA</bc>
                <bc>SAM_2=PH</bc>
                <bc>SAP=PARP</bc>
                <bc>SAP=PARP_reg</bc>
                <bc>SAP=WGR</bc>
                <bc>SBDS=SBDS_C</bc>
                <bc>SBF2=GRAM</bc>
                <bc>SBF2=Myotub-related</bc>
                <bc>SBF2=PH</bc>
                <bc>SEP=UBX</bc>
                <bc>SET=SRI</bc>
                <bc>SF3a60_bindingd=DUF3449</bc>
                <bc>SH2=C1_1</bc>
                <bc>SH2=Exo_endo_phos</bc>
                <bc>SH2=PH</bc>
                <bc>SH2=Pkinase_Tyr</bc>
                <bc>SH2=RasGAP</bc>
                <bc>SH2=RhoGAP</bc>
                <bc>SH2=SH3_1</bc>
                <bc>SH2=SH3_2</bc>
                <bc>SH2=Y_phosphatase</bc>
                <bc>SH3_1=Ank</bc>
                <bc>SH3_1=BAR</bc>
                <bc>SH3_1=BAR_3_WASP_bdg</bc>
                <bc>SH3_1=C2</bc>
                <bc>SH3_1=FCH</bc>
                <bc>SH3_1=Guanylate_kin</bc>
                <bc>SH3_1=PH</bc>
                <bc>SH3_1=PX</bc>
                <bc>SH3_1=Pkinase_Tyr</bc>
                <bc>SH3_1=RhoGEF</bc>
                <bc>SH3_1=SH2</bc>
                <bc>SH3_1=SH3_2</bc>
                <bc>SH3_1=WW</bc>
                <bc>SH3_2=PH</bc>
                <bc>SH3_2=RhoGEF</bc>
                <bc>SKI=DHquinase_I</bc>
                <bc>SKI=Shikimate_DH</bc>
                <bc>SKI=Shikimate_dh_N</bc>
                <bc>SLBB=NADH_4Fe-4S</bc>
                <bc>SNF2_N=Bromodomain</bc>
                <bc>SNF2_N=DUF1087</bc>
                <bc>SNF2_N=HAND</bc>
                <bc>SNF2_N=Helicase_C</bc>
                <bc>SNF2_N=SLIDE</bc>
                <bc>SNF2_N=zf-C3HC4</bc>
                <bc>SNase=TUDOR</bc>
                <bc>SPRY=RIH_assoc</bc>
                <bc>SPRY=RYDR_ITPR</bc>
                <bc>SPRY=RanBPM_CRA</bc>
                <bc>SPRY=RyR</bc>
                <bc>SPT16=Rtt106</bc>
                <bc>SPX=EXS</bc>
                <bc>SRP-alpha_N=SRP54</bc>
                <bc>SRP-alpha_N=SRP54_N</bc>
                <bc>SRP54=SRP_SPB</bc>
                <bc>SRP54_N=SRP54</bc>
                <bc>SRP54_N=SRP_SPB</bc>
                <bc>SSrecog=HMG_box</bc>
                <bc>STAT_alpha=SH2</bc>
                <bc>STAT_alpha=STAT_bind</bc>
                <bc>STAT_bind=SH2</bc>
                <bc>STAT_int=SH2</bc>
                <bc>STAT_int=STAT_alpha</bc>
                <bc>STAT_int=STAT_bind</bc>
                <bc>SWIRM=Myb_DNA-binding</bc>
                <bc>SapB_1=SapB_2</bc>
                <bc>SapB_2=Lipase_GDSL</bc>
                <bc>SapB_2=SapB_1</bc>
                <bc>Sas10_Utp3=Sas10_Utp3_C</bc>
                <bc>Sec23_BS=Gelsolin</bc>
                <bc>Sec23_BS=Sec23_helical</bc>
                <bc>Sec23_helical=Gelsolin</bc>
                <bc>Sec23_trunk=Gelsolin</bc>
                <bc>Sec23_trunk=Sec23_BS</bc>
                <bc>Sec23_trunk=Sec23_helical</bc>
                <bc>Sec63=DEAD</bc>
                <bc>Sec63=Helicase_C</bc>
                <bc>Sec7=DUF1981</bc>
                <bc>Sec7=PH</bc>
                <bc>Sec7_N=DUF1981</bc>
                <bc>Sec7_N=Sec7</bc>
                <bc>Semialdhyde_dh=Semialdhyde_dhC</bc>
                <bc>Seryl_tRNA_N=tRNA-synt_2b</bc>
                <bc>Shikimate_dh_N=Shikimate_DH</bc>
                <bc>Skp1_POZ=Skp1</bc>
                <bc>Sod_Fe_N=Sod_Fe_C</bc>
                <bc>Spectrin=efhand_Ca_insen</bc>
                <bc>Spt5-NGN=KOW</bc>
                <bc>Ssl1=C1_4</bc>
                <bc>Sterol-sensing=HMG-CoA_red</bc>
                <bc>Sterol-sensing=WD40</bc>
                <bc>Striatin=WD40</bc>
                <bc>Sua5_yciO_yrdC=SUA5</bc>
                <bc>Sulfate_transp=STAS</bc>
                <bc>Surp=PRP21_like_P</bc>
                <bc>Sushi=EGF_CA</bc>
                <bc>Sushi=GCC2_GCC3</bc>
                <bc>Sushi=Pkinase_Tyr</bc>
                <bc>Syja_N=Exo_endo_phos</bc>
                <bc>Syntaxin-6_N=SNARE</bc>
                <bc>Syntaxin=SNARE</bc>
                <bc>TAF=DUF1546</bc>
                <bc>TBC=Rhodanese</bc>
                <bc>TBC=TLD</bc>
                <bc>TFIIB=BRF1</bc>
                <bc>TFIID_90kDa=WD40</bc>
                <bc>TFIIE_alpha=TFIIE-A_C-term</bc>
                <bc>TFIIS_M=TFIIS_C</bc>
                <bc>TF_Zn_Ribbon=TFIIB</bc>
                <bc>TGS=HGTP_anticodon</bc>
                <bc>TGS=tRNA-synt_2b</bc>
                <bc>TGS=tRNA_SAD</bc>
                <bc>THF_DHG_CYH=FTHFS</bc>
                <bc>THF_DHG_CYH=THF_DHG_CYH_C</bc>
                <bc>THF_DHG_CYH_C=FTHFS</bc>
                <bc>TIP_N=G-patch</bc>
                <bc>TIP_N=GCFC</bc>
                <bc>TMF_DNA_bd=TMF_TATA_bd</bc>
                <bc>TPK_catalytic=TPK_B1_binding</bc>
                <bc>TPP_enzyme_M=TPP_enzyme_C</bc>
                <bc>TPP_enzyme_N=TPP_enzyme_C</bc>
                <bc>TPP_enzyme_N=TPP_enzyme_M</bc>
                <bc>TPR_1=DnaJ</bc>
                <bc>TPR_1=Metallophos</bc>
                <bc>TPR_1=PPP5</bc>
                <bc>TPR_1=TPR_2</bc>
                <bc>TPR_2=TPR_1</bc>
                <bc>TRAM1=TRAM_LAG1_CLN8</bc>
                <bc>TROVE=NACHT</bc>
                <bc>TROVE=WD40</bc>
                <bc>Talin_middle=I_LWEQ</bc>
                <bc>Talin_middle=VBS</bc>
                <bc>ThiF=E2_bind</bc>
                <bc>ThiF=MoeZ_MoeB</bc>
                <bc>ThiF=Rhodanese</bc>
                <bc>ThiF=UBACT</bc>
                <bc>ThiF=UBA_e1_C</bc>
                <bc>ThiF=UBA_e1_thiolCys</bc>
                <bc>Thiolase_C=SCP2</bc>
                <bc>Thiolase_N=Thiolase_C</bc>
                <bc>Thioredoxin=ERp29</bc>
                <bc>Thioredoxin=Glutaredoxin</bc>
                <bc>Thioredoxin=PITH</bc>
                <bc>Thoc2=Tho2</bc>
                <bc>Topoisom_I_N=Topoisom_I</bc>
                <bc>Topoisom_bac=zf-GRF</bc>
                <bc>Toprim=Topoisom_bac</bc>
                <bc>Toprim=zf-GRF</bc>
                <bc>Transket_pyr=Transketolase_C</bc>
                <bc>Transketolase_N=Transket_pyr</bc>
                <bc>Transketolase_N=Transketolase_C</bc>
                <bc>Trefoil=Glyco_hydro_31</bc>
                <bc>TrmE_N=GTPase_Cys_C</bc>
                <bc>TrmE_N=MMR_HSR1</bc>
                <bc>Trp_syntA=PALP</bc>
                <bc>TruB_N=PUA</bc>
                <bc>Tuberin=Rap_GAP</bc>
                <bc>Tubulin=Tubulin_C</bc>
                <bc>Tudor-knot=MOZ_SAS</bc>
                <bc>Tudor-knot=MRG</bc>
                <bc>U1snRNP70_N=RRM_1</bc>
                <bc>U3snoRNP10=BP28CT</bc>
                <bc>U5_2-snRNA_bdg=Mov34</bc>
                <bc>U5_2-snRNA_bdg=PROCT</bc>
                <bc>U5_2-snRNA_bdg=PRP8_domainIV</bc>
                <bc>U5_2-snRNA_bdg=U6-snRNA_bdg</bc>
                <bc>U6-snRNA_bdg=Mov34</bc>
                <bc>U6-snRNA_bdg=PROCT</bc>
                <bc>U6-snRNA_bdg=PRP8_domainIV</bc>
                <bc>UBA=UBX</bc>
                <bc>UBA=XPC-binding</bc>
                <bc>UBACT=E2_bind</bc>
                <bc>UBACT=UBA_e1_C</bc>
                <bc>UBA_e1_thiolCys=E2_bind</bc>
                <bc>UBA_e1_thiolCys=UBACT</bc>
                <bc>UBA_e1_thiolCys=UBA_e1_C</bc>
                <bc>UCH=DUSP</bc>
                <bc>UCR_TM=Rieske</bc>
                <bc>UDPG_MGDP_dh=UDPG_MGDP_dh_C</bc>
                <bc>UDPG_MGDP_dh_N=UDPG_MGDP_dh</bc>
                <bc>UDPG_MGDP_dh_N=UDPG_MGDP_dh_C</bc>
                <bc>UEV=Vps23_core</bc>
                <bc>UME=FAT</bc>
                <bc>UME=FATC</bc>
                <bc>UME=PI3_PI4_kinase</bc>
                <bc>UN_NPL4=NPL4</bc>
                <bc>UPF0004=Radical_SAM</bc>
                <bc>UPF0004=TRAM</bc>
                <bc>UPF1_Zn_bind=ResIII</bc>
                <bc>UQ_con=UBA</bc>
                <bc>Ufd2P_core=U-box</bc>
                <bc>V-ATPase_H_N=V-ATPase_H_C</bc>
                <bc>V-SNARE=V-SNARE_C</bc>
                <bc>VBS=I_LWEQ</bc>
                <bc>VHS=Alpha_adaptinC2</bc>
                <bc>VHS=FYVE</bc>
                <bc>VHS=GAT</bc>
                <bc>VHS=SH3_1</bc>
                <bc>VIT=Actin</bc>
                <bc>VIT=VWA</bc>
                <bc>Vac14_Fab1_bd=Vac14_Fig4_bd</bc>
                <bc>Vault=MVP_shoulder</bc>
                <bc>Voltage_CLC=CBS</bc>
                <bc>Vps16_N=Vps16_C</bc>
                <bc>Vps36_ESCRT-II=EAP30</bc>
                <bc>Vps39_1=Clathrin</bc>
                <bc>Vps39_1=Vps39_2</bc>
                <bc>WAC_Acf1_DNA_bd=PHD</bc>
                <bc>WD-3=FANCL_C</bc>
                <bc>WD40=Bromodomain</bc>
                <bc>WD40=COPI_C</bc>
                <bc>WD40=Coatomer_WDAD</bc>
                <bc>WD40=DUF1900</bc>
                <bc>WD40=DUF3337</bc>
                <bc>WD40=FYVE</bc>
                <bc>WD40=Hira</bc>
                <bc>WD40=PFU</bc>
                <bc>WD40=PUL</bc>
                <bc>WD40=Pro_isomerase</bc>
                <bc>WD40=Sof1</bc>
                <bc>WD40=UTP15_C</bc>
                <bc>WD40=Utp12</bc>
                <bc>WD40=Utp13</bc>
                <bc>WD40=Utp21</bc>
                <bc>WGR=PARP</bc>
                <bc>WGR=PARP_reg</bc>
                <bc>WH1=PBD</bc>
                <bc>WHEP-TRS=HGTP_anticodon</bc>
                <bc>WHEP-TRS=ProRS-C_1</bc>
                <bc>WHEP-TRS=tRNA-synt_2b</bc>
                <bc>WW=FCH</bc>
                <bc>WW=FF</bc>
                <bc>WW=HECT</bc>
                <bc>WW=RhoGAP</bc>
                <bc>WW=Rotamase</bc>
                <bc>WW=ZZ</bc>
                <bc>WW=efhand_1</bc>
                <bc>WW=efhand_2</bc>
                <bc>XPA_N=XPA_C</bc>
                <bc>XPC-binding=UBA</bc>
                <bc>XPG_N=XPG_I</bc>
                <bc>XRCC1_N=BRCT</bc>
                <bc>Xpo1=CRM1_C</bc>
                <bc>Y_phosphatase=PTEN_C2</bc>
                <bc>ZZ=zf-TAZ</bc>
                <bc>adh_short=MaoC_dehydratas</bc>
                <bc>adh_short=SCP2</bc>
                <bc>cEGF=EGF_CA</bc>
                <bc>cNMP_binding=Patatin</bc>
                <bc>cNMP_binding=RasGEF</bc>
                <bc>cobW=CobW_C</bc>
                <bc>dDENN=GRAM</bc>
                <bc>dDENN=Myotub-related</bc>
                <bc>dDENN=PH</bc>
                <bc>dDENN=RUN</bc>
                <bc>dDENN=SBF2</bc>
                <bc>eIF-3c_N=PCI</bc>
                <bc>eIF-5_eIF-2B=W2</bc>
                <bc>eIF3_N=PCI</bc>
                <bc>eIF3g=RRM_1</bc>
                <bc>eRF1_1=eRF1_2</bc>
                <bc>eRF1_1=eRF1_3</bc>
                <bc>eRF1_2=eRF1_3</bc>
                <bc>efhand=CH</bc>
                <bc>efhand_1=ZZ</bc>
                <bc>efhand_1=efhand_2</bc>
                <bc>efhand_2=ZZ</bc>
                <bc>efhand_3=RhoGEF</bc>
                <bc>efhand_like=C2</bc>
                <bc>efhand_like=PI-PLC-X</bc>
                <bc>efhand_like=PI-PLC-Y</bc>
                <bc>efhand_like=SH2</bc>
                <bc>efhand_like=SH3_1</bc>
                <bc>fn3=Pkinase_Tyr</bc>
                <bc>fn3=Y_phosphatase</bc>
                <bc>ketoacyl-synt=ACPS</bc>
                <bc>ketoacyl-synt=Ketoacyl-synt_C</bc>
                <bc>mRNA_cap_enzyme=mRNA_cap_C</bc>
                <bc>malic=Malic_M</bc>
                <bc>p450=FAD_binding_1</bc>
                <bc>p450=Flavodoxin_1</bc>
                <bc>p450=NAD_binding_1</bc>
                <bc>tRNA-synt_1=Anticodon_1</bc>
                <bc>tRNA-synt_1b=tRNA_bind</bc>
                <bc>tRNA-synt_1c=HGTP_anticodon</bc>
                <bc>tRNA-synt_1c=ProRS-C_1</bc>
                <bc>tRNA-synt_1c=WHEP-TRS</bc>
                <bc>tRNA-synt_1c=tRNA-synt_1c_C</bc>
                <bc>tRNA-synt_1c=tRNA-synt_2b</bc>
                <bc>tRNA-synt_1c_C=HGTP_anticodon</bc>
                <bc>tRNA-synt_1c_C=ProRS-C_1</bc>
                <bc>tRNA-synt_1c_C=WHEP-TRS</bc>
                <bc>tRNA-synt_1c_C=tRNA-synt_2b</bc>
                <bc>tRNA-synt_1d=DALR_1</bc>
                <bc>tRNA-synt_1g=WHEP-TRS</bc>
                <bc>tRNA-synt_2b=HGTP_anticodon</bc>
                <bc>tRNA-synt_2b=ProRS-C_1</bc>
                <bc>tRNA-synt_2c=tRNA_SAD</bc>
                <bc>tRNA-synt_2d=FDX-ACB</bc>
                <bc>tRNA_SAD=HGTP_anticodon</bc>
                <bc>tRNA_SAD=tRNA-synt_2b</bc>
                <bc>tRNA_anti=Rep_fac-A_C</bc>
                <bc>tRNA_anti=tRNA-synt_2</bc>
                <bc>tRNA_synt_1c_R1=tRNA-synt_1c</bc>
                <bc>tRNA_synt_1c_R1=tRNA-synt_1c_C</bc>
                <bc>tRNA_synt_1c_R1=tRNA_synt_1c_R2</bc>
                <bc>tRNA_synt_1c_R2=tRNA-synt_1c</bc>
                <bc>tRNA_synt_1c_R2=tRNA-synt_1c_C</bc>
                <bc>uDENN=DENN</bc>
                <bc>uDENN=GRAM</bc>
                <bc>uDENN=Myotub-related</bc>
                <bc>uDENN=PH</bc>
                <bc>uDENN=RUN</bc>
                <bc>uDENN=SBF2</bc>
                <bc>uDENN=dDENN</bc>
                <bc>ubiquitin=Ribosomal_L40e</bc>
                <bc>ubiquitin=Ribosomal_S27</bc>
                <bc>ubiquitin=Ribosomal_S30</bc>
                <bc>ubiquitin=UBA</bc>
                <bc>ubiquitin=UCH</bc>
                <bc>ubiquitin=XPC-binding</bc>
                <bc>ubiquitin=zf-AN1</bc>
                <bc>zf-A20=VPS9</bc>
                <bc>zf-A20=zf-AN1</bc>
                <bc>zf-C2H2_jaz=zf-C2H2_2</bc>
                <bc>zf-C2HC5=ASCH</bc>
                <bc>zf-C3HC4=CUE</bc>
                <bc>zf-C3HC4=DUF1232</bc>
                <bc>zf-C3HC4=Helicase_C</bc>
                <bc>zf-C3HC4=LON</bc>
                <bc>zf-C3HC4=WD40</bc>
                <bc>zf-C5HC2=PHD</bc>
                <bc>zf-CCCH=RRM_1</bc>
                <bc>zf-CCCH=zf-C3HC4</bc>
                <bc>zf-MYND=PDCD2_C</bc>
                <bc>zf-MYND=SET</bc>
                <bc>zf-NF-X1=R3H</bc>
                <bc>zf-NPL4=NPL4</bc>
                <bc>zf-PARP=BRCT</bc>
                <bc>zf-PARP=PADR1</bc>
                <bc>zf-PARP=PARP</bc>
                <bc>zf-PARP=PARP_reg</bc>
                <bc>zf-PARP=WGR</bc>
                <bc>zf-Sec23_Sec24=Gelsolin</bc>
                <bc>zf-Sec23_Sec24=Sec23_BS</bc>
                <bc>zf-Sec23_Sec24=Sec23_helical</bc>
                <bc>zf-Sec23_Sec24=Sec23_trunk</bc>
                <bc>zf-TAZ=Bromodomain</bc>
                <bc>zf-TAZ=DUF902</bc>
                <bc>zf-TAZ=KAT11</bc>
                <bc>zf-TAZ=KIX</bc>
                <bc>zf-TAZ=ZZ</bc>
                <bc>zf-TRM13_CCCH=TRM13</bc>
                <bc>zf-TRM13_CCCH=zf-U11-48K</bc>
                <bc>zf-U11-48K=TRM13</bc>
                <bc>zf-UBP=UCH</bc>
                <bc>zf-UBR=ClpS</bc>
                <bc>zf-UBR=HECT</bc>
                <bc>zf-primase=Mcm10</bc>
              </present>
            </binary_characters>
            <clade>
              <name>Choanoflagellatea &amp; Metazoa</name>
              <binary_characters type="parsimony inferred" gained_count="256" lost_count="48" present_count="1834">
                <gained>
                  <bc>AA_kinase=Aldedh</bc>
                  <bc>ANF_receptor=Pkinase_Tyr</bc>
                  <bc>APC10=HECT</bc>
                  <bc>APS_kinase=ATP-sulfurylase</bc>
                  <bc>ATG16=WD40</bc>
                  <bc>ATP-gua_PtransN=ATP-gua_Ptrans</bc>
                  <bc>Abi_HHR=SH3_1</bc>
                  <bc>Acyl-CoA_dh_1=Acyl-CoA_dh_C</bc>
                  <bc>Acyl-CoA_dh_M=Acyl-CoA_dh_C</bc>
                  <bc>Acyl-CoA_dh_N=Acyl-CoA_dh_C</bc>
                  <bc>AcylCoA_DH_N=Acyl-CoA_dh_1</bc>
                  <bc>AcylCoA_DH_N=Acyl-CoA_dh_C</bc>
                  <bc>AcylCoA_DH_N=Acyl-CoA_dh_M</bc>
                  <bc>AcylCoA_DH_N=Acyl-CoA_dh_N</bc>
                  <bc>Alpha-amylase=DUF1966</bc>
                  <bc>Aminotran_5=ATP_bind_3</bc>
                  <bc>Ank=AAA_2</bc>
                  <bc>Ank=ClpB_D2-small</bc>
                  <bc>Ank=Ion_trans</bc>
                  <bc>Ank=PARP</bc>
                  <bc>Ank=SAM_1</bc>
                  <bc>Ank_2=IQ</bc>
                  <bc>Ank_2=PDZ</bc>
                  <bc>Ank_2=Pkinase</bc>
                  <bc>Ank_2=SOCS_box</bc>
                  <bc>Ank_2=zf-C3HC4</bc>
                  <bc>Apc3=TPR_2</bc>
                  <bc>BAH=AAA</bc>
                  <bc>BAH=Cdc6_C</bc>
                  <bc>BRO1=Y_phosphatase</bc>
                  <bc>BTB=BACK</bc>
                  <bc>Bac_rhamnosid_N=Bac_rhamnosid</bc>
                  <bc>Bac_rhamnosid_N=Gal_Lectin</bc>
                  <bc>Branch=Xylo_C</bc>
                  <bc>C1_1=RA</bc>
                  <bc>C1_1=SH2</bc>
                  <bc>CH=GAS2</bc>
                  <bc>CH=PH</bc>
                  <bc>CH=SH3_2</bc>
                  <bc>CS=TPR_1</bc>
                  <bc>CUB=Kelch_2</bc>
                  <bc>Cadherin=EGF</bc>
                  <bc>Cadherin=REJ</bc>
                  <bc>Calx-beta=Na_Ca_ex</bc>
                  <bc>Cofilin_ADF=SH3_1</bc>
                  <bc>DCX=Pkinase</bc>
                  <bc>DEP=Ank_2</bc>
                  <bc>DEP=GSHPx</bc>
                  <bc>DEP=PDZ</bc>
                  <bc>DNA_ligase_A_C=zf-CCHH</bc>
                  <bc>DNA_ligase_A_M=zf-CCHH</bc>
                  <bc>DNA_ligase_A_N=zf-CCHH</bc>
                  <bc>DSPc=mRNA_cap_C</bc>
                  <bc>DSPc=mRNA_cap_enzyme</bc>
                  <bc>DUF1042=ADK</bc>
                  <bc>DUF1604=G-patch</bc>
                  <bc>DUF1736=TPR_1</bc>
                  <bc>DUF1736=TPR_2</bc>
                  <bc>DUF3354=K_tetra</bc>
                  <bc>DUF3354=Pentapeptide</bc>
                  <bc>DUF3523=AAA</bc>
                  <bc>DUF3657=DUF676</bc>
                  <bc>DnaJ=Myb_DNA-binding</bc>
                  <bc>Dus=dsrm</bc>
                  <bc>EF_assoc_2=EF_assoc_1</bc>
                  <bc>EGF=EGF_CA</bc>
                  <bc>EGF=Laminin_G_2</bc>
                  <bc>EGF_CA=EGF</bc>
                  <bc>EGF_CA=Sushi</bc>
                  <bc>EHN=Abhydrolase_1</bc>
                  <bc>F-box-like=Ank_2</bc>
                  <bc>F-box-like=Cyclin_C</bc>
                  <bc>F-box-like=Cyclin_N</bc>
                  <bc>FERM_C=PDZ</bc>
                  <bc>FERM_M=PDZ</bc>
                  <bc>FERM_N=PDZ</bc>
                  <bc>FHA=DUF3694</bc>
                  <bc>FKBP_C=TPR_1</bc>
                  <bc>FYRC=SET</bc>
                  <bc>Flavodoxin_1=Wyosine_form</bc>
                  <bc>Furin-like=Recep_L_domain</bc>
                  <bc>GBA2_N=DUF608</bc>
                  <bc>GCC2_GCC3=Pkinase_Tyr</bc>
                  <bc>GFO_IDH_MocA=GFO_IDH_MocA_C</bc>
                  <bc>GRAM=TBC</bc>
                  <bc>GTP_EFTU_D2=LepA_C</bc>
                  <bc>Gln-synt_N=Gln-synt_C</bc>
                  <bc>Glyco_hydro_2=Glyco_hydro_2_C</bc>
                  <bc>Glyco_hydro_2_N=Glyco_hydro_2</bc>
                  <bc>Glycos_transf_2=Ricin_B_lectin</bc>
                  <bc>Guanylate_kin=PDZ</bc>
                  <bc>HELP=WD40</bc>
                  <bc>HNOB=Guanylate_cyc</bc>
                  <bc>HNOB=HNOBA</bc>
                  <bc>HNOBA=Guanylate_cyc</bc>
                  <bc>HR1=BRO1</bc>
                  <bc>HTH_Tnp_Tc5=DDE_1</bc>
                  <bc>I-set=Pkinase_Tyr</bc>
                  <bc>IF3_N=IF3_C</bc>
                  <bc>IMS=IMS_HHH</bc>
                  <bc>IMS_HHH=IMS_C</bc>
                  <bc>KOW=CTD</bc>
                  <bc>KOW=Ribosomal_L14e</bc>
                  <bc>KOW=eIF-5a</bc>
                  <bc>KR=PP-binding</bc>
                  <bc>K_tetra=Pentapeptide</bc>
                  <bc>Kelch_2=PSI</bc>
                  <bc>Ketoacyl-synt_C=Acyl_transf_1</bc>
                  <bc>Ketoacyl-synt_C=KR</bc>
                  <bc>Ketoacyl-synt_C=PP-binding</bc>
                  <bc>Kinesin=Ank_2</bc>
                  <bc>Kinesin=DEP</bc>
                  <bc>Ku=SAP</bc>
                  <bc>Ku_C=SAP</bc>
                  <bc>L27=Guanylate_kin</bc>
                  <bc>L27=PDZ</bc>
                  <bc>LRR_4=IQ</bc>
                  <bc>Lactamase_B=Rhodanese</bc>
                  <bc>Laminin_EGF=fn3</bc>
                  <bc>Laminin_G_2=EGF</bc>
                  <bc>Laminin_G_2=Laminin_EGF</bc>
                  <bc>Laminin_N=Laminin_EGF</bc>
                  <bc>MIB_HERC2=HECT</bc>
                  <bc>MR_MLE_N=MR_MLE</bc>
                  <bc>MitoNEET_N=zf-CDGSH</bc>
                  <bc>MyTH4=FERM_N</bc>
                  <bc>Myosin_head=FERM_N</bc>
                  <bc>NAC=UBA</bc>
                  <bc>NTF2=RRM_1</bc>
                  <bc>NTP_transferase=GHMP_kinases_N</bc>
                  <bc>NUP50=Ran_BP1</bc>
                  <bc>Na_Ca_ex=Calx-beta</bc>
                  <bc>Notch=DMAP_binding</bc>
                  <bc>Oxidored_FMN=Pyr_redox_2</bc>
                  <bc>P4Ha_N=2OG-FeII_Oxy</bc>
                  <bc>PA14=TIG</bc>
                  <bc>PDZ=C1_1</bc>
                  <bc>PDZ=C2</bc>
                  <bc>PDZ=LIM</bc>
                  <bc>PDZ=PX</bc>
                  <bc>PDZ=RGS</bc>
                  <bc>PDZ=RGS-like</bc>
                  <bc>PDZ=SAM_1</bc>
                  <bc>PDZ=SH3_2</bc>
                  <bc>PDZ=Y_phosphatase</bc>
                  <bc>PEP-utilizers=PEP-utilizers_C</bc>
                  <bc>PET=LIM</bc>
                  <bc>PH=IRS</bc>
                  <bc>PHD=TFIIS_M</bc>
                  <bc>PHR=Filamin</bc>
                  <bc>PI3K_C2=C2</bc>
                  <bc>PI3Ka=C2</bc>
                  <bc>PI3_PI4_kinase=C2</bc>
                  <bc>PID=SH2</bc>
                  <bc>PRP21_like_P=ubiquitin</bc>
                  <bc>PSI=Plexin_cytopl</bc>
                  <bc>PSI=TIG</bc>
                  <bc>PSI=fn3</bc>
                  <bc>PTEN_C2=DnaJ</bc>
                  <bc>PTEN_C2=SH2</bc>
                  <bc>PWWP=SET</bc>
                  <bc>PX=LRR_4</bc>
                  <bc>Peptidase_M13_N=Peptidase_M13</bc>
                  <bc>Pkinase=Myosin_head</bc>
                  <bc>Pkinase=RCC1</bc>
                  <bc>Pkinase=SH2</bc>
                  <bc>Pkinase_Tyr=SAM_1</bc>
                  <bc>Pribosyltran=OMPdecase</bc>
                  <bc>RA=DAGK_acc</bc>
                  <bc>RA=DAGK_cat</bc>
                  <bc>RA=PDZ</bc>
                  <bc>RIIa=cNMP_binding</bc>
                  <bc>RRM_1=G-patch</bc>
                  <bc>RRM_1=PWI</bc>
                  <bc>RRM_1=SPOC</bc>
                  <bc>RS4NT=S4</bc>
                  <bc>RUN=TBC</bc>
                  <bc>RWD=DUF1115</bc>
                  <bc>Rab5-bind=TPR_1</bc>
                  <bc>Radical_SAM=Wyosine_form</bc>
                  <bc>Ras=DnaJ</bc>
                  <bc>Recep_L_domain=Furin-like</bc>
                  <bc>RhoGEF=DEP</bc>
                  <bc>RhoGEF=PDZ</bc>
                  <bc>RhoGEF=RhoGAP</bc>
                  <bc>RhoGEF=SH3_2</bc>
                  <bc>Rhodanese=DSPc</bc>
                  <bc>S1=Suf</bc>
                  <bc>S4=Ribosomal_S4e</bc>
                  <bc>SAM_1=PDZ</bc>
                  <bc>SAM_1=SAM_2</bc>
                  <bc>SAM_1=SH2</bc>
                  <bc>SAM_2=ArfGap</bc>
                  <bc>SAM_2=RhoGAP</bc>
                  <bc>SAM_2=SH2</bc>
                  <bc>SAP=RRM_1</bc>
                  <bc>SAP=zf-MIZ</bc>
                  <bc>SH2=Ank</bc>
                  <bc>SH2=VPS9</bc>
                  <bc>SH3_1=PI3_PI4_kinase</bc>
                  <bc>SH3_1=Spectrin</bc>
                  <bc>SH3_2=Guanylate_kin</bc>
                  <bc>SWIM=ZZ</bc>
                  <bc>Sad1_UNC=HECT</bc>
                  <bc>Sad1_UNC=MIB_HERC2</bc>
                  <bc>Sema=PSI</bc>
                  <bc>Spectrin=PH</bc>
                  <bc>Spectrin=SH3_1</bc>
                  <bc>Spectrin=efhand</bc>
                  <bc>Spt5-NGN=CTD</bc>
                  <bc>Surp=ubiquitin</bc>
                  <bc>Syja_N=hSac2</bc>
                  <bc>TF_Zn_Ribbon=BRF1</bc>
                  <bc>TIG=G8</bc>
                  <bc>TIG=Plexin_cytopl</bc>
                  <bc>TIMELESS=TIMELESS_C</bc>
                  <bc>TSP_1=EGF_CA</bc>
                  <bc>Topoisom_bac=zf-C4_Topoisom</bc>
                  <bc>Toprim=zf-C4_Topoisom</bc>
                  <bc>U-box=Prp19</bc>
                  <bc>U-box=WD40</bc>
                  <bc>UN_NPL4=zf-NPL4</bc>
                  <bc>VWA=Cache_1</bc>
                  <bc>VWA=Cadherin</bc>
                  <bc>VWA=EGF</bc>
                  <bc>VWA_N=Cache_1</bc>
                  <bc>VWA_N=VWA</bc>
                  <bc>VWD=EGF</bc>
                  <bc>Vps8=Clathrin</bc>
                  <bc>WD40=DUF3639</bc>
                  <bc>WD40=HELP</bc>
                  <bc>WW=PDZ</bc>
                  <bc>WWE=HECT</bc>
                  <bc>Y_phosphatase=SH2</bc>
                  <bc>YjeF_N=Carb_kinase</bc>
                  <bc>cNMP_binding=Pkinase</bc>
                  <bc>efhand=efhand_Ca_insen</bc>
                  <bc>fn3=7tm_2</bc>
                  <bc>fn3=GPS</bc>
                  <bc>ketoacyl-synt=Acyl_transf_1</bc>
                  <bc>ketoacyl-synt=KR</bc>
                  <bc>ketoacyl-synt=PP-binding</bc>
                  <bc>tRNA-synt_1g=Anticodon_1</bc>
                  <bc>tRNA-synt_2c=DHHA1</bc>
                  <bc>tRNA_SAD=DHHA1</bc>
                  <bc>tRNA_int_endo_N=tRNA_int_endo</bc>
                  <bc>zf-C3HC4=IBR</bc>
                  <bc>zf-C3HC4=zf-TRAF</bc>
                  <bc>zf-C4_Topoisom=zf-GRF</bc>
                  <bc>zf-CCHC=DEAD</bc>
                  <bc>zf-CCHC=Helicase_C</bc>
                  <bc>zf-PARP=DNA_ligase_A_C</bc>
                  <bc>zf-PARP=DNA_ligase_A_M</bc>
                  <bc>zf-PARP=DNA_ligase_A_N</bc>
                  <bc>zf-PARP=zf-CCHH</bc>
                  <bc>zf-TRAF=WD40</bc>
                </gained>
                <lost>
                  <bc>ATP_bind_4=Ribonuc_L-PSP</bc>
                  <bc>Acyl_transf_1=ACPS</bc>
                  <bc>Acyl_transf_1=Ketoacyl-synt_C</bc>
                  <bc>Acyl_transf_1=ketoacyl-synt</bc>
                  <bc>Ank_2=PH</bc>
                  <bc>ApbA=ApbA_C</bc>
                  <bc>Condensation=PP-binding</bc>
                  <bc>DUF1729=ACPS</bc>
                  <bc>DUF1729=Acyl_transf_1</bc>
                  <bc>DUF1729=Ketoacyl-synt_C</bc>
                  <bc>DUF1729=MaoC_dehydratas</bc>
                  <bc>DUF1729=ketoacyl-synt</bc>
                  <bc>DnaJ=zf-CSL</bc>
                  <bc>FAD_binding_2=ETF_QO</bc>
                  <bc>FA_desaturase=Cyt-b5</bc>
                  <bc>GAF=HATPase_c</bc>
                  <bc>GAF=HisKA</bc>
                  <bc>GAF=Response_reg</bc>
                  <bc>GSIII_N=Gln-synt_C</bc>
                  <bc>GatB_N=GatB_Yqey</bc>
                  <bc>HR1=C1_1</bc>
                  <bc>Helicase_C=DUF1998</bc>
                  <bc>Ketoacyl-synt_C=ACPS</bc>
                  <bc>Mad3_BUB1_I=Pkinase</bc>
                  <bc>MaoC_dehydratas=ACPS</bc>
                  <bc>MaoC_dehydratas=Acyl_transf_1</bc>
                  <bc>MaoC_dehydratas=Ketoacyl-synt_C</bc>
                  <bc>MaoC_dehydratas=ketoacyl-synt</bc>
                  <bc>Methyltransf_11=Sterol_MT_C</bc>
                  <bc>Not3=NOT2_3_5</bc>
                  <bc>PEX-1N=AAA</bc>
                  <bc>Peroxin-13_N=SH3_1</bc>
                  <bc>Phosphodiest=PigN</bc>
                  <bc>Pkinase=HGTP_anticodon2</bc>
                  <bc>RRM_1=SET</bc>
                  <bc>RRM_1=zf-CCHC</bc>
                  <bc>RWD=HGTP_anticodon2</bc>
                  <bc>SPX=EXS</bc>
                  <bc>Ssl1=C1_4</bc>
                  <bc>Sua5_yciO_yrdC=SUA5</bc>
                  <bc>UME=FATC</bc>
                  <bc>UME=PI3_PI4_kinase</bc>
                  <bc>efhand_3=RhoGEF</bc>
                  <bc>ketoacyl-synt=ACPS</bc>
                  <bc>p450=FAD_binding_1</bc>
                  <bc>p450=Flavodoxin_1</bc>
                  <bc>p450=NAD_binding_1</bc>
                  <bc>ubiquitin=UCH</bc>
                </lost>
                <present>
                  <bc>3HCDH_N=3HCDH</bc>
                  <bc>6PF2K=His_Phos_1</bc>
                  <bc>AAA=AAA_2</bc>
                  <bc>AAA=Bromodomain</bc>
                  <bc>AAA=Cdc6_C</bc>
                  <bc>AAA=ClpB_D2-small</bc>
                  <bc>AAA=Lon_C</bc>
                  <bc>AAA=Peptidase_M41</bc>
                  <bc>AAA=RFC-E_C</bc>
                  <bc>AAA=RFC1</bc>
                  <bc>AAA=Rep_fac_C</bc>
                  <bc>AAA=Vps4_C</bc>
                  <bc>AAA_2=ClpB_D2-small</bc>
                  <bc>AAA_5=AAA_7</bc>
                  <bc>AAA_5=AAA_8</bc>
                  <bc>AAA_5=AAA_9</bc>
                  <bc>AAA_5=Dynein_heavy</bc>
                  <bc>AAA_5=MT</bc>
                  <bc>AAA_6=AAA_5</bc>
                  <bc>AAA_6=AAA_7</bc>
                  <bc>AAA_6=AAA_8</bc>
                  <bc>AAA_6=AAA_9</bc>
                  <bc>AAA_6=Dynein_heavy</bc>
                  <bc>AAA_6=MT</bc>
                  <bc>AAA_7=AAA_8</bc>
                  <bc>AAA_7=AAA_9</bc>
                  <bc>AAA_7=Dynein_heavy</bc>
                  <bc>AAA_7=MT</bc>
                  <bc>AAA_8=AAA_9</bc>
                  <bc>AAA_8=Dynein_heavy</bc>
                  <bc>AAA_8=MT</bc>
                  <bc>AAA_9=Dynein_heavy</bc>
                  <bc>AARP2CN=DUF663</bc>
                  <bc>AA_kinase=Aldedh</bc>
                  <bc>ABC2_membrane=ABC_tran</bc>
                  <bc>ABC2_membrane_3=ABC_tran</bc>
                  <bc>ABC_membrane=ABC_tran</bc>
                  <bc>ABC_membrane_2=ABC_tran</bc>
                  <bc>ABC_tran=ABC2_membrane</bc>
                  <bc>ABC_tran=ABC2_membrane_3</bc>
                  <bc>ABC_tran=ABC_membrane</bc>
                  <bc>ABC_tran=ABC_tran_2</bc>
                  <bc>ABC_tran_2=ABC_tran</bc>
                  <bc>ACC_central=Carboxyl_trans</bc>
                  <bc>ACT=Biopterin_H</bc>
                  <bc>ADH_N=ADH_zinc_N</bc>
                  <bc>AIRS=AIRS_C</bc>
                  <bc>AMP-binding=NAD_binding_4</bc>
                  <bc>AMP-binding=PP-binding</bc>
                  <bc>AMP_N=Peptidase_M24</bc>
                  <bc>ANF_receptor=7tm_3</bc>
                  <bc>ANF_receptor=Pkinase_Tyr</bc>
                  <bc>ANTH=I_LWEQ</bc>
                  <bc>APC10=HECT</bc>
                  <bc>APC8=TPR_1</bc>
                  <bc>APH=Acyl-CoA_dh_1</bc>
                  <bc>APH=Acyl-CoA_dh_M</bc>
                  <bc>APH=Acyl-CoA_dh_N</bc>
                  <bc>APS_kinase=ATP-sulfurylase</bc>
                  <bc>ARID=JmjC</bc>
                  <bc>ARID=PHD</bc>
                  <bc>ARID=zf-C5HC2</bc>
                  <bc>ATG16=WD40</bc>
                  <bc>ATP-cone=Ribonuc_red_lgC</bc>
                  <bc>ATP-cone=Ribonuc_red_lgN</bc>
                  <bc>ATP-grasp_2=Citrate_synt</bc>
                  <bc>ATP-grasp_2=CoA_binding</bc>
                  <bc>ATP-grasp_2=Ligase_CoA</bc>
                  <bc>ATP-gua_PtransN=ATP-gua_Ptrans</bc>
                  <bc>ATP-synt_ab=ATP-synt_ab_C</bc>
                  <bc>ATP-synt_ab_N=ATP-synt_ab</bc>
                  <bc>ATP-synt_ab_N=ATP-synt_ab_C</bc>
                  <bc>Abhydro_lipase=Abhydrolase_1</bc>
                  <bc>Abhydrolase_6=DSPc</bc>
                  <bc>Abi_HHR=SH3_1</bc>
                  <bc>Acetyltransf_1=Bromodomain</bc>
                  <bc>Aconitase=Aconitase_C</bc>
                  <bc>Acyl-CoA_dh_1=ACOX</bc>
                  <bc>Acyl-CoA_dh_1=Acyl-CoA_dh_C</bc>
                  <bc>Acyl-CoA_dh_M=ACOX</bc>
                  <bc>Acyl-CoA_dh_M=Acyl-CoA_dh_1</bc>
                  <bc>Acyl-CoA_dh_M=Acyl-CoA_dh_C</bc>
                  <bc>Acyl-CoA_dh_N=Acyl-CoA_dh_1</bc>
                  <bc>Acyl-CoA_dh_N=Acyl-CoA_dh_C</bc>
                  <bc>Acyl-CoA_dh_N=Acyl-CoA_dh_M</bc>
                  <bc>AcylCoA_DH_N=Acyl-CoA_dh_1</bc>
                  <bc>AcylCoA_DH_N=Acyl-CoA_dh_C</bc>
                  <bc>AcylCoA_DH_N=Acyl-CoA_dh_M</bc>
                  <bc>AcylCoA_DH_N=Acyl-CoA_dh_N</bc>
                  <bc>Adaptin_N=Alpha_adaptinC2</bc>
                  <bc>Adaptin_N=Alpha_adaptin_C</bc>
                  <bc>Adaptin_N=B2-adapt-app_C</bc>
                  <bc>Adaptin_N=BLVR</bc>
                  <bc>Adaptin_N=Coatamer_beta_C</bc>
                  <bc>Adaptin_N=Gamma-COP</bc>
                  <bc>Aha1_N=AHSA1</bc>
                  <bc>AhpC-TSA=1-cysPrx_C</bc>
                  <bc>AlaDh_PNT_C=DUF3814</bc>
                  <bc>AlaDh_PNT_C=PNTB</bc>
                  <bc>AlaDh_PNT_C=Saccharop_dh</bc>
                  <bc>AlaDh_PNT_N=AlaDh_PNT_C</bc>
                  <bc>AlaDh_PNT_N=DUF3814</bc>
                  <bc>AlaDh_PNT_N=PNTB</bc>
                  <bc>AlaDh_PNT_N=Saccharop_dh</bc>
                  <bc>Ald_Xan_dh_C=Ald_Xan_dh_C2</bc>
                  <bc>Alpha-amylase=Alpha-amylase_C</bc>
                  <bc>Alpha-amylase=DUF1966</bc>
                  <bc>Alpha-mann_mid=Glyco_hydro_38C</bc>
                  <bc>Alpha_adaptinC2=Alpha_adaptin_C</bc>
                  <bc>Alpha_adaptinC2=B2-adapt-app_C</bc>
                  <bc>Aminotran_5=ATP_bind_3</bc>
                  <bc>Aminotran_5=MOSC</bc>
                  <bc>Aminotran_5=MOSC_N</bc>
                  <bc>Ank=AAA_2</bc>
                  <bc>Ank=Ank_2</bc>
                  <bc>Ank=ClpB_D2-small</bc>
                  <bc>Ank=FYVE</bc>
                  <bc>Ank=Ion_trans</bc>
                  <bc>Ank=PARP</bc>
                  <bc>Ank=Pkinase_Tyr</bc>
                  <bc>Ank=SAM_1</bc>
                  <bc>Ank=zf-DHHC</bc>
                  <bc>Ank_2=Ank</bc>
                  <bc>Ank_2=BTB</bc>
                  <bc>Ank_2=DUF3424</bc>
                  <bc>Ank_2=FYVE</bc>
                  <bc>Ank_2=GIT1_C</bc>
                  <bc>Ank_2=GIT_SHD</bc>
                  <bc>Ank_2=HECT</bc>
                  <bc>Ank_2=IQ</bc>
                  <bc>Ank_2=Ion_trans</bc>
                  <bc>Ank_2=PARP</bc>
                  <bc>Ank_2=PDZ</bc>
                  <bc>Ank_2=Pkinase</bc>
                  <bc>Ank_2=Pkinase_Tyr</bc>
                  <bc>Ank_2=RCC1</bc>
                  <bc>Ank_2=SAM_1</bc>
                  <bc>Ank_2=SH3_1</bc>
                  <bc>Ank_2=SH3_2</bc>
                  <bc>Ank_2=SOCS_box</bc>
                  <bc>Ank_2=zf-C3HC4</bc>
                  <bc>Ank_2=zf-DHHC</bc>
                  <bc>Anth_synt_I_N=Chorismate_bind</bc>
                  <bc>Apc3=TPR_1</bc>
                  <bc>Apc3=TPR_2</bc>
                  <bc>Apc4_WD40=Apc4</bc>
                  <bc>ArfGap=Ank_2</bc>
                  <bc>ArfGap=GIT1_C</bc>
                  <bc>ArfGap=GIT_SHD</bc>
                  <bc>ArfGap=PH</bc>
                  <bc>ArfGap=RhoGAP</bc>
                  <bc>ArfGap=SH3_1</bc>
                  <bc>Arg_tRNA_synt_N=tRNA-synt_1d</bc>
                  <bc>Arrestin_N=Arrestin_C</bc>
                  <bc>ArsA_ATPase=ParA</bc>
                  <bc>Asp_protease=UBA</bc>
                  <bc>Asparaginase=Ank_2</bc>
                  <bc>Autophagy_N=Autophagy_Cterm</bc>
                  <bc>Autophagy_N=Autophagy_act_C</bc>
                  <bc>Autophagy_act_C=Autophagy_Cterm</bc>
                  <bc>B12-binding=Met_synt_B12</bc>
                  <bc>B12-binding_2=B12-binding</bc>
                  <bc>B12-binding_2=Met_synt_B12</bc>
                  <bc>B3_4=B5</bc>
                  <bc>BAH=AAA</bc>
                  <bc>BAH=Cdc6_C</bc>
                  <bc>BAH=GATA</bc>
                  <bc>BAR=RhoGAP</bc>
                  <bc>BAR=SH3_1</bc>
                  <bc>BAR=SH3_2</bc>
                  <bc>BCDHK_Adom3=HATPase_c</bc>
                  <bc>BCS1_N=AAA</bc>
                  <bc>BHD_1=BHD_2</bc>
                  <bc>BHD_1=BHD_3</bc>
                  <bc>BHD_2=BHD_3</bc>
                  <bc>BOP1NT=WD40</bc>
                  <bc>BRCA-2_helical=BRCA-2_OB1</bc>
                  <bc>BRCT=AAA</bc>
                  <bc>BRCT=DNA_ligase_IV</bc>
                  <bc>BRCT=IMS</bc>
                  <bc>BRCT=IMS_C</bc>
                  <bc>BRCT=PARP</bc>
                  <bc>BRCT=PARP_reg</bc>
                  <bc>BRCT=RFC1</bc>
                  <bc>BRCT=VIT</bc>
                  <bc>BRCT=WGR</bc>
                  <bc>BRO1=Y_phosphatase</bc>
                  <bc>BTB=Ank_2</bc>
                  <bc>BTB=BACK</bc>
                  <bc>Bac_GDH=ELFV_dehydrog</bc>
                  <bc>Bac_rhamnosid_N=Bac_rhamnosid</bc>
                  <bc>Bac_rhamnosid_N=Gal_Lectin</bc>
                  <bc>Band_3_cyto=HCO3_cotransp</bc>
                  <bc>Beach=FYVE</bc>
                  <bc>Beach=WD40</bc>
                  <bc>Beta-Casp=CPSF73-100_C</bc>
                  <bc>Beta-Casp=RMMBL</bc>
                  <bc>Biotin_carb_C=ACC_central</bc>
                  <bc>Biotin_carb_C=Biotin_lipoyl</bc>
                  <bc>Biotin_carb_C=Carboxyl_trans</bc>
                  <bc>Biotin_carb_C=HMGL-like</bc>
                  <bc>Biotin_carb_C=PYC_OADA</bc>
                  <bc>Biotin_lipoyl=2-oxoacid_dh</bc>
                  <bc>Biotin_lipoyl=ACC_central</bc>
                  <bc>Biotin_lipoyl=Carboxyl_trans</bc>
                  <bc>Biotin_lipoyl=E3_binding</bc>
                  <bc>Branch=Xylo_C</bc>
                  <bc>Bromo_TP=TAF8_C</bc>
                  <bc>Bromodomain=BAH</bc>
                  <bc>Bromodomain=DUF902</bc>
                  <bc>Bromodomain=KAT11</bc>
                  <bc>Bromodomain=PWWP</bc>
                  <bc>Bromodomain=ZZ</bc>
                  <bc>Bromodomain=zf-TAZ</bc>
                  <bc>C1_1=C2</bc>
                  <bc>C1_1=CNH</bc>
                  <bc>C1_1=DAGK_acc</bc>
                  <bc>C1_1=DAGK_cat</bc>
                  <bc>C1_1=Pkinase</bc>
                  <bc>C1_1=Pkinase_C</bc>
                  <bc>C1_1=Pkinase_Tyr</bc>
                  <bc>C1_1=RA</bc>
                  <bc>C1_1=RhoGAP</bc>
                  <bc>C1_1=RhoGEF</bc>
                  <bc>C1_1=SH2</bc>
                  <bc>C2=C1_1</bc>
                  <bc>C2=CUE</bc>
                  <bc>C2=Copine</bc>
                  <bc>C2=FerB</bc>
                  <bc>C2=FerI</bc>
                  <bc>C2=HECT</bc>
                  <bc>C2=Membr_traf_MHD</bc>
                  <bc>C2=Myotub-related</bc>
                  <bc>C2=PRT_C</bc>
                  <bc>C2=Pkinase</bc>
                  <bc>C2=Pkinase_C</bc>
                  <bc>C2=RasGAP</bc>
                  <bc>C2=WW</bc>
                  <bc>CAF1C_H4-bd=WD40</bc>
                  <bc>CAP_GLY=Dynactin</bc>
                  <bc>CAP_N=CAP_C</bc>
                  <bc>CBM_48=Alpha-amylase</bc>
                  <bc>CBM_48=Alpha-amylase_C</bc>
                  <bc>CDC37_M=CDC37_C</bc>
                  <bc>CDC37_N=CDC37_C</bc>
                  <bc>CDC37_N=CDC37_M</bc>
                  <bc>CDC48_2=AAA</bc>
                  <bc>CDC48_N=AAA</bc>
                  <bc>CDC48_N=CDC48_2</bc>
                  <bc>CH=EB1</bc>
                  <bc>CH=Filamin</bc>
                  <bc>CH=GAS2</bc>
                  <bc>CH=IQ</bc>
                  <bc>CH=PH</bc>
                  <bc>CH=RasGAP</bc>
                  <bc>CH=RasGAP_C</bc>
                  <bc>CH=RhoGEF</bc>
                  <bc>CH=SH2</bc>
                  <bc>CH=SH3_1</bc>
                  <bc>CH=SH3_2</bc>
                  <bc>CH=Spectrin</bc>
                  <bc>CH=efhand_Ca_insen</bc>
                  <bc>CHORD=CS</bc>
                  <bc>CNH=Clathrin</bc>
                  <bc>CNH=Vps39_1</bc>
                  <bc>CNH=Vps39_2</bc>
                  <bc>CN_hydrolase=NAD_synthase</bc>
                  <bc>COG2=DUF3510</bc>
                  <bc>CO_deh_flav_C=Ald_Xan_dh_C</bc>
                  <bc>CO_deh_flav_C=Ald_Xan_dh_C2</bc>
                  <bc>CPSase_L_D2=ACC_central</bc>
                  <bc>CPSase_L_D2=Biotin_carb_C</bc>
                  <bc>CPSase_L_D2=Biotin_lipoyl</bc>
                  <bc>CPSase_L_D2=CPSase_L_D3</bc>
                  <bc>CPSase_L_D2=CPSase_L_chain</bc>
                  <bc>CPSase_L_D2=Carboxyl_trans</bc>
                  <bc>CPSase_L_D2=HMGL-like</bc>
                  <bc>CPSase_L_D2=MGS</bc>
                  <bc>CPSase_L_D2=OTCace</bc>
                  <bc>CPSase_L_D2=OTCace_N</bc>
                  <bc>CPSase_L_D2=PYC_OADA</bc>
                  <bc>CPSase_L_D3=CPSase_L_D2</bc>
                  <bc>CPSase_L_D3=CPSase_L_chain</bc>
                  <bc>CPSase_L_D3=MGS</bc>
                  <bc>CPSase_L_D3=OTCace</bc>
                  <bc>CPSase_L_D3=OTCace_N</bc>
                  <bc>CPSase_L_chain=ACC_central</bc>
                  <bc>CPSase_L_chain=Biotin_carb_C</bc>
                  <bc>CPSase_L_chain=Biotin_lipoyl</bc>
                  <bc>CPSase_L_chain=CPSase_L_D2</bc>
                  <bc>CPSase_L_chain=CPSase_L_D3</bc>
                  <bc>CPSase_L_chain=Carboxyl_trans</bc>
                  <bc>CPSase_L_chain=HMGL-like</bc>
                  <bc>CPSase_L_chain=MGS</bc>
                  <bc>CPSase_L_chain=OTCace</bc>
                  <bc>CPSase_L_chain=OTCace_N</bc>
                  <bc>CPSase_L_chain=PYC_OADA</bc>
                  <bc>CPSase_sm_chain=CPSase_L_D2</bc>
                  <bc>CPSase_sm_chain=CPSase_L_D3</bc>
                  <bc>CPSase_sm_chain=CPSase_L_chain</bc>
                  <bc>CPSase_sm_chain=GATase</bc>
                  <bc>CPSase_sm_chain=MGS</bc>
                  <bc>CPSase_sm_chain=OTCace</bc>
                  <bc>CPSase_sm_chain=OTCace_N</bc>
                  <bc>CRAL_TRIO=Motile_Sperm</bc>
                  <bc>CRAL_TRIO=RhoGAP</bc>
                  <bc>CRAL_TRIO=Y_phosphatase</bc>
                  <bc>CRAL_TRIO_N=CRAL_TRIO</bc>
                  <bc>CS=SGS</bc>
                  <bc>CS=TPR_1</bc>
                  <bc>CTP_synth_N=GATase</bc>
                  <bc>CUB=EGF_CA</bc>
                  <bc>CUB=Kelch_1</bc>
                  <bc>CUB=Kelch_2</bc>
                  <bc>CUB=Laminin_EGF</bc>
                  <bc>CUB=PSI</bc>
                  <bc>Cactin_mid=CactinC_cactus</bc>
                  <bc>Cadherin=EGF</bc>
                  <bc>Cadherin=REJ</bc>
                  <bc>Calx-beta=7tm_2</bc>
                  <bc>Calx-beta=GPS</bc>
                  <bc>Calx-beta=Na_Ca_ex</bc>
                  <bc>Catalase=Catalase-rel</bc>
                  <bc>Cation_ATPase_N=Cation_ATPase_C</bc>
                  <bc>Cation_ATPase_N=E1-E2_ATPase</bc>
                  <bc>Cation_ATPase_N=HAD</bc>
                  <bc>Cation_ATPase_N=Hydrolase</bc>
                  <bc>Cbl_N2=Cbl_N3</bc>
                  <bc>Cbl_N2=zf-C3HC4</bc>
                  <bc>Cbl_N3=zf-C3HC4</bc>
                  <bc>Cbl_N=Cbl_N2</bc>
                  <bc>Cbl_N=Cbl_N3</bc>
                  <bc>Cbl_N=zf-C3HC4</bc>
                  <bc>Chorein_N=ATG_C</bc>
                  <bc>Chorein_N=DUF1162</bc>
                  <bc>Chromo=DUF1087</bc>
                  <bc>Chromo=Helicase_C</bc>
                  <bc>Chromo=SNF2_N</bc>
                  <bc>Cir_N=CWC25</bc>
                  <bc>Clat_adaptor_s=Adap_comp_sub</bc>
                  <bc>Clathrin-link=Clathrin</bc>
                  <bc>Clathrin=VPS11_C</bc>
                  <bc>Clathrin=Vps39_2</bc>
                  <bc>Clathrin_propel=Clathrin</bc>
                  <bc>Clp_N=AAA</bc>
                  <bc>Clp_N=AAA_2</bc>
                  <bc>Clp_N=ClpB_D2-small</bc>
                  <bc>Cnd1_N=Cnd1</bc>
                  <bc>CoA_binding=Citrate_synt</bc>
                  <bc>CoA_binding=Ligase_CoA</bc>
                  <bc>Coatomer_WDAD=COPI_C</bc>
                  <bc>Cofilin_ADF=SH3_1</bc>
                  <bc>Cohesin_HEAT=Nipped-B_C</bc>
                  <bc>Complex1_51K=NADH_4Fe-4S</bc>
                  <bc>Complex1_51K=SLBB</bc>
                  <bc>Cpn60_TCP1=PIP5K</bc>
                  <bc>Creatinase_N=Peptidase_M24</bc>
                  <bc>Cse1=CAS_CSE1</bc>
                  <bc>Cu-oxidase=Cu-oxidase_2</bc>
                  <bc>Cu-oxidase_3=Cu-oxidase</bc>
                  <bc>Cu-oxidase_3=Cu-oxidase_2</bc>
                  <bc>Cu2_monoox_C=NHL</bc>
                  <bc>Cu2_monooxygen=Cu2_monoox_C</bc>
                  <bc>Cu2_monooxygen=NHL</bc>
                  <bc>Cullin=APC2</bc>
                  <bc>Cullin=Cullin_Nedd8</bc>
                  <bc>CwfJ_C_1=CwfJ_C_2</bc>
                  <bc>Cyclin_N=Cyclin_C</bc>
                  <bc>Cyt-b5=FAD_binding_6</bc>
                  <bc>Cyt-b5=FA_desaturase</bc>
                  <bc>Cyt-b5=NAD_binding_1</bc>
                  <bc>DAGK_cat=DAGK_acc</bc>
                  <bc>DAO=GCV_T</bc>
                  <bc>DAO=GCV_T_C</bc>
                  <bc>DCP2=NUDIX</bc>
                  <bc>DCX=Pkinase</bc>
                  <bc>DEAD=DBP10CT</bc>
                  <bc>DEAD=DSHCT</bc>
                  <bc>DEAD=DUF1998</bc>
                  <bc>DEAD=GUCT</bc>
                  <bc>DEAD=HA2</bc>
                  <bc>DEAD=HRDC</bc>
                  <bc>DEAD=Helicase_C</bc>
                  <bc>DEAD=OB_NTP_bind</bc>
                  <bc>DEAD=RQC</bc>
                  <bc>DEAD=Sec63</bc>
                  <bc>DEAD_2=DUF1227</bc>
                  <bc>DEK_C=DSPc</bc>
                  <bc>DEK_C=SWIB</bc>
                  <bc>DENN=GRAM</bc>
                  <bc>DENN=Myotub-related</bc>
                  <bc>DENN=PH</bc>
                  <bc>DENN=RUN</bc>
                  <bc>DENN=SBF2</bc>
                  <bc>DENN=dDENN</bc>
                  <bc>DEP=Ank_2</bc>
                  <bc>DEP=Cpn60_TCP1</bc>
                  <bc>DEP=G-gamma</bc>
                  <bc>DEP=GSHPx</bc>
                  <bc>DEP=PDZ</bc>
                  <bc>DEP=PIP5K</bc>
                  <bc>DEP=RGS</bc>
                  <bc>DHC_N1=AAA_5</bc>
                  <bc>DHC_N1=AAA_6</bc>
                  <bc>DHC_N1=AAA_7</bc>
                  <bc>DHC_N1=AAA_8</bc>
                  <bc>DHC_N1=AAA_9</bc>
                  <bc>DHC_N1=DHC_N2</bc>
                  <bc>DHC_N1=Dynein_heavy</bc>
                  <bc>DHC_N1=MT</bc>
                  <bc>DHC_N2=AAA_5</bc>
                  <bc>DHC_N2=AAA_6</bc>
                  <bc>DHC_N2=AAA_7</bc>
                  <bc>DHC_N2=AAA_8</bc>
                  <bc>DHC_N2=AAA_9</bc>
                  <bc>DHC_N2=Dynein_heavy</bc>
                  <bc>DHC_N2=MT</bc>
                  <bc>DHH=DHHA2</bc>
                  <bc>DHQ_synthase=DHquinase_I</bc>
                  <bc>DHQ_synthase=EPSP_synthase</bc>
                  <bc>DHQ_synthase=SKI</bc>
                  <bc>DHQ_synthase=Shikimate_DH</bc>
                  <bc>DHQ_synthase=Shikimate_dh_N</bc>
                  <bc>DHquinase_I=Shikimate_DH</bc>
                  <bc>DHquinase_I=Shikimate_dh_N</bc>
                  <bc>DKCLD=PUA</bc>
                  <bc>DKCLD=TruB_N</bc>
                  <bc>DNA_gyraseB=DNA_topoisoIV</bc>
                  <bc>DNA_ligase_A_C=BRCT</bc>
                  <bc>DNA_ligase_A_C=DNA_ligase_IV</bc>
                  <bc>DNA_ligase_A_C=zf-CCHH</bc>
                  <bc>DNA_ligase_A_M=BRCT</bc>
                  <bc>DNA_ligase_A_M=DNA_ligase_A_C</bc>
                  <bc>DNA_ligase_A_M=DNA_ligase_IV</bc>
                  <bc>DNA_ligase_A_M=zf-CCHH</bc>
                  <bc>DNA_ligase_A_N=BRCT</bc>
                  <bc>DNA_ligase_A_N=DNA_ligase_A_C</bc>
                  <bc>DNA_ligase_A_N=DNA_ligase_A_M</bc>
                  <bc>DNA_ligase_A_N=DNA_ligase_IV</bc>
                  <bc>DNA_ligase_A_N=zf-CCHH</bc>
                  <bc>DNA_mis_repair=MutL_C</bc>
                  <bc>DNA_photolyase=FAD_binding_7</bc>
                  <bc>DNA_pol_A_exo1=DUF82</bc>
                  <bc>DNA_pol_A_exo1=HRDC</bc>
                  <bc>DNA_pol_B=DUF1744</bc>
                  <bc>DNA_pol_B=zf-DNA_Pol</bc>
                  <bc>DNA_pol_B_exo1=DNA_pol_B</bc>
                  <bc>DNA_pol_B_exo1=DUF1744</bc>
                  <bc>DNA_pol_B_exo1=zf-DNA_Pol</bc>
                  <bc>DNA_pol_alpha_N=DNA_pol_B</bc>
                  <bc>DNA_pol_alpha_N=DNA_pol_B_exo1</bc>
                  <bc>DNA_pol_alpha_N=zf-DNA_Pol</bc>
                  <bc>DPPIV_N=Peptidase_S9</bc>
                  <bc>DRMBL=DNA_ligase_A_N</bc>
                  <bc>DSPc=PTEN_C2</bc>
                  <bc>DSPc=mRNA_cap_C</bc>
                  <bc>DSPc=mRNA_cap_enzyme</bc>
                  <bc>DUF1042=ADK</bc>
                  <bc>DUF1088=Beach</bc>
                  <bc>DUF1162=ATG_C</bc>
                  <bc>DUF1394=FragX_IP</bc>
                  <bc>DUF1604=G-patch</bc>
                  <bc>DUF1726=DUF699</bc>
                  <bc>DUF1736=TPR_1</bc>
                  <bc>DUF1736=TPR_2</bc>
                  <bc>DUF1771=Smr</bc>
                  <bc>DUF1899=DUF1900</bc>
                  <bc>DUF1899=WD40</bc>
                  <bc>DUF1900=WD40</bc>
                  <bc>DUF1908=Pkinase</bc>
                  <bc>DUF1969=FAA_hydrolase</bc>
                  <bc>DUF2405=Apt1</bc>
                  <bc>DUF2405=Fmp27_GFWDK</bc>
                  <bc>DUF2435=DUF2411</bc>
                  <bc>DUF2450=DUF2451</bc>
                  <bc>DUF2450=Vps54</bc>
                  <bc>DUF3336=Patatin</bc>
                  <bc>DUF3354=K_tetra</bc>
                  <bc>DUF3354=Pentapeptide</bc>
                  <bc>DUF3361=ELMO_CED12</bc>
                  <bc>DUF3381=Spb1_C</bc>
                  <bc>DUF3384=Rap_GAP</bc>
                  <bc>DUF3384=Tuberin</bc>
                  <bc>DUF3385=FAT</bc>
                  <bc>DUF3385=FATC</bc>
                  <bc>DUF3385=PI3_PI4_kinase</bc>
                  <bc>DUF3385=Rapamycin_bind</bc>
                  <bc>DUF3398=Ded_cyto</bc>
                  <bc>DUF3448=AMP-binding</bc>
                  <bc>DUF3452=RB_A</bc>
                  <bc>DUF3452=RB_B</bc>
                  <bc>DUF3453=Symplekin_C</bc>
                  <bc>DUF3523=AAA</bc>
                  <bc>DUF3535=Helicase_C</bc>
                  <bc>DUF3535=SNF2_N</bc>
                  <bc>DUF3546=ARS2</bc>
                  <bc>DUF3591=Bromodomain</bc>
                  <bc>DUF3657=DUF676</bc>
                  <bc>DUF3694=TBC</bc>
                  <bc>DUF3735=ABA_GPCR</bc>
                  <bc>DUF3814=PNTB</bc>
                  <bc>DUF3819=Not1</bc>
                  <bc>DUF382=PSP</bc>
                  <bc>DUF383=DUF384</bc>
                  <bc>DUF500=SH3_1</bc>
                  <bc>DUF547=FYVE</bc>
                  <bc>DUF814=DUF3441</bc>
                  <bc>DUF902=KAT11</bc>
                  <bc>DUF902=ZZ</bc>
                  <bc>DUF902=zf-TAZ</bc>
                  <bc>DUF908=DUF913</bc>
                  <bc>DUF908=HECT</bc>
                  <bc>DUF908=UBA</bc>
                  <bc>DUF913=HECT</bc>
                  <bc>DUF913=UBA</bc>
                  <bc>DUF971=TauD</bc>
                  <bc>DUSP=UCH</bc>
                  <bc>Dak1=Dak2</bc>
                  <bc>DinB_2=FGE-sulfatase</bc>
                  <bc>DnaJ=DUF1977</bc>
                  <bc>DnaJ=DUF3395</bc>
                  <bc>DnaJ=DnaJ_C</bc>
                  <bc>DnaJ=DnaJ_CXXCXGXG</bc>
                  <bc>DnaJ=HSCB_C</bc>
                  <bc>DnaJ=Myb_DNA-binding</bc>
                  <bc>DnaJ=Sec63</bc>
                  <bc>DnaJ=zf-C2H2_jaz</bc>
                  <bc>DnaJ_CXXCXGXG=DnaJ_C</bc>
                  <bc>Dpoe2NT=DNA_pol_E_B</bc>
                  <bc>Drf_FH3=FH2</bc>
                  <bc>Drf_GBD=Drf_FH3</bc>
                  <bc>Drf_GBD=FH2</bc>
                  <bc>Dus=dsrm</bc>
                  <bc>Dynamin_M=GED</bc>
                  <bc>Dynamin_M=PH</bc>
                  <bc>Dynamin_N=Dynamin_M</bc>
                  <bc>Dynamin_N=Fzo_mitofusin</bc>
                  <bc>Dynamin_N=GED</bc>
                  <bc>Dynamin_N=PH</bc>
                  <bc>Dynamin_N=efhand_3</bc>
                  <bc>E1-E2_ATPase=Cation_ATPase_C</bc>
                  <bc>E1-E2_ATPase=HAD</bc>
                  <bc>E1-E2_ATPase=Hydrolase</bc>
                  <bc>E1_dh=Transket_pyr</bc>
                  <bc>E2F_TDP=DP</bc>
                  <bc>E3_binding=2-oxoacid_dh</bc>
                  <bc>ECH=3HCDH</bc>
                  <bc>ECH=3HCDH_N</bc>
                  <bc>EF-1_beta_acid=EF1_GNE</bc>
                  <bc>EFG_C=LepA_C</bc>
                  <bc>EFG_IV=EFG_C</bc>
                  <bc>EF_assoc_1=Miro</bc>
                  <bc>EF_assoc_2=EF_assoc_1</bc>
                  <bc>EGF=EGF_CA</bc>
                  <bc>EGF=Laminin_G_2</bc>
                  <bc>EGF_2=Integrin_b_cyt</bc>
                  <bc>EGF_2=PSI</bc>
                  <bc>EGF_3=EGF_CA</bc>
                  <bc>EGF_CA=CUB</bc>
                  <bc>EGF_CA=EGF</bc>
                  <bc>EGF_CA=Sushi</bc>
                  <bc>EGF_CA=cEGF</bc>
                  <bc>EHN=Abhydrolase_1</bc>
                  <bc>ELFV_dehydrog_N=ELFV_dehydrog</bc>
                  <bc>EPL1=Bromodomain</bc>
                  <bc>EPL1=PHD</bc>
                  <bc>EPL1=PWWP</bc>
                  <bc>EPSP_synthase=DHquinase_I</bc>
                  <bc>EPSP_synthase=SKI</bc>
                  <bc>EPSP_synthase=Shikimate_DH</bc>
                  <bc>EPSP_synthase=Shikimate_dh_N</bc>
                  <bc>ETF=ETF_alpha</bc>
                  <bc>EamA=TPT</bc>
                  <bc>Enolase_N=Enolase_C</bc>
                  <bc>Exo_endo_phos=RhoGAP</bc>
                  <bc>Exo_endo_phos=zf-GRF</bc>
                  <bc>F-box-like=Ank_2</bc>
                  <bc>F-box-like=Cyclin_C</bc>
                  <bc>F-box-like=Cyclin_N</bc>
                  <bc>F-box-like=WD40</bc>
                  <bc>F-box=WD40</bc>
                  <bc>FAD_binding_1=NAD_binding_1</bc>
                  <bc>FAD_binding_2=Succ_DH_flav_C</bc>
                  <bc>FAD_binding_4=ALO</bc>
                  <bc>FAD_binding_4=FAD-oxidase_C</bc>
                  <bc>FAD_binding_5=Ald_Xan_dh_C</bc>
                  <bc>FAD_binding_5=Ald_Xan_dh_C2</bc>
                  <bc>FAD_binding_5=CO_deh_flav_C</bc>
                  <bc>FAD_binding_6=NAD_binding_1</bc>
                  <bc>FAD_binding_8=NAD_binding_6</bc>
                  <bc>FAT=FATC</bc>
                  <bc>FAT=PI3_PI4_kinase</bc>
                  <bc>FAT=Rapamycin_bind</bc>
                  <bc>FCH=RhoGAP</bc>
                  <bc>FCH=SH3_1</bc>
                  <bc>FERM_C=ERM</bc>
                  <bc>FERM_C=PDZ</bc>
                  <bc>FERM_C=Y_phosphatase</bc>
                  <bc>FERM_M=ERM</bc>
                  <bc>FERM_M=FERM_C</bc>
                  <bc>FERM_M=IRS</bc>
                  <bc>FERM_M=I_LWEQ</bc>
                  <bc>FERM_M=MyTH4</bc>
                  <bc>FERM_M=PDZ</bc>
                  <bc>FERM_M=Talin_middle</bc>
                  <bc>FERM_M=VBS</bc>
                  <bc>FERM_M=Y_phosphatase</bc>
                  <bc>FERM_N=ERM</bc>
                  <bc>FERM_N=FERM_C</bc>
                  <bc>FERM_N=FERM_M</bc>
                  <bc>FERM_N=IRS</bc>
                  <bc>FERM_N=I_LWEQ</bc>
                  <bc>FERM_N=PDZ</bc>
                  <bc>FERM_N=Talin_middle</bc>
                  <bc>FERM_N=VBS</bc>
                  <bc>FERM_N=Y_phosphatase</bc>
                  <bc>FGGY_N=FGGY_C</bc>
                  <bc>FHA=DUF3694</bc>
                  <bc>FHA=Fork_head</bc>
                  <bc>FHA=Pkinase</bc>
                  <bc>FHA=dsrm</bc>
                  <bc>FHA=zf-C3HC4</bc>
                  <bc>FKBP_C=TPR_1</bc>
                  <bc>FYRC=SET</bc>
                  <bc>FYRN=FYRC</bc>
                  <bc>FYRN=SET</bc>
                  <bc>FYVE=Cpn60_TCP1</bc>
                  <bc>FYVE=DEP</bc>
                  <bc>FYVE=PIP5K</bc>
                  <bc>Fapy_DNA_glyco=H2TH</bc>
                  <bc>FbpA=DUF3441</bc>
                  <bc>FbpA=DUF814</bc>
                  <bc>Fer2=Ald_Xan_dh_C</bc>
                  <bc>Fer2=Ald_Xan_dh_C2</bc>
                  <bc>Fer2=CO_deh_flav_C</bc>
                  <bc>Fer2=DUF1982</bc>
                  <bc>Fer2=FAD_binding_5</bc>
                  <bc>Fer2=Fer2_2</bc>
                  <bc>Fer2=Molybdopterin</bc>
                  <bc>Fer2=NADH-G_4Fe-4S_3</bc>
                  <bc>Fer2_2=Ald_Xan_dh_C</bc>
                  <bc>Fer2_2=Ald_Xan_dh_C2</bc>
                  <bc>Fer2_2=CO_deh_flav_C</bc>
                  <bc>Fer2_2=FAD_binding_5</bc>
                  <bc>Fer4=ABC_tran</bc>
                  <bc>FerB=C2</bc>
                  <bc>FerI=C2</bc>
                  <bc>FerI=FerB</bc>
                  <bc>Ferric_reduct=FAD_binding_8</bc>
                  <bc>Ferric_reduct=NAD_binding_6</bc>
                  <bc>Flavodoxin_1=FAD_binding_1</bc>
                  <bc>Flavodoxin_1=NAD_binding_1</bc>
                  <bc>Flavodoxin_1=Wyosine_form</bc>
                  <bc>Fmp27_GFWDK=Apt1</bc>
                  <bc>Foie-gras_1=Gryzun</bc>
                  <bc>Formyl_trans_N=Formyl_trans_C</bc>
                  <bc>FtsH_ext=AAA</bc>
                  <bc>FtsH_ext=Peptidase_M41</bc>
                  <bc>FtsJ=DUF3381</bc>
                  <bc>FtsJ=Spb1_C</bc>
                  <bc>Fumble=DUF89</bc>
                  <bc>Fumerase=Fumerase_C</bc>
                  <bc>Furin-like=Recep_L_domain</bc>
                  <bc>G-gamma=RGS</bc>
                  <bc>G-patch=FtsJ</bc>
                  <bc>G-patch=GCFC</bc>
                  <bc>G6PD_N=G6PD_C</bc>
                  <bc>GAF=PDEase_I</bc>
                  <bc>GARS_A=AIRS</bc>
                  <bc>GARS_A=AIRS_C</bc>
                  <bc>GARS_A=GARS_C</bc>
                  <bc>GARS_C=AIRS</bc>
                  <bc>GARS_C=AIRS_C</bc>
                  <bc>GARS_N=AIRS</bc>
                  <bc>GARS_N=AIRS_C</bc>
                  <bc>GARS_N=GARS_A</bc>
                  <bc>GARS_N=GARS_C</bc>
                  <bc>GAT=Alpha_adaptinC2</bc>
                  <bc>GATase=CPSase_L_D2</bc>
                  <bc>GATase=CPSase_L_D3</bc>
                  <bc>GATase=CPSase_L_chain</bc>
                  <bc>GATase=GMP_synt_C</bc>
                  <bc>GATase=His_biosynth</bc>
                  <bc>GATase=MGS</bc>
                  <bc>GATase=NAD_synthase</bc>
                  <bc>GATase=OTCace</bc>
                  <bc>GATase=OTCace_N</bc>
                  <bc>GATase_2=Pribosyltran</bc>
                  <bc>GATase_2=SIS</bc>
                  <bc>GBA2_N=DUF608</bc>
                  <bc>GBP=GBP_C</bc>
                  <bc>GCC2_GCC3=Pkinase_Tyr</bc>
                  <bc>GCV_T=GCV_T_C</bc>
                  <bc>GFO_IDH_MocA=GFO_IDH_MocA_C</bc>
                  <bc>GHMP_kinases_N=GHMP_kinases_C</bc>
                  <bc>GIT_SHD=GIT1_C</bc>
                  <bc>GMC_oxred_N=GMC_oxred_C</bc>
                  <bc>GN3L_Grn1=MMR_HSR1</bc>
                  <bc>GPS=7tm_2</bc>
                  <bc>GRAM=Myotub-related</bc>
                  <bc>GRAM=PH</bc>
                  <bc>GRAM=TBC</bc>
                  <bc>GST_C=EF1G</bc>
                  <bc>GST_N=EF1G</bc>
                  <bc>GST_N=GST_C</bc>
                  <bc>GTP1_OBG=MMR_HSR1</bc>
                  <bc>GTP_EFTU=AARP2CN</bc>
                  <bc>GTP_EFTU=DUF663</bc>
                  <bc>GTP_EFTU=EFG_C</bc>
                  <bc>GTP_EFTU=EFG_IV</bc>
                  <bc>GTP_EFTU=GTP_EFTU_D2</bc>
                  <bc>GTP_EFTU=GTP_EFTU_D3</bc>
                  <bc>GTP_EFTU=IF-2</bc>
                  <bc>GTP_EFTU=LepA_C</bc>
                  <bc>GTP_EFTU=eIF2_C</bc>
                  <bc>GTP_EFTU_D2=EFG_C</bc>
                  <bc>GTP_EFTU_D2=EFG_IV</bc>
                  <bc>GTP_EFTU_D2=GTP_EFTU_D3</bc>
                  <bc>GTP_EFTU_D2=IF-2</bc>
                  <bc>GTP_EFTU_D2=LepA_C</bc>
                  <bc>GTP_EFTU_D2=eIF2_C</bc>
                  <bc>GalKase_gal_bdg=GHMP_kinases_C</bc>
                  <bc>GalKase_gal_bdg=GHMP_kinases_N</bc>
                  <bc>GalP_UDP_transf=GalP_UDP_tr_C</bc>
                  <bc>Gelsolin=VHP</bc>
                  <bc>Gln-synt_N=Gln-synt_C</bc>
                  <bc>Glutaminase=Ank_2</bc>
                  <bc>Glyco_hydro_20b=Glyco_hydro_20</bc>
                  <bc>Glyco_hydro_2=Glyco_hydro_2_C</bc>
                  <bc>Glyco_hydro_2_N=Glyco_hydro_2</bc>
                  <bc>Glyco_hydro_2_N=Glyco_hydro_2_C</bc>
                  <bc>Glyco_hydro_38=Alpha-mann_mid</bc>
                  <bc>Glyco_hydro_38=Glyco_hydro_38C</bc>
                  <bc>Glyco_hydro_3=Glyco_hydro_3_C</bc>
                  <bc>Glyco_hydro_47=PA</bc>
                  <bc>Glycos_trans_3N=Glycos_transf_3</bc>
                  <bc>Glycos_transf_2=Ricin_B_lectin</bc>
                  <bc>Gp_dh_N=Gp_dh_C</bc>
                  <bc>Guanylate_kin=PDZ</bc>
                  <bc>Guanylate_kin=WW</bc>
                  <bc>HA2=OB_NTP_bind</bc>
                  <bc>HAND=SLIDE</bc>
                  <bc>HATPase_c=DNA_gyraseB</bc>
                  <bc>HATPase_c=DNA_mis_repair</bc>
                  <bc>HATPase_c=DNA_topoisoIV</bc>
                  <bc>HATPase_c=HSP90</bc>
                  <bc>HATPase_c=MutL_C</bc>
                  <bc>HATPase_c=Response_reg</bc>
                  <bc>HELP=WD40</bc>
                  <bc>HGTP_anticodon=ProRS-C_1</bc>
                  <bc>HLH=PAS</bc>
                  <bc>HLH=PAS_3</bc>
                  <bc>HMA=E1-E2_ATPase</bc>
                  <bc>HMA=Hydrolase</bc>
                  <bc>HMGL-like=Biotin_lipoyl</bc>
                  <bc>HMGL-like=PYC_OADA</bc>
                  <bc>HMG_CoA_synt_N=HMG_CoA_synt_C</bc>
                  <bc>HNOB=Guanylate_cyc</bc>
                  <bc>HNOB=HNOBA</bc>
                  <bc>HNOBA=Guanylate_cyc</bc>
                  <bc>HR1=BRO1</bc>
                  <bc>HR1=Pkinase</bc>
                  <bc>HR1=Pkinase_C</bc>
                  <bc>HS1_rep=SH3_1</bc>
                  <bc>HSA=Bromodomain</bc>
                  <bc>HSA=Helicase_C</bc>
                  <bc>HSA=SNF2_N</bc>
                  <bc>HSL_N=Abhydrolase_3</bc>
                  <bc>HTH_9=RNA_pol_Rpc82</bc>
                  <bc>HTH_Tnp_Tc5=DDE_1</bc>
                  <bc>Helicase_C=Bromodomain</bc>
                  <bc>Helicase_C=DBP10CT</bc>
                  <bc>Helicase_C=DEAD</bc>
                  <bc>Helicase_C=DSHCT</bc>
                  <bc>Helicase_C=DUF1087</bc>
                  <bc>Helicase_C=GUCT</bc>
                  <bc>Helicase_C=HA2</bc>
                  <bc>Helicase_C=HAND</bc>
                  <bc>Helicase_C=HRDC</bc>
                  <bc>Helicase_C=OB_NTP_bind</bc>
                  <bc>Helicase_C=RQC</bc>
                  <bc>Helicase_C=SLIDE</bc>
                  <bc>Helicase_C=SUV3_C</bc>
                  <bc>Helicase_C=Sec63</bc>
                  <bc>Hexokinase_1=Hexokinase_2</bc>
                  <bc>HisG=HisG_C</bc>
                  <bc>HisKA=HATPase_c</bc>
                  <bc>HisKA=Response_reg</bc>
                  <bc>Histone=Macro</bc>
                  <bc>Hydant_A_N=Hydantoinase_A</bc>
                  <bc>Hydant_A_N=Hydantoinase_B</bc>
                  <bc>Hydantoinase_A=Hydantoinase_B</bc>
                  <bc>Hydrolase=Cation_ATPase_C</bc>
                  <bc>I-set=Pkinase_Tyr</bc>
                  <bc>IBB=Arm</bc>
                  <bc>IBN_N=CAS_CSE1</bc>
                  <bc>IBN_N=CRM1_C</bc>
                  <bc>IBN_N=Cse1</bc>
                  <bc>IBN_N=Xpo1</bc>
                  <bc>IF3_N=IF3_C</bc>
                  <bc>IFRD=IFRD_C</bc>
                  <bc>IGPS=PRAI</bc>
                  <bc>IMS=IMS_C</bc>
                  <bc>IMS=IMS_HHH</bc>
                  <bc>IMS_HHH=IMS_C</bc>
                  <bc>ING=PHD</bc>
                  <bc>IRS=I_LWEQ</bc>
                  <bc>IRS=Talin_middle</bc>
                  <bc>IRS=VBS</bc>
                  <bc>Indigoidine_A=PfkB</bc>
                  <bc>Inhibitor_I29=Peptidase_C1</bc>
                  <bc>Ins145_P3_rec=Ion_trans</bc>
                  <bc>Ins145_P3_rec=MIR</bc>
                  <bc>Ins145_P3_rec=RIH_assoc</bc>
                  <bc>Ins145_P3_rec=RYDR_ITPR</bc>
                  <bc>Ins145_P3_rec=RyR</bc>
                  <bc>Ins145_P3_rec=SPRY</bc>
                  <bc>Integrin_beta=EGF_2</bc>
                  <bc>Integrin_beta=Integrin_b_cyt</bc>
                  <bc>Ion_trans=cNMP_binding</bc>
                  <bc>Ion_trans_2=BK_channel_a</bc>
                  <bc>JmjC=PHD</bc>
                  <bc>JmjC=zf-C5HC2</bc>
                  <bc>JmjN=ARID</bc>
                  <bc>JmjN=JmjC</bc>
                  <bc>JmjN=PHD</bc>
                  <bc>JmjN=zf-C5HC2</bc>
                  <bc>KAT11=ZZ</bc>
                  <bc>KAT11=zf-TAZ</bc>
                  <bc>KH_2=Ribosomal_S3_C</bc>
                  <bc>KIF1B=DUF3694</bc>
                  <bc>KIX=Bromodomain</bc>
                  <bc>KIX=DUF902</bc>
                  <bc>KIX=KAT11</bc>
                  <bc>KIX=ZZ</bc>
                  <bc>KIX=zf-TAZ</bc>
                  <bc>KLRAQ=TTKRSYEDQ</bc>
                  <bc>KOW=CTD</bc>
                  <bc>KOW=Ribosomal_L14e</bc>
                  <bc>KOW=Ribosomal_L27e</bc>
                  <bc>KOW=eIF-5a</bc>
                  <bc>KR=PP-binding</bc>
                  <bc>K_tetra=Pentapeptide</bc>
                  <bc>Kelch_1=BTB</bc>
                  <bc>Kelch_1=Kelch_2</bc>
                  <bc>Kelch_1=PSI</bc>
                  <bc>Kelch_2=Kelch_1</bc>
                  <bc>Kelch_2=PSI</bc>
                  <bc>Ketoacyl-synt_C=Acyl_transf_1</bc>
                  <bc>Ketoacyl-synt_C=KR</bc>
                  <bc>Ketoacyl-synt_C=PP-binding</bc>
                  <bc>Kinesin=Ank_2</bc>
                  <bc>Kinesin=DEP</bc>
                  <bc>Kinesin=DUF3694</bc>
                  <bc>Kinesin=FHA</bc>
                  <bc>Kinesin=KIF1B</bc>
                  <bc>Kinesin=WD40</bc>
                  <bc>Kri1=Kri1_C</bc>
                  <bc>Ku=Ku_C</bc>
                  <bc>Ku=Ku_PK_bind</bc>
                  <bc>Ku=SAP</bc>
                  <bc>Ku_C=Ku_PK_bind</bc>
                  <bc>Ku_C=SAP</bc>
                  <bc>Ku_N=Ku</bc>
                  <bc>Ku_N=Ku_C</bc>
                  <bc>L27=Guanylate_kin</bc>
                  <bc>L27=PDZ</bc>
                  <bc>LAG1-DNAbind=Beta-trefoil</bc>
                  <bc>LBP_BPI_CETP=LBP_BPI_CETP_C</bc>
                  <bc>LIM=SH3_1</bc>
                  <bc>LON=AAA</bc>
                  <bc>LON=Lon_C</bc>
                  <bc>LRR_4=Gelsolin</bc>
                  <bc>LRR_4=IQ</bc>
                  <bc>LRR_4=Pkinase</bc>
                  <bc>LRR_4=Pkinase_Tyr</bc>
                  <bc>LSM14=FFD_TFG</bc>
                  <bc>La=RRM_1</bc>
                  <bc>La=RRM_3</bc>
                  <bc>Lactamase_B=Beta-Casp</bc>
                  <bc>Lactamase_B=CPSF73-100_C</bc>
                  <bc>Lactamase_B=RMMBL</bc>
                  <bc>Lactamase_B=Rhodanese</bc>
                  <bc>Lactamase_B_2=DNA_ligase_A_N</bc>
                  <bc>Lactamase_B_2=DRMBL</bc>
                  <bc>Laminin_EGF=CUB</bc>
                  <bc>Laminin_EGF=EGF_CA</bc>
                  <bc>Laminin_EGF=PSI</bc>
                  <bc>Laminin_EGF=fn3</bc>
                  <bc>Laminin_G_2=EGF</bc>
                  <bc>Laminin_G_2=Laminin_EGF</bc>
                  <bc>Laminin_N=Laminin_EGF</bc>
                  <bc>Ldh_1_N=Ldh_1_C</bc>
                  <bc>Ligase_CoA=Citrate_synt</bc>
                  <bc>Lipid_DES=FA_desaturase</bc>
                  <bc>Lipin_N=LNS2</bc>
                  <bc>LisH=RanBPM_CRA</bc>
                  <bc>LisH=WD40</bc>
                  <bc>Lyase_1=ASL_C</bc>
                  <bc>Lyase_1=FumaraseC_C</bc>
                  <bc>M16C_assoc=Peptidase_M16_C</bc>
                  <bc>MATH=UCH</bc>
                  <bc>MBF1=HTH_3</bc>
                  <bc>MCM2_N=MCM</bc>
                  <bc>MENTAL=START</bc>
                  <bc>MGS=AICARFT_IMPCHas</bc>
                  <bc>MGS=OTCace</bc>
                  <bc>MGS=OTCace_N</bc>
                  <bc>MIB_HERC2=HECT</bc>
                  <bc>MIF4G=MA3</bc>
                  <bc>MIF4G=Upf2</bc>
                  <bc>MIF4G=W2</bc>
                  <bc>MIR=Ion_trans</bc>
                  <bc>MIR=RIH_assoc</bc>
                  <bc>MIR=RYDR_ITPR</bc>
                  <bc>MIR=RyR</bc>
                  <bc>MIR=SPRY</bc>
                  <bc>MIT=AAA</bc>
                  <bc>MIT=Peptidase_C2</bc>
                  <bc>MIT=Vps4_C</bc>
                  <bc>MMR_HSR1=GTPase_Cys_C</bc>
                  <bc>MMR_HSR1=TGS</bc>
                  <bc>MMR_HSR1=YchF-GTPase_C</bc>
                  <bc>MMS1_N=CPSF_A</bc>
                  <bc>MM_CoA_mutase=B12-binding</bc>
                  <bc>MOSC_N=MOSC</bc>
                  <bc>MR_MLE_N=MR_MLE</bc>
                  <bc>MT=AAA_9</bc>
                  <bc>MT=Dynein_heavy</bc>
                  <bc>Macro=PARP</bc>
                  <bc>MaoC_dehydratas=SCP2</bc>
                  <bc>Med26=Elongin_A</bc>
                  <bc>Med26=TFIIS_C</bc>
                  <bc>Med26=TFIIS_M</bc>
                  <bc>Membr_traf_MHD=C1_1</bc>
                  <bc>Membr_traf_MHD=C2</bc>
                  <bc>Metallophos=5_nucleotid_C</bc>
                  <bc>Metallophos=DBR1</bc>
                  <bc>Metallophos=Mre11_DNA_bind</bc>
                  <bc>Methyltransf_11=WBS_methylT</bc>
                  <bc>Miro=EF_assoc_1</bc>
                  <bc>Miro=Pkinase</bc>
                  <bc>MitoNEET_N=zf-CDGSH</bc>
                  <bc>MoCF_biosynth=MoeA_C</bc>
                  <bc>MoCF_biosynth=MoeA_N</bc>
                  <bc>MobB=Clp1</bc>
                  <bc>Mob_synth_C=MoaC</bc>
                  <bc>MoeA_N=MoCF_biosynth</bc>
                  <bc>MoeA_N=MoeA_C</bc>
                  <bc>MoeZ_MoeB=Rhodanese</bc>
                  <bc>Molybdopterin=DUF1982</bc>
                  <bc>Mov34=PROCT</bc>
                  <bc>Muskelin_N=Kelch_1</bc>
                  <bc>MutS_I=MutS_II</bc>
                  <bc>MutS_I=MutS_III</bc>
                  <bc>MutS_I=MutS_V</bc>
                  <bc>MutS_II=MutS_III</bc>
                  <bc>MutS_II=MutS_V</bc>
                  <bc>MutS_III=MutS_V</bc>
                  <bc>MyTH4=FERM_M</bc>
                  <bc>MyTH4=FERM_N</bc>
                  <bc>MyTH4=RA</bc>
                  <bc>MyTH4=RhoGAP</bc>
                  <bc>Myb_DNA-binding=DUF3351</bc>
                  <bc>Myosin_N=Myosin_head</bc>
                  <bc>Myosin_N=Myosin_tail_1</bc>
                  <bc>Myosin_TH1=SH3_1</bc>
                  <bc>Myosin_head=DIL</bc>
                  <bc>Myosin_head=FERM_M</bc>
                  <bc>Myosin_head=FERM_N</bc>
                  <bc>Myosin_head=IQ</bc>
                  <bc>Myosin_head=MyTH4</bc>
                  <bc>Myosin_head=Myosin_TH1</bc>
                  <bc>Myosin_head=Myosin_tail_1</bc>
                  <bc>Myosin_head=PH</bc>
                  <bc>Myosin_head=RA</bc>
                  <bc>Myosin_head=RhoGAP</bc>
                  <bc>Myosin_head=SH2</bc>
                  <bc>Myosin_head=SH3_1</bc>
                  <bc>Myosin_head=SH3_2</bc>
                  <bc>Myotub-related=FYVE</bc>
                  <bc>Myotub-related=PH</bc>
                  <bc>N1221=DUF3402</bc>
                  <bc>NAC=UBA</bc>
                  <bc>NACHT=WD40</bc>
                  <bc>NADH-G_4Fe-4S_3=DUF1982</bc>
                  <bc>NADH-G_4Fe-4S_3=Molybdopterin</bc>
                  <bc>NAD_Gly3P_dh_N=NAD_Gly3P_dh_C</bc>
                  <bc>NAD_binding_2=6PGD</bc>
                  <bc>NAD_binding_3=DUF108</bc>
                  <bc>NAD_binding_3=Homoserine_dh</bc>
                  <bc>NAD_binding_4=Sterile</bc>
                  <bc>NAD_synthase=GMP_synt_C</bc>
                  <bc>NAGLU=NAGLU_C</bc>
                  <bc>NAGLU_N=NAGLU</bc>
                  <bc>NAGLU_N=NAGLU_C</bc>
                  <bc>NDK=Dpy-30</bc>
                  <bc>NGP1NT=MMR_HSR1</bc>
                  <bc>NIF=PTCB-BRCT</bc>
                  <bc>NLE=WD40</bc>
                  <bc>NMT=NMT_C</bc>
                  <bc>NOC3p=CBF</bc>
                  <bc>NOG1=NOGCT</bc>
                  <bc>NOP5NT=NOSIC</bc>
                  <bc>NOP5NT=Nop</bc>
                  <bc>NOSIC=Nop</bc>
                  <bc>NOSIC=Prp31_C</bc>
                  <bc>NTF2=RRM_1</bc>
                  <bc>NTP_transf_2=PAP_assoc</bc>
                  <bc>NTP_transferase=GHMP_kinases_N</bc>
                  <bc>NTP_transferase=Hexapep</bc>
                  <bc>NTP_transferase=W2</bc>
                  <bc>NUC130_3NT=SDA1</bc>
                  <bc>NUC194=FAT</bc>
                  <bc>NUC194=FATC</bc>
                  <bc>NUC194=PI3_PI4_kinase</bc>
                  <bc>NUP50=Ran_BP1</bc>
                  <bc>Na_Ca_ex=Calx-beta</bc>
                  <bc>Nfu_N=NifU</bc>
                  <bc>Nop=Prp31_C</bc>
                  <bc>Notch=Ank_2</bc>
                  <bc>Notch=DMAP_binding</bc>
                  <bc>Nucleoporin2=Nup96</bc>
                  <bc>OGG_N=HhH-GPD</bc>
                  <bc>OTCace_N=OTCace</bc>
                  <bc>Orn_Arg_deC_N=Orn_DAP_Arg_deC</bc>
                  <bc>Oxidored_FMN=Pyr_redox_2</bc>
                  <bc>Oxidored_molyb=Mo-co_dimer</bc>
                  <bc>P4Ha_N=2OG-FeII_Oxy</bc>
                  <bc>P5-ATPase=Cation_ATPase_N</bc>
                  <bc>P5-ATPase=E1-E2_ATPase</bc>
                  <bc>P5-ATPase=HAD</bc>
                  <bc>P53=P53_tetramer</bc>
                  <bc>PA14=CHGN</bc>
                  <bc>PA14=TIG</bc>
                  <bc>PA28_alpha=PA28_beta</bc>
                  <bc>PA=Peptidase_M28</bc>
                  <bc>PA=TFR_dimer</bc>
                  <bc>PA=zf-C3HC4</bc>
                  <bc>PADR1=BRCT</bc>
                  <bc>PADR1=PARP</bc>
                  <bc>PADR1=PARP_reg</bc>
                  <bc>PADR1=WGR</bc>
                  <bc>PAH=HDAC_interact</bc>
                  <bc>PALP=ACT</bc>
                  <bc>PALP=CBS</bc>
                  <bc>PAP_central=PAP_RNA-bind</bc>
                  <bc>PARP=VIT</bc>
                  <bc>PARP_reg=PARP</bc>
                  <bc>PAS=PAS_3</bc>
                  <bc>PB1=C1_1</bc>
                  <bc>PB1=Pkinase</bc>
                  <bc>PB1=Pkinase_C</bc>
                  <bc>PBD=Pkinase</bc>
                  <bc>PCI=Rpn3_C</bc>
                  <bc>PCNA_N=PCNA_C</bc>
                  <bc>PCRF=RF-1</bc>
                  <bc>PDZ=Arfaptin</bc>
                  <bc>PDZ=C1_1</bc>
                  <bc>PDZ=C2</bc>
                  <bc>PDZ=Guanylate_kin</bc>
                  <bc>PDZ=LIM</bc>
                  <bc>PDZ=PH</bc>
                  <bc>PDZ=PX</bc>
                  <bc>PDZ=RGS</bc>
                  <bc>PDZ=RGS-like</bc>
                  <bc>PDZ=RasGEF</bc>
                  <bc>PDZ=RhoGEF</bc>
                  <bc>PDZ=SAM_1</bc>
                  <bc>PDZ=SH3_1</bc>
                  <bc>PDZ=SH3_2</bc>
                  <bc>PDZ=WW</bc>
                  <bc>PDZ=Y_phosphatase</bc>
                  <bc>PEP-utilizers=PEP-utilizers_C</bc>
                  <bc>PET=LIM</bc>
                  <bc>PFU=PUL</bc>
                  <bc>PGM_PMM_I=PGM_PMM_II</bc>
                  <bc>PGM_PMM_I=PGM_PMM_III</bc>
                  <bc>PGM_PMM_I=PGM_PMM_IV</bc>
                  <bc>PGM_PMM_II=PGM_PMM_III</bc>
                  <bc>PGM_PMM_II=PGM_PMM_IV</bc>
                  <bc>PGM_PMM_III=PGM_PMM_IV</bc>
                  <bc>PH=Ank_2</bc>
                  <bc>PH=ArfGap</bc>
                  <bc>PH=BTK</bc>
                  <bc>PH=CH</bc>
                  <bc>PH=DAGK_acc</bc>
                  <bc>PH=DAGK_cat</bc>
                  <bc>PH=DEP</bc>
                  <bc>PH=FERM_M</bc>
                  <bc>PH=FYVE</bc>
                  <bc>PH=GED</bc>
                  <bc>PH=IRS</bc>
                  <bc>PH=MyTH4</bc>
                  <bc>PH=Oxysterol_BP</bc>
                  <bc>PH=PDZ</bc>
                  <bc>PH=Pkinase</bc>
                  <bc>PH=Pkinase_C</bc>
                  <bc>PH=Pkinase_Tyr</bc>
                  <bc>PH=RA</bc>
                  <bc>PH=RUN</bc>
                  <bc>PH=RasGEF</bc>
                  <bc>PH=RasGEF_N</bc>
                  <bc>PH=RhoGAP</bc>
                  <bc>PH=SH2</bc>
                  <bc>PH=SH3_1</bc>
                  <bc>PH=START</bc>
                  <bc>PHD=Bromodomain</bc>
                  <bc>PHD=Chromo</bc>
                  <bc>PHD=Helicase_C</bc>
                  <bc>PHD=JmjC</bc>
                  <bc>PHD=MOZ_SAS</bc>
                  <bc>PHD=PWWP</bc>
                  <bc>PHD=SET</bc>
                  <bc>PHD=SNF2_N</bc>
                  <bc>PHD=TFIIS_M</bc>
                  <bc>PHR=Filamin</bc>
                  <bc>PI-PLC-X=C2</bc>
                  <bc>PI-PLC-X=PI-PLC-Y</bc>
                  <bc>PI-PLC-X=SH2</bc>
                  <bc>PI-PLC-X=SH3_1</bc>
                  <bc>PI-PLC-Y=C2</bc>
                  <bc>PI3K_C2=C2</bc>
                  <bc>PI3K_C2=PI3Ka</bc>
                  <bc>PI3K_C2=PI3_PI4_kinase</bc>
                  <bc>PI3K_C2=PX</bc>
                  <bc>PI3K_p85B=PI3K_C2</bc>
                  <bc>PI3K_p85B=PI3K_rbd</bc>
                  <bc>PI3K_p85B=PI3Ka</bc>
                  <bc>PI3K_p85B=PI3_PI4_kinase</bc>
                  <bc>PI3K_rbd=PI3K_C2</bc>
                  <bc>PI3K_rbd=PI3Ka</bc>
                  <bc>PI3K_rbd=PI3_PI4_kinase</bc>
                  <bc>PI3Ka=C2</bc>
                  <bc>PI3Ka=PI3_PI4_kinase</bc>
                  <bc>PI3Ka=PX</bc>
                  <bc>PI3_PI4_kinase=C2</bc>
                  <bc>PI3_PI4_kinase=FATC</bc>
                  <bc>PI3_PI4_kinase=PX</bc>
                  <bc>PID=SH2</bc>
                  <bc>PIGA=Glycos_transf_1</bc>
                  <bc>PK=PK_C</bc>
                  <bc>PMC2NT=DNA_pol_A_exo1</bc>
                  <bc>PMC2NT=HRDC</bc>
                  <bc>PMT=MIR</bc>
                  <bc>POP1=POPLD</bc>
                  <bc>PP-binding=NAD_binding_4</bc>
                  <bc>PPDK_N=PEP-utilizers</bc>
                  <bc>PPP5=Metallophos</bc>
                  <bc>PRA-CH=Histidinol_dh</bc>
                  <bc>PRA-CH=PRA-PH</bc>
                  <bc>PRA-PH=Histidinol_dh</bc>
                  <bc>PRKCSH-like=PRKCSH</bc>
                  <bc>PRO8NT=Mov34</bc>
                  <bc>PRO8NT=PROCN</bc>
                  <bc>PRO8NT=PROCT</bc>
                  <bc>PRO8NT=PRP8_domainIV</bc>
                  <bc>PRO8NT=RRM_4</bc>
                  <bc>PRO8NT=U5_2-snRNA_bdg</bc>
                  <bc>PRO8NT=U6-snRNA_bdg</bc>
                  <bc>PROCN=Mov34</bc>
                  <bc>PROCN=PROCT</bc>
                  <bc>PROCN=PRP8_domainIV</bc>
                  <bc>PROCN=RRM_4</bc>
                  <bc>PROCN=U5_2-snRNA_bdg</bc>
                  <bc>PROCN=U6-snRNA_bdg</bc>
                  <bc>PRP21_like_P=ubiquitin</bc>
                  <bc>PRP3=DUF1115</bc>
                  <bc>PRP4=Prp18</bc>
                  <bc>PRP4=WD40</bc>
                  <bc>PRP8_domainIV=Mov34</bc>
                  <bc>PRP8_domainIV=PROCT</bc>
                  <bc>PSI=EGF_CA</bc>
                  <bc>PSI=Laminin_EGF</bc>
                  <bc>PSI=Plexin_cytopl</bc>
                  <bc>PSI=TIG</bc>
                  <bc>PSI=fn3</bc>
                  <bc>PTEN_C2=DnaJ</bc>
                  <bc>PTEN_C2=SH2</bc>
                  <bc>PWWP=SET</bc>
                  <bc>PX=BAR_3_WASP_bdg</bc>
                  <bc>PX=C2</bc>
                  <bc>PX=LRR_4</bc>
                  <bc>PX=Nexin_C</bc>
                  <bc>PX=PB1</bc>
                  <bc>PX=Pkinase</bc>
                  <bc>PX=Pkinase_C</bc>
                  <bc>PX=SH3_1</bc>
                  <bc>PX=Vps5</bc>
                  <bc>PXA=Nexin_C</bc>
                  <bc>PXA=PX</bc>
                  <bc>PXA=RGS</bc>
                  <bc>PYC_OADA=Biotin_lipoyl</bc>
                  <bc>Pep3_Vps18=Clathrin</bc>
                  <bc>Pep3_Vps18=Vps39_2</bc>
                  <bc>Pep_M12B_propep=Disintegrin</bc>
                  <bc>Pep_M12B_propep=Reprolysin</bc>
                  <bc>Peptidase_C2=Calpain_III</bc>
                  <bc>Peptidase_M13_N=Peptidase_M13</bc>
                  <bc>Peptidase_M16=M16C_assoc</bc>
                  <bc>Peptidase_M16=Peptidase_M16_C</bc>
                  <bc>Peptidase_M16_C=M16C_assoc</bc>
                  <bc>Peptidase_M1=Leuk-A4-hydro_C</bc>
                  <bc>Peptidase_M24=Rtt106</bc>
                  <bc>Peptidase_M24=SPT16</bc>
                  <bc>Peptidase_M28=TFR_dimer</bc>
                  <bc>Peptidase_S8=P_proprotein</bc>
                  <bc>Peptidase_S8=TPPII</bc>
                  <bc>Peptidase_S9_N=Peptidase_S9</bc>
                  <bc>Pescadillo_N=BRCT</bc>
                  <bc>Pex2_Pex12=zf-C3HC4</bc>
                  <bc>Pirin=Pirin_C</bc>
                  <bc>Pkinase=Ank</bc>
                  <bc>Pkinase=CNH</bc>
                  <bc>Pkinase=CaMKII_AD</bc>
                  <bc>Pkinase=KA1</bc>
                  <bc>Pkinase=Mst1_SARAH</bc>
                  <bc>Pkinase=Myosin_head</bc>
                  <bc>Pkinase=PKK</bc>
                  <bc>Pkinase=POLO_box</bc>
                  <bc>Pkinase=PTEN_C2</bc>
                  <bc>Pkinase=Pkinase_C</bc>
                  <bc>Pkinase=RCC1</bc>
                  <bc>Pkinase=Rhodanese</bc>
                  <bc>Pkinase=Ribonuc_2-5A</bc>
                  <bc>Pkinase=SAM_2</bc>
                  <bc>Pkinase=SH2</bc>
                  <bc>Pkinase=TBC</bc>
                  <bc>Pkinase=WD40</bc>
                  <bc>Pkinase=Y_phosphatase</bc>
                  <bc>Pkinase_C=CNH</bc>
                  <bc>Pkinase_C=Pkinase</bc>
                  <bc>Pkinase_Tyr=Focal_AT</bc>
                  <bc>Pkinase_Tyr=Guanylate_cyc</bc>
                  <bc>Pkinase_Tyr=Pkinase</bc>
                  <bc>Pkinase_Tyr=SAM_1</bc>
                  <bc>Plug_translocon=SecY</bc>
                  <bc>Pol_alpha_B_N=DNA_pol_E_B</bc>
                  <bc>PolyA_pol=PolyA_pol_RNAbd</bc>
                  <bc>Porphobil_deam=Porphobil_deamC</bc>
                  <bc>Pribosyltran=OMPdecase</bc>
                  <bc>Pro-kuma_activ=Peptidase_S8</bc>
                  <bc>Pro_isomerase=RRM_1</bc>
                  <bc>Propeptide_C1=Peptidase_C1</bc>
                  <bc>Proteasome=Pr_beta_C</bc>
                  <bc>Proteasome_A_N=Proteasome</bc>
                  <bc>Prp19=WD40</bc>
                  <bc>Pterin_bind=B12-binding</bc>
                  <bc>Pterin_bind=B12-binding_2</bc>
                  <bc>Pterin_bind=Met_synt_B12</bc>
                  <bc>Pyr_redox_2=Pyr_redox_dim</bc>
                  <bc>Pyridox_oxidase=PNPOx_C</bc>
                  <bc>QRPTase_N=QRPTase_C</bc>
                  <bc>RA=DAGK_acc</bc>
                  <bc>RA=DAGK_cat</bc>
                  <bc>RA=FERM_M</bc>
                  <bc>RA=MyTH4</bc>
                  <bc>RA=PDZ</bc>
                  <bc>RA=PH</bc>
                  <bc>RA=RasGEF</bc>
                  <bc>RB_A=RB_B</bc>
                  <bc>RCC1=BTB</bc>
                  <bc>RCC1=HECT</bc>
                  <bc>RGS-like=C1_1</bc>
                  <bc>RGS-like=RhoGEF</bc>
                  <bc>RGS=Nexin_C</bc>
                  <bc>RGS=PX</bc>
                  <bc>RGS=Pkinase</bc>
                  <bc>RIH_assoc=Ion_trans</bc>
                  <bc>RIIa=cNMP_binding</bc>
                  <bc>RLI=ABC_tran</bc>
                  <bc>RLI=DUF367</bc>
                  <bc>RLI=Fer4</bc>
                  <bc>RMMBL=CPSF73-100_C</bc>
                  <bc>RNA_POL_M_15KD=TFIIS_C</bc>
                  <bc>RNA_pol_Rpa2_4=RNA_pol_Rpb2_6</bc>
                  <bc>RNA_pol_Rpa2_4=RNA_pol_Rpb2_7</bc>
                  <bc>RNA_pol_Rpb1_1=RNA_pol_Rpb1_2</bc>
                  <bc>RNA_pol_Rpb1_1=RNA_pol_Rpb1_3</bc>
                  <bc>RNA_pol_Rpb1_1=RNA_pol_Rpb1_4</bc>
                  <bc>RNA_pol_Rpb1_1=RNA_pol_Rpb1_5</bc>
                  <bc>RNA_pol_Rpb1_2=RNA_pol_Rpb1_3</bc>
                  <bc>RNA_pol_Rpb1_2=RNA_pol_Rpb1_4</bc>
                  <bc>RNA_pol_Rpb1_2=RNA_pol_Rpb1_5</bc>
                  <bc>RNA_pol_Rpb1_3=RNA_pol_Rpb1_4</bc>
                  <bc>RNA_pol_Rpb1_3=RNA_pol_Rpb1_5</bc>
                  <bc>RNA_pol_Rpb1_4=RNA_pol_Rpb1_5</bc>
                  <bc>RNA_pol_Rpb2_1=RNA_pol_Rpa2_4</bc>
                  <bc>RNA_pol_Rpb2_1=RNA_pol_Rpb2_3</bc>
                  <bc>RNA_pol_Rpb2_1=RNA_pol_Rpb2_4</bc>
                  <bc>RNA_pol_Rpb2_1=RNA_pol_Rpb2_5</bc>
                  <bc>RNA_pol_Rpb2_1=RNA_pol_Rpb2_6</bc>
                  <bc>RNA_pol_Rpb2_1=RNA_pol_Rpb2_7</bc>
                  <bc>RNA_pol_Rpb2_3=RNA_pol_Rpa2_4</bc>
                  <bc>RNA_pol_Rpb2_3=RNA_pol_Rpb2_4</bc>
                  <bc>RNA_pol_Rpb2_3=RNA_pol_Rpb2_5</bc>
                  <bc>RNA_pol_Rpb2_3=RNA_pol_Rpb2_6</bc>
                  <bc>RNA_pol_Rpb2_3=RNA_pol_Rpb2_7</bc>
                  <bc>RNA_pol_Rpb2_4=RNA_pol_Rpb2_5</bc>
                  <bc>RNA_pol_Rpb2_4=RNA_pol_Rpb2_6</bc>
                  <bc>RNA_pol_Rpb2_4=RNA_pol_Rpb2_7</bc>
                  <bc>RNA_pol_Rpb2_5=RNA_pol_Rpb2_6</bc>
                  <bc>RNA_pol_Rpb2_5=RNA_pol_Rpb2_7</bc>
                  <bc>RNA_pol_Rpb2_6=RNA_pol_Rpb2_7</bc>
                  <bc>RNA_pol_Rpb5_N=RNA_pol_Rpb5_C</bc>
                  <bc>RNA_pol_Rpb7_N=RNA_pol_Rbc25</bc>
                  <bc>RNA_pol_Rpb7_N=S1</bc>
                  <bc>RNase_PH=RNase_PH_C</bc>
                  <bc>RPN7=PCI</bc>
                  <bc>RQC=HRDC</bc>
                  <bc>RRM_1=G-patch</bc>
                  <bc>RRM_1=PABP</bc>
                  <bc>RRM_1=PWI</bc>
                  <bc>RRM_1=Pro_isomerase</bc>
                  <bc>RRM_1=RRM_3</bc>
                  <bc>RRM_1=SPOC</bc>
                  <bc>RRM_1=Surp</bc>
                  <bc>RRM_1=eIF2A</bc>
                  <bc>RRM_1=zf-CCCH</bc>
                  <bc>RRM_4=Mov34</bc>
                  <bc>RRM_4=PROCT</bc>
                  <bc>RRM_4=PRP8_domainIV</bc>
                  <bc>RRM_4=U5_2-snRNA_bdg</bc>
                  <bc>RRM_4=U6-snRNA_bdg</bc>
                  <bc>RS4NT=KOW</bc>
                  <bc>RS4NT=Ribosomal_S4e</bc>
                  <bc>RS4NT=S4</bc>
                  <bc>RUN=FYVE</bc>
                  <bc>RUN=SH3_1</bc>
                  <bc>RUN=TBC</bc>
                  <bc>RWD=DUF1115</bc>
                  <bc>RWD=IBR</bc>
                  <bc>RWD=Pkinase</bc>
                  <bc>RWD=UPF0029</bc>
                  <bc>RYDR_ITPR=Ion_trans</bc>
                  <bc>RYDR_ITPR=RIH_assoc</bc>
                  <bc>RYDR_ITPR=RyR</bc>
                  <bc>RYDR_ITPR=SPRY</bc>
                  <bc>Rab5-bind=TPR_1</bc>
                  <bc>Rad21_Rec8_N=Rad21_Rec8</bc>
                  <bc>Rad4=BHD_1</bc>
                  <bc>Rad4=BHD_2</bc>
                  <bc>Rad4=BHD_3</bc>
                  <bc>Radical_SAM=Acetyltransf_1</bc>
                  <bc>Radical_SAM=HemN_C</bc>
                  <bc>Radical_SAM=MoaC</bc>
                  <bc>Radical_SAM=Mob_synth_C</bc>
                  <bc>Radical_SAM=TRAM</bc>
                  <bc>Radical_SAM=Wyosine_form</bc>
                  <bc>Rap_GAP=CNH</bc>
                  <bc>Rapamycin_bind=FATC</bc>
                  <bc>Rapamycin_bind=PI3_PI4_kinase</bc>
                  <bc>Ras=BTB</bc>
                  <bc>Ras=DnaJ</bc>
                  <bc>Ras=Pkinase</bc>
                  <bc>RasGAP=BTK</bc>
                  <bc>RasGAP=PH</bc>
                  <bc>RasGAP=RasGAP_C</bc>
                  <bc>RasGEF_N=FERM_M</bc>
                  <bc>RasGEF_N=RA</bc>
                  <bc>RasGEF_N=RasGEF</bc>
                  <bc>Recep_L_domain=Furin-like</bc>
                  <bc>Recep_L_domain=Pkinase_Tyr</bc>
                  <bc>Rep-A_N=Rep_fac-A_C</bc>
                  <bc>Rep-A_N=tRNA_anti</bc>
                  <bc>Reprolysin=Disintegrin</bc>
                  <bc>Reprolysin=TSP_1</bc>
                  <bc>ResIII=Helicase_C</bc>
                  <bc>RhoGAP=SH3_1</bc>
                  <bc>RhoGAP=START</bc>
                  <bc>RhoGEF=BAR</bc>
                  <bc>RhoGEF=C1_1</bc>
                  <bc>RhoGEF=C2</bc>
                  <bc>RhoGEF=DEP</bc>
                  <bc>RhoGEF=FYVE</bc>
                  <bc>RhoGEF=PDZ</bc>
                  <bc>RhoGEF=PH</bc>
                  <bc>RhoGEF=RA</bc>
                  <bc>RhoGEF=RasGEF</bc>
                  <bc>RhoGEF=RasGEF_N</bc>
                  <bc>RhoGEF=RhoGAP</bc>
                  <bc>RhoGEF=SH2</bc>
                  <bc>RhoGEF=SH3_1</bc>
                  <bc>RhoGEF=SH3_2</bc>
                  <bc>Rhodanese=DSPc</bc>
                  <bc>Ribonuc_red_lgN=Ribonuc_red_lgC</bc>
                  <bc>Ribosomal_L10=Ribosomal_60s</bc>
                  <bc>Ribosomal_L11_N=Ribosomal_L11</bc>
                  <bc>Ribosomal_L23eN=Ribosomal_L23</bc>
                  <bc>Ribosomal_L2=Ribosomal_L2_C</bc>
                  <bc>Ribosomal_L30_N=Ribosomal_L30</bc>
                  <bc>Ribosomal_L5=Ribosomal_L5_C</bc>
                  <bc>Ribosomal_L6e_N=Ribosomal_L6e</bc>
                  <bc>Ribosomal_S13_N=Ribosomal_S15</bc>
                  <bc>Ribosomal_S4=S4</bc>
                  <bc>Ribosomal_S4e=KOW</bc>
                  <bc>Ribosomal_S5=Ribosomal_S5_C</bc>
                  <bc>Rieske=Pyr_redox_2</bc>
                  <bc>Rio2_N=RIO1</bc>
                  <bc>Rtf2=Pro_isomerase</bc>
                  <bc>RyR=RIH_assoc</bc>
                  <bc>RyR=RYDR_ITPR</bc>
                  <bc>RyR=SPRY</bc>
                  <bc>S-AdoMet_synt_M=S-AdoMet_synt_C</bc>
                  <bc>S-AdoMet_synt_N=S-AdoMet_synt_C</bc>
                  <bc>S-AdoMet_synt_N=S-AdoMet_synt_M</bc>
                  <bc>S-methyl_trans=B12-binding</bc>
                  <bc>S-methyl_trans=B12-binding_2</bc>
                  <bc>S-methyl_trans=Met_synt_B12</bc>
                  <bc>S-methyl_trans=Pterin_bind</bc>
                  <bc>S1=DEAD</bc>
                  <bc>S1=EIF_2_alpha</bc>
                  <bc>S1=HA2</bc>
                  <bc>S1=Helicase_C</bc>
                  <bc>S1=OB_NTP_bind</bc>
                  <bc>S1=Suf</bc>
                  <bc>S4=Ribosomal_S4e</bc>
                  <bc>SAM_1=PDZ</bc>
                  <bc>SAM_1=PH</bc>
                  <bc>SAM_1=RA</bc>
                  <bc>SAM_1=SAM_2</bc>
                  <bc>SAM_1=SH2</bc>
                  <bc>SAM_2=ArfGap</bc>
                  <bc>SAM_2=PH</bc>
                  <bc>SAM_2=RhoGAP</bc>
                  <bc>SAM_2=SH2</bc>
                  <bc>SAP=PARP</bc>
                  <bc>SAP=PARP_reg</bc>
                  <bc>SAP=RRM_1</bc>
                  <bc>SAP=WGR</bc>
                  <bc>SAP=zf-MIZ</bc>
                  <bc>SBDS=SBDS_C</bc>
                  <bc>SBF2=GRAM</bc>
                  <bc>SBF2=Myotub-related</bc>
                  <bc>SBF2=PH</bc>
                  <bc>SEP=UBX</bc>
                  <bc>SET=SRI</bc>
                  <bc>SF3a60_bindingd=DUF3449</bc>
                  <bc>SH2=Ank</bc>
                  <bc>SH2=C1_1</bc>
                  <bc>SH2=Exo_endo_phos</bc>
                  <bc>SH2=PH</bc>
                  <bc>SH2=Pkinase_Tyr</bc>
                  <bc>SH2=RasGAP</bc>
                  <bc>SH2=RhoGAP</bc>
                  <bc>SH2=SH3_1</bc>
                  <bc>SH2=SH3_2</bc>
                  <bc>SH2=VPS9</bc>
                  <bc>SH2=Y_phosphatase</bc>
                  <bc>SH3_1=Ank</bc>
                  <bc>SH3_1=BAR</bc>
                  <bc>SH3_1=BAR_3_WASP_bdg</bc>
                  <bc>SH3_1=C2</bc>
                  <bc>SH3_1=FCH</bc>
                  <bc>SH3_1=Guanylate_kin</bc>
                  <bc>SH3_1=PH</bc>
                  <bc>SH3_1=PI3_PI4_kinase</bc>
                  <bc>SH3_1=PX</bc>
                  <bc>SH3_1=Pkinase_Tyr</bc>
                  <bc>SH3_1=RhoGEF</bc>
                  <bc>SH3_1=SH2</bc>
                  <bc>SH3_1=SH3_2</bc>
                  <bc>SH3_1=Spectrin</bc>
                  <bc>SH3_1=WW</bc>
                  <bc>SH3_2=Guanylate_kin</bc>
                  <bc>SH3_2=PH</bc>
                  <bc>SH3_2=RhoGEF</bc>
                  <bc>SKI=DHquinase_I</bc>
                  <bc>SKI=Shikimate_DH</bc>
                  <bc>SKI=Shikimate_dh_N</bc>
                  <bc>SLBB=NADH_4Fe-4S</bc>
                  <bc>SNF2_N=Bromodomain</bc>
                  <bc>SNF2_N=DUF1087</bc>
                  <bc>SNF2_N=HAND</bc>
                  <bc>SNF2_N=Helicase_C</bc>
                  <bc>SNF2_N=SLIDE</bc>
                  <bc>SNF2_N=zf-C3HC4</bc>
                  <bc>SNase=TUDOR</bc>
                  <bc>SPRY=RIH_assoc</bc>
                  <bc>SPRY=RYDR_ITPR</bc>
                  <bc>SPRY=RanBPM_CRA</bc>
                  <bc>SPRY=RyR</bc>
                  <bc>SPT16=Rtt106</bc>
                  <bc>SRP-alpha_N=SRP54</bc>
                  <bc>SRP-alpha_N=SRP54_N</bc>
                  <bc>SRP54=SRP_SPB</bc>
                  <bc>SRP54_N=SRP54</bc>
                  <bc>SRP54_N=SRP_SPB</bc>
                  <bc>SSrecog=HMG_box</bc>
                  <bc>STAT_alpha=SH2</bc>
                  <bc>STAT_alpha=STAT_bind</bc>
                  <bc>STAT_bind=SH2</bc>
                  <bc>STAT_int=SH2</bc>
                  <bc>STAT_int=STAT_alpha</bc>
                  <bc>STAT_int=STAT_bind</bc>
                  <bc>SWIM=ZZ</bc>
                  <bc>SWIRM=Myb_DNA-binding</bc>
                  <bc>Sad1_UNC=HECT</bc>
                  <bc>Sad1_UNC=MIB_HERC2</bc>
                  <bc>SapB_1=SapB_2</bc>
                  <bc>SapB_2=Lipase_GDSL</bc>
                  <bc>SapB_2=SapB_1</bc>
                  <bc>Sas10_Utp3=Sas10_Utp3_C</bc>
                  <bc>Sec23_BS=Gelsolin</bc>
                  <bc>Sec23_BS=Sec23_helical</bc>
                  <bc>Sec23_helical=Gelsolin</bc>
                  <bc>Sec23_trunk=Gelsolin</bc>
                  <bc>Sec23_trunk=Sec23_BS</bc>
                  <bc>Sec23_trunk=Sec23_helical</bc>
                  <bc>Sec63=DEAD</bc>
                  <bc>Sec63=Helicase_C</bc>
                  <bc>Sec7=DUF1981</bc>
                  <bc>Sec7=PH</bc>
                  <bc>Sec7_N=DUF1981</bc>
                  <bc>Sec7_N=Sec7</bc>
                  <bc>Sema=PSI</bc>
                  <bc>Semialdhyde_dh=Semialdhyde_dhC</bc>
                  <bc>Seryl_tRNA_N=tRNA-synt_2b</bc>
                  <bc>Shikimate_dh_N=Shikimate_DH</bc>
                  <bc>Skp1_POZ=Skp1</bc>
                  <bc>Sod_Fe_N=Sod_Fe_C</bc>
                  <bc>Spectrin=PH</bc>
                  <bc>Spectrin=SH3_1</bc>
                  <bc>Spectrin=efhand</bc>
                  <bc>Spectrin=efhand_Ca_insen</bc>
                  <bc>Spt5-NGN=CTD</bc>
                  <bc>Spt5-NGN=KOW</bc>
                  <bc>Sterol-sensing=HMG-CoA_red</bc>
                  <bc>Sterol-sensing=WD40</bc>
                  <bc>Striatin=WD40</bc>
                  <bc>Sulfate_transp=STAS</bc>
                  <bc>Surp=PRP21_like_P</bc>
                  <bc>Surp=ubiquitin</bc>
                  <bc>Sushi=EGF_CA</bc>
                  <bc>Sushi=GCC2_GCC3</bc>
                  <bc>Sushi=Pkinase_Tyr</bc>
                  <bc>Syja_N=Exo_endo_phos</bc>
                  <bc>Syja_N=hSac2</bc>
                  <bc>Syntaxin-6_N=SNARE</bc>
                  <bc>Syntaxin=SNARE</bc>
                  <bc>TAF=DUF1546</bc>
                  <bc>TBC=Rhodanese</bc>
                  <bc>TBC=TLD</bc>
                  <bc>TFIIB=BRF1</bc>
                  <bc>TFIID_90kDa=WD40</bc>
                  <bc>TFIIE_alpha=TFIIE-A_C-term</bc>
                  <bc>TFIIS_M=TFIIS_C</bc>
                  <bc>TF_Zn_Ribbon=BRF1</bc>
                  <bc>TF_Zn_Ribbon=TFIIB</bc>
                  <bc>TGS=HGTP_anticodon</bc>
                  <bc>TGS=tRNA-synt_2b</bc>
                  <bc>TGS=tRNA_SAD</bc>
                  <bc>THF_DHG_CYH=FTHFS</bc>
                  <bc>THF_DHG_CYH=THF_DHG_CYH_C</bc>
                  <bc>THF_DHG_CYH_C=FTHFS</bc>
                  <bc>TIG=G8</bc>
                  <bc>TIG=Plexin_cytopl</bc>
                  <bc>TIMELESS=TIMELESS_C</bc>
                  <bc>TIP_N=G-patch</bc>
                  <bc>TIP_N=GCFC</bc>
                  <bc>TMF_DNA_bd=TMF_TATA_bd</bc>
                  <bc>TPK_catalytic=TPK_B1_binding</bc>
                  <bc>TPP_enzyme_M=TPP_enzyme_C</bc>
                  <bc>TPP_enzyme_N=TPP_enzyme_C</bc>
                  <bc>TPP_enzyme_N=TPP_enzyme_M</bc>
                  <bc>TPR_1=DnaJ</bc>
                  <bc>TPR_1=Metallophos</bc>
                  <bc>TPR_1=PPP5</bc>
                  <bc>TPR_1=TPR_2</bc>
                  <bc>TPR_2=TPR_1</bc>
                  <bc>TRAM1=TRAM_LAG1_CLN8</bc>
                  <bc>TROVE=NACHT</bc>
                  <bc>TROVE=WD40</bc>
                  <bc>TSP_1=EGF_CA</bc>
                  <bc>Talin_middle=I_LWEQ</bc>
                  <bc>Talin_middle=VBS</bc>
                  <bc>ThiF=E2_bind</bc>
                  <bc>ThiF=MoeZ_MoeB</bc>
                  <bc>ThiF=Rhodanese</bc>
                  <bc>ThiF=UBACT</bc>
                  <bc>ThiF=UBA_e1_C</bc>
                  <bc>ThiF=UBA_e1_thiolCys</bc>
                  <bc>Thiolase_C=SCP2</bc>
                  <bc>Thiolase_N=Thiolase_C</bc>
                  <bc>Thioredoxin=ERp29</bc>
                  <bc>Thioredoxin=Glutaredoxin</bc>
                  <bc>Thioredoxin=PITH</bc>
                  <bc>Thoc2=Tho2</bc>
                  <bc>Topoisom_I_N=Topoisom_I</bc>
                  <bc>Topoisom_bac=zf-C4_Topoisom</bc>
                  <bc>Topoisom_bac=zf-GRF</bc>
                  <bc>Toprim=Topoisom_bac</bc>
                  <bc>Toprim=zf-C4_Topoisom</bc>
                  <bc>Toprim=zf-GRF</bc>
                  <bc>Transket_pyr=Transketolase_C</bc>
                  <bc>Transketolase_N=Transket_pyr</bc>
                  <bc>Transketolase_N=Transketolase_C</bc>
                  <bc>Trefoil=Glyco_hydro_31</bc>
                  <bc>TrmE_N=GTPase_Cys_C</bc>
                  <bc>TrmE_N=MMR_HSR1</bc>
                  <bc>Trp_syntA=PALP</bc>
                  <bc>TruB_N=PUA</bc>
                  <bc>Tuberin=Rap_GAP</bc>
                  <bc>Tubulin=Tubulin_C</bc>
                  <bc>Tudor-knot=MOZ_SAS</bc>
                  <bc>Tudor-knot=MRG</bc>
                  <bc>U-box=Prp19</bc>
                  <bc>U-box=WD40</bc>
                  <bc>U1snRNP70_N=RRM_1</bc>
                  <bc>U3snoRNP10=BP28CT</bc>
                  <bc>U5_2-snRNA_bdg=Mov34</bc>
                  <bc>U5_2-snRNA_bdg=PROCT</bc>
                  <bc>U5_2-snRNA_bdg=PRP8_domainIV</bc>
                  <bc>U5_2-snRNA_bdg=U6-snRNA_bdg</bc>
                  <bc>U6-snRNA_bdg=Mov34</bc>
                  <bc>U6-snRNA_bdg=PROCT</bc>
                  <bc>U6-snRNA_bdg=PRP8_domainIV</bc>
                  <bc>UBA=UBX</bc>
                  <bc>UBA=XPC-binding</bc>
                  <bc>UBACT=E2_bind</bc>
                  <bc>UBACT=UBA_e1_C</bc>
                  <bc>UBA_e1_thiolCys=E2_bind</bc>
                  <bc>UBA_e1_thiolCys=UBACT</bc>
                  <bc>UBA_e1_thiolCys=UBA_e1_C</bc>
                  <bc>UCH=DUSP</bc>
                  <bc>UCR_TM=Rieske</bc>
                  <bc>UDPG_MGDP_dh=UDPG_MGDP_dh_C</bc>
                  <bc>UDPG_MGDP_dh_N=UDPG_MGDP_dh</bc>
                  <bc>UDPG_MGDP_dh_N=UDPG_MGDP_dh_C</bc>
                  <bc>UEV=Vps23_core</bc>
                  <bc>UME=FAT</bc>
                  <bc>UN_NPL4=NPL4</bc>
                  <bc>UN_NPL4=zf-NPL4</bc>
                  <bc>UPF0004=Radical_SAM</bc>
                  <bc>UPF0004=TRAM</bc>
                  <bc>UPF1_Zn_bind=ResIII</bc>
                  <bc>UQ_con=UBA</bc>
                  <bc>Ufd2P_core=U-box</bc>
                  <bc>V-ATPase_H_N=V-ATPase_H_C</bc>
                  <bc>V-SNARE=V-SNARE_C</bc>
                  <bc>VBS=I_LWEQ</bc>
                  <bc>VHS=Alpha_adaptinC2</bc>
                  <bc>VHS=FYVE</bc>
                  <bc>VHS=GAT</bc>
                  <bc>VHS=SH3_1</bc>
                  <bc>VIT=Actin</bc>
                  <bc>VIT=VWA</bc>
                  <bc>VWA=Cache_1</bc>
                  <bc>VWA=Cadherin</bc>
                  <bc>VWA=EGF</bc>
                  <bc>VWA_N=Cache_1</bc>
                  <bc>VWA_N=VWA</bc>
                  <bc>VWD=EGF</bc>
                  <bc>Vac14_Fab1_bd=Vac14_Fig4_bd</bc>
                  <bc>Vault=MVP_shoulder</bc>
                  <bc>Voltage_CLC=CBS</bc>
                  <bc>Vps16_N=Vps16_C</bc>
                  <bc>Vps36_ESCRT-II=EAP30</bc>
                  <bc>Vps39_1=Clathrin</bc>
                  <bc>Vps39_1=Vps39_2</bc>
                  <bc>Vps8=Clathrin</bc>
                  <bc>WAC_Acf1_DNA_bd=PHD</bc>
                  <bc>WD-3=FANCL_C</bc>
                  <bc>WD40=Bromodomain</bc>
                  <bc>WD40=COPI_C</bc>
                  <bc>WD40=Coatomer_WDAD</bc>
                  <bc>WD40=DUF1900</bc>
                  <bc>WD40=DUF3337</bc>
                  <bc>WD40=DUF3639</bc>
                  <bc>WD40=FYVE</bc>
                  <bc>WD40=HELP</bc>
                  <bc>WD40=Hira</bc>
                  <bc>WD40=PFU</bc>
                  <bc>WD40=PUL</bc>
                  <bc>WD40=Pro_isomerase</bc>
                  <bc>WD40=Sof1</bc>
                  <bc>WD40=UTP15_C</bc>
                  <bc>WD40=Utp12</bc>
                  <bc>WD40=Utp13</bc>
                  <bc>WD40=Utp21</bc>
                  <bc>WGR=PARP</bc>
                  <bc>WGR=PARP_reg</bc>
                  <bc>WH1=PBD</bc>
                  <bc>WHEP-TRS=HGTP_anticodon</bc>
                  <bc>WHEP-TRS=ProRS-C_1</bc>
                  <bc>WHEP-TRS=tRNA-synt_2b</bc>
                  <bc>WW=FCH</bc>
                  <bc>WW=FF</bc>
                  <bc>WW=HECT</bc>
                  <bc>WW=PDZ</bc>
                  <bc>WW=RhoGAP</bc>
                  <bc>WW=Rotamase</bc>
                  <bc>WW=ZZ</bc>
                  <bc>WW=efhand_1</bc>
                  <bc>WW=efhand_2</bc>
                  <bc>WWE=HECT</bc>
                  <bc>XPA_N=XPA_C</bc>
                  <bc>XPC-binding=UBA</bc>
                  <bc>XPG_N=XPG_I</bc>
                  <bc>XRCC1_N=BRCT</bc>
                  <bc>Xpo1=CRM1_C</bc>
                  <bc>Y_phosphatase=PTEN_C2</bc>
                  <bc>Y_phosphatase=SH2</bc>
                  <bc>YjeF_N=Carb_kinase</bc>
                  <bc>ZZ=zf-TAZ</bc>
                  <bc>adh_short=MaoC_dehydratas</bc>
                  <bc>adh_short=SCP2</bc>
                  <bc>cEGF=EGF_CA</bc>
                  <bc>cNMP_binding=Patatin</bc>
                  <bc>cNMP_binding=Pkinase</bc>
                  <bc>cNMP_binding=RasGEF</bc>
                  <bc>cobW=CobW_C</bc>
                  <bc>dDENN=GRAM</bc>
                  <bc>dDENN=Myotub-related</bc>
                  <bc>dDENN=PH</bc>
                  <bc>dDENN=RUN</bc>
                  <bc>dDENN=SBF2</bc>
                  <bc>eIF-3c_N=PCI</bc>
                  <bc>eIF-5_eIF-2B=W2</bc>
                  <bc>eIF3_N=PCI</bc>
                  <bc>eIF3g=RRM_1</bc>
                  <bc>eRF1_1=eRF1_2</bc>
                  <bc>eRF1_1=eRF1_3</bc>
                  <bc>eRF1_2=eRF1_3</bc>
                  <bc>efhand=CH</bc>
                  <bc>efhand=efhand_Ca_insen</bc>
                  <bc>efhand_1=ZZ</bc>
                  <bc>efhand_1=efhand_2</bc>
                  <bc>efhand_2=ZZ</bc>
                  <bc>efhand_like=C2</bc>
                  <bc>efhand_like=PI-PLC-X</bc>
                  <bc>efhand_like=PI-PLC-Y</bc>
                  <bc>efhand_like=SH2</bc>
                  <bc>efhand_like=SH3_1</bc>
                  <bc>fn3=7tm_2</bc>
                  <bc>fn3=GPS</bc>
                  <bc>fn3=Pkinase_Tyr</bc>
                  <bc>fn3=Y_phosphatase</bc>
                  <bc>ketoacyl-synt=Acyl_transf_1</bc>
                  <bc>ketoacyl-synt=KR</bc>
                  <bc>ketoacyl-synt=Ketoacyl-synt_C</bc>
                  <bc>ketoacyl-synt=PP-binding</bc>
                  <bc>mRNA_cap_enzyme=mRNA_cap_C</bc>
                  <bc>malic=Malic_M</bc>
                  <bc>tRNA-synt_1=Anticodon_1</bc>
                  <bc>tRNA-synt_1b=tRNA_bind</bc>
                  <bc>tRNA-synt_1c=HGTP_anticodon</bc>
                  <bc>tRNA-synt_1c=ProRS-C_1</bc>
                  <bc>tRNA-synt_1c=WHEP-TRS</bc>
                  <bc>tRNA-synt_1c=tRNA-synt_1c_C</bc>
                  <bc>tRNA-synt_1c=tRNA-synt_2b</bc>
                  <bc>tRNA-synt_1c_C=HGTP_anticodon</bc>
                  <bc>tRNA-synt_1c_C=ProRS-C_1</bc>
                  <bc>tRNA-synt_1c_C=WHEP-TRS</bc>
                  <bc>tRNA-synt_1c_C=tRNA-synt_2b</bc>
                  <bc>tRNA-synt_1d=DALR_1</bc>
                  <bc>tRNA-synt_1g=Anticodon_1</bc>
                  <bc>tRNA-synt_1g=WHEP-TRS</bc>
                  <bc>tRNA-synt_2b=HGTP_anticodon</bc>
                  <bc>tRNA-synt_2b=ProRS-C_1</bc>
                  <bc>tRNA-synt_2c=DHHA1</bc>
                  <bc>tRNA-synt_2c=tRNA_SAD</bc>
                  <bc>tRNA-synt_2d=FDX-ACB</bc>
                  <bc>tRNA_SAD=DHHA1</bc>
                  <bc>tRNA_SAD=HGTP_anticodon</bc>
                  <bc>tRNA_SAD=tRNA-synt_2b</bc>
                  <bc>tRNA_anti=Rep_fac-A_C</bc>
                  <bc>tRNA_anti=tRNA-synt_2</bc>
                  <bc>tRNA_int_endo_N=tRNA_int_endo</bc>
                  <bc>tRNA_synt_1c_R1=tRNA-synt_1c</bc>
                  <bc>tRNA_synt_1c_R1=tRNA-synt_1c_C</bc>
                  <bc>tRNA_synt_1c_R1=tRNA_synt_1c_R2</bc>
                  <bc>tRNA_synt_1c_R2=tRNA-synt_1c</bc>
                  <bc>tRNA_synt_1c_R2=tRNA-synt_1c_C</bc>
                  <bc>uDENN=DENN</bc>
                  <bc>uDENN=GRAM</bc>
                  <bc>uDENN=Myotub-related</bc>
                  <bc>uDENN=PH</bc>
                  <bc>uDENN=RUN</bc>
                  <bc>uDENN=SBF2</bc>
                  <bc>uDENN=dDENN</bc>
                  <bc>ubiquitin=Ribosomal_L40e</bc>
                  <bc>ubiquitin=Ribosomal_S27</bc>
                  <bc>ubiquitin=Ribosomal_S30</bc>
                  <bc>ubiquitin=UBA</bc>
                  <bc>ubiquitin=XPC-binding</bc>
                  <bc>ubiquitin=zf-AN1</bc>
                  <bc>zf-A20=VPS9</bc>
                  <bc>zf-A20=zf-AN1</bc>
                  <bc>zf-C2H2_jaz=zf-C2H2_2</bc>
                  <bc>zf-C2HC5=ASCH</bc>
                  <bc>zf-C3HC4=CUE</bc>
                  <bc>zf-C3HC4=DUF1232</bc>
                  <bc>zf-C3HC4=Helicase_C</bc>
                  <bc>zf-C3HC4=IBR</bc>
                  <bc>zf-C3HC4=LON</bc>
                  <bc>zf-C3HC4=WD40</bc>
                  <bc>zf-C3HC4=zf-TRAF</bc>
                  <bc>zf-C4_Topoisom=zf-GRF</bc>
                  <bc>zf-C5HC2=PHD</bc>
                  <bc>zf-CCCH=RRM_1</bc>
                  <bc>zf-CCCH=zf-C3HC4</bc>
                  <bc>zf-CCHC=DEAD</bc>
                  <bc>zf-CCHC=Helicase_C</bc>
                  <bc>zf-MYND=PDCD2_C</bc>
                  <bc>zf-MYND=SET</bc>
                  <bc>zf-NF-X1=R3H</bc>
                  <bc>zf-NPL4=NPL4</bc>
                  <bc>zf-PARP=BRCT</bc>
                  <bc>zf-PARP=DNA_ligase_A_C</bc>
                  <bc>zf-PARP=DNA_ligase_A_M</bc>
                  <bc>zf-PARP=DNA_ligase_A_N</bc>
                  <bc>zf-PARP=PADR1</bc>
                  <bc>zf-PARP=PARP</bc>
                  <bc>zf-PARP=PARP_reg</bc>
                  <bc>zf-PARP=WGR</bc>
                  <bc>zf-PARP=zf-CCHH</bc>
                  <bc>zf-Sec23_Sec24=Gelsolin</bc>
                  <bc>zf-Sec23_Sec24=Sec23_BS</bc>
                  <bc>zf-Sec23_Sec24=Sec23_helical</bc>
                  <bc>zf-Sec23_Sec24=Sec23_trunk</bc>
                  <bc>zf-TAZ=Bromodomain</bc>
                  <bc>zf-TAZ=DUF902</bc>
                  <bc>zf-TAZ=KAT11</bc>
                  <bc>zf-TAZ=KIX</bc>
                  <bc>zf-TAZ=ZZ</bc>
                  <bc>zf-TRAF=WD40</bc>
                  <bc>zf-TRM13_CCCH=TRM13</bc>
                  <bc>zf-TRM13_CCCH=zf-U11-48K</bc>
                  <bc>zf-U11-48K=TRM13</bc>
                  <bc>zf-UBP=UCH</bc>
                  <bc>zf-UBR=ClpS</bc>
                  <bc>zf-UBR=HECT</bc>
                  <bc>zf-primase=Mcm10</bc>
                </present>
              </binary_characters>
              <clade>
                <name>Metazoa</name>
                <taxonomy>
                  <id provider="uniprot">33208</id>
                  <scientific_name>Metazoa</scientific_name>
                  <rank>kingdom</rank>
                </taxonomy>
                <binary_characters type="parsimony inferred" gained_count="402" lost_count="77" present_count="2159">
                  <gained>
                    <bc>ADAM_spacer1=TSP_1</bc>
                    <bc>ADK=Dpy-30</bc>
                    <bc>ANF_receptor=NCD3G</bc>
                    <bc>ARID=PLU-1</bc>
                    <bc>ARID=RFX_DNA_binding</bc>
                    <bc>ARID=Tudor-knot</bc>
                    <bc>ATE_N=ATE_C</bc>
                    <bc>Amidohydro_1=OTCace</bc>
                    <bc>Amidohydro_1=OTCace_N</bc>
                    <bc>Ank=Death</bc>
                    <bc>Ank=SH3_1</bc>
                    <bc>Ank_2=Arm</bc>
                    <bc>Ank_2=IBR</bc>
                    <bc>Ank_2=LRR_4</bc>
                    <bc>Ank_2=Miro</bc>
                    <bc>Ank_2=Patatin</bc>
                    <bc>Astacin=CUB</bc>
                    <bc>Astacin=EGF_CA</bc>
                    <bc>BACK=F5_F8_type_C</bc>
                    <bc>BACK=Kelch_1</bc>
                    <bc>BACK=TLD</bc>
                    <bc>BAH=DNA_methylase</bc>
                    <bc>BAH=ELM2</bc>
                    <bc>BNIP2=CRAL_TRIO</bc>
                    <bc>BRAP2=zf-C3HC4</bc>
                    <bc>BRCT=PTCB-BRCT</bc>
                    <bc>BRK=SNF2_N</bc>
                    <bc>BTB=F5_F8_type_C</bc>
                    <bc>BTB=Kelch_1</bc>
                    <bc>BTB=TLD</bc>
                    <bc>Beta-TrCP_D=F-box-like</bc>
                    <bc>Beta-TrCP_D=WD40</bc>
                    <bc>Bromodomain=DUF3512</bc>
                    <bc>C1_1=Membr_traf_MHD</bc>
                    <bc>C1_1=SAM_1</bc>
                    <bc>CABIT=SAM_1</bc>
                    <bc>CAP_GLY=UCH</bc>
                    <bc>CARD=NB-ARC</bc>
                    <bc>CARD=Peptidase_C14</bc>
                    <bc>CARD=WD40</bc>
                    <bc>CENP-B_N=DDE_1</bc>
                    <bc>CENP-B_N=HTH_Tnp_Tc5</bc>
                    <bc>CH=Calponin</bc>
                    <bc>CH=DIX</bc>
                    <bc>CH=DUF3585</bc>
                    <bc>CH=LIM</bc>
                    <bc>CH=efhand</bc>
                    <bc>CS=FAD_binding_6</bc>
                    <bc>CS=NAD_binding_1</bc>
                    <bc>CS=PTPLA</bc>
                    <bc>CSD=SUZ-C</bc>
                    <bc>Cadherin=Laminin_G_2</bc>
                    <bc>Calpain_III=C2</bc>
                    <bc>Cauli_VI=RNase_H</bc>
                    <bc>Chromo=CHDCT2</bc>
                    <bc>Chromo=Chromo_shadow</bc>
                    <bc>Chromo=DUF1086</bc>
                    <bc>Collagen=COLFI</bc>
                    <bc>Cul7=RCC1</bc>
                    <bc>Cyt-b5=CS</bc>
                    <bc>Cyt-b5=Cul7</bc>
                    <bc>Cyt-b5=MIB_HERC2</bc>
                    <bc>Cyt-b5=Mo-co_dimer</bc>
                    <bc>Cyt-b5=Oxidored_molyb</bc>
                    <bc>Cyt-b5=RCC1</bc>
                    <bc>DAGK_acc=Ank_2</bc>
                    <bc>DAGK_acc=SAM_1</bc>
                    <bc>DAGK_cat=SAM_1</bc>
                    <bc>DAO=efhand</bc>
                    <bc>DDT=Bromodomain</bc>
                    <bc>DDT=PHD</bc>
                    <bc>DEAD=DNA_pol_A</bc>
                    <bc>DEAD=PAZ</bc>
                    <bc>DEAD=RIG-I_C-RD</bc>
                    <bc>DEAD=Ribonuclease_3</bc>
                    <bc>DEAD=TUDOR</bc>
                    <bc>DEAD=dsRNA_bind</bc>
                    <bc>DED=Death</bc>
                    <bc>DEP=DUF547</bc>
                    <bc>DEP=cNMP_binding</bc>
                    <bc>DFDF=FFD_TFG</bc>
                    <bc>DHH=BNIP2</bc>
                    <bc>DHHA2=BNIP2</bc>
                    <bc>DHO_dh=Fer4_7</bc>
                    <bc>DIX=DEP</bc>
                    <bc>DIX=PDZ</bc>
                    <bc>DNMT1-RFD=zf-CXXC</bc>
                    <bc>DOMON=Cu2_monoox_C</bc>
                    <bc>DOMON=Cu2_monooxygen</bc>
                    <bc>DSL=EGF</bc>
                    <bc>DUF1086=CHDCT2</bc>
                    <bc>DUF1087=CHDCT2</bc>
                    <bc>DUF1087=DUF1086</bc>
                    <bc>DUF1785=PAZ</bc>
                    <bc>DUF1785=Piwi</bc>
                    <bc>DUF2233=EGF_2</bc>
                    <bc>DUF3497=7tm_2</bc>
                    <bc>DUF3497=GPS</bc>
                    <bc>DUF3534=PDZ</bc>
                    <bc>DUF3548=TBC</bc>
                    <bc>DUF3608=DEP</bc>
                    <bc>DUF618=G-patch</bc>
                    <bc>DZR=Ank_2</bc>
                    <bc>DcpS=DcpS_C</bc>
                    <bc>Death=Pkinase</bc>
                    <bc>Death=TIR</bc>
                    <bc>Disintegrin=ADAM_CR</bc>
                    <bc>DnaJ=RRM_1</bc>
                    <bc>E3_UbLigase_EDD=HECT</bc>
                    <bc>E3_UbLigase_EDD=zf-UBR</bc>
                    <bc>EF_assoc_2=Miro</bc>
                    <bc>EGF=7tm_2</bc>
                    <bc>EGF=Ank_2</bc>
                    <bc>EGF=GPS</bc>
                    <bc>EGF=HRM</bc>
                    <bc>EGF=I-set</bc>
                    <bc>EGF=Notch</bc>
                    <bc>EGF=hEGF</bc>
                    <bc>EGF_CA=GCC2_GCC3</bc>
                    <bc>EGF_CA=Ldl_recept_b</bc>
                    <bc>EGF_CA=SRCR</bc>
                    <bc>EGF_CA=TSP_C</bc>
                    <bc>Ephrin_lbd=Pkinase_Tyr</bc>
                    <bc>Ephrin_lbd=fn3</bc>
                    <bc>Exo_endo_phos=DUF1866</bc>
                    <bc>Exostosin=Glyco_transf_64</bc>
                    <bc>FAST_2=RAP</bc>
                    <bc>FERM_C=FA</bc>
                    <bc>FERM_M=FA</bc>
                    <bc>FERM_N=FA</bc>
                    <bc>FG-GAP=Integrin_alpha2</bc>
                    <bc>FHA=KIF1B</bc>
                    <bc>FTCD_N=FTCD</bc>
                    <bc>Filamin=DUF821</bc>
                    <bc>Filamin=NHL</bc>
                    <bc>Formyl_trans_C=Aldedh</bc>
                    <bc>Formyl_trans_C=PP-binding</bc>
                    <bc>Formyl_trans_N=Aldedh</bc>
                    <bc>Formyl_trans_N=PP-binding</bc>
                    <bc>Fz=Frizzled</bc>
                    <bc>Fz=Kringle</bc>
                    <bc>Fz=Pkinase_Tyr</bc>
                    <bc>G-patch=RRM_1</bc>
                    <bc>G-patch_2=KOW</bc>
                    <bc>G6PD_C=Glucosamine_iso</bc>
                    <bc>G6PD_N=Glucosamine_iso</bc>
                    <bc>GCC2_GCC3=fn3</bc>
                    <bc>Glutaredoxin=DEP</bc>
                    <bc>Glutaredoxin=DUF547</bc>
                    <bc>Glutaredoxin=Pyr_redox_2</bc>
                    <bc>Glutaredoxin=Pyr_redox_dim</bc>
                    <bc>HARP=Helicase_C</bc>
                    <bc>HARP=SNF2_N</bc>
                    <bc>HLH=Hairy_orange</bc>
                    <bc>HNF-1_N=Homeobox</bc>
                    <bc>HRM=7tm_2</bc>
                    <bc>HRM=DUF3497</bc>
                    <bc>HRM=GPS</bc>
                    <bc>HSA=BRK</bc>
                    <bc>HSNSD=Sulfotransfer_1</bc>
                    <bc>HTH_psq=DDE_1</bc>
                    <bc>Helicase_C=CHDCT2</bc>
                    <bc>Helicase_C=DNA_pol_A</bc>
                    <bc>Helicase_C=DUF1086</bc>
                    <bc>Helicase_C=PAZ</bc>
                    <bc>Helicase_C=RIG-I_C-RD</bc>
                    <bc>Helicase_C=Ribonuclease_3</bc>
                    <bc>Helicase_C=dsRNA_bind</bc>
                    <bc>Hydant_A_N=DUF917</bc>
                    <bc>Hydantoinase_A=DUF917</bc>
                    <bc>I-set=7tm_2</bc>
                    <bc>I-set=EGF</bc>
                    <bc>I-set=GPS</bc>
                    <bc>I-set=HRM</bc>
                    <bc>I-set=Pkinase</bc>
                    <bc>I-set=TSP_1</bc>
                    <bc>I-set=V-set</bc>
                    <bc>I-set=Y_phosphatase</bc>
                    <bc>I-set=fn3</bc>
                    <bc>I-set=ig</bc>
                    <bc>Integrin_B_tail=Integrin_b_cyt</bc>
                    <bc>Integrin_beta=Integrin_B_tail</bc>
                    <bc>JmjC=PLU-1</bc>
                    <bc>JmjN=PLU-1</bc>
                    <bc>KH_1=SAM_1</bc>
                    <bc>KH_1=TUDOR</bc>
                    <bc>Kringle=Pkinase_Tyr</bc>
                    <bc>Ku_N=Ku_PK_bind</bc>
                    <bc>L27=SH3_2</bc>
                    <bc>LIM=Homeobox</bc>
                    <bc>LIM=RA</bc>
                    <bc>LLGL=Lgl_C</bc>
                    <bc>LRRNT=I-set</bc>
                    <bc>LRR_4=7tm_1</bc>
                    <bc>LRR_4=I-set</bc>
                    <bc>LRR_4=PDZ</bc>
                    <bc>LRR_4=Ras</bc>
                    <bc>LSM14=DFDF</bc>
                    <bc>Laminin_B=Laminin_EGF</bc>
                    <bc>Laminin_EGF=HRM</bc>
                    <bc>Laminin_EGF=Laminin_B</bc>
                    <bc>Laminin_EGF=Laminin_G_2</bc>
                    <bc>Laminin_G_2=EGF_CA</bc>
                    <bc>Laminin_G_2=HRM</bc>
                    <bc>Laminin_N=Laminin_B</bc>
                    <bc>Laminin_N=Laminin_G_2</bc>
                    <bc>Ldl_recept_a=EGF_CA</bc>
                    <bc>Ldl_recept_a=I-set</bc>
                    <bc>Ldl_recept_a=Ldl_recept_b</bc>
                    <bc>Ldl_recept_b=Ldl_recept_a</bc>
                    <bc>MATH=USP7</bc>
                    <bc>MBD=Bromodomain</bc>
                    <bc>MBD=PHD</bc>
                    <bc>MH1=MH2</bc>
                    <bc>MIB_HERC2=Ank_2</bc>
                    <bc>MIB_HERC2=Cul7</bc>
                    <bc>MIB_HERC2=RCC1</bc>
                    <bc>MIB_HERC2=ZZ</bc>
                    <bc>MIT=Pkinase</bc>
                    <bc>MNNL=DSL</bc>
                    <bc>MNNL=EGF</bc>
                    <bc>Med12=Med12-LCEWAV</bc>
                    <bc>Med25_VWA=Med25</bc>
                    <bc>Miro=ArfGap</bc>
                    <bc>MoCF_biosynth=PAPS_reduct</bc>
                    <bc>Mur_ligase_M=Mur_ligase_C</bc>
                    <bc>N-SET=SET</bc>
                    <bc>NB-ARC=WD40</bc>
                    <bc>NCD3G=7tm_3</bc>
                    <bc>NIDO=EGF_CA</bc>
                    <bc>NIDO=VWD</bc>
                    <bc>NO_synthase=FAD_binding_1</bc>
                    <bc>NO_synthase=Flavodoxin_1</bc>
                    <bc>NO_synthase=NAD_binding_1</bc>
                    <bc>NTF2=TAP_C</bc>
                    <bc>NfI_DNAbd_pre-N=MH1</bc>
                    <bc>OB_RNB=RNB</bc>
                    <bc>Oxidored-like=FAD_binding_6</bc>
                    <bc>Oxidored-like=NAD_binding_1</bc>
                    <bc>PAPA-1=zf-HIT</bc>
                    <bc>PAP_assoc=NTP_transf_2</bc>
                    <bc>PAS=PDEase_I</bc>
                    <bc>PAX=Homeobox</bc>
                    <bc>PAZ=Piwi</bc>
                    <bc>PAZ=Ribonuclease_3</bc>
                    <bc>PB1=PDZ</bc>
                    <bc>PB1=ZZ</bc>
                    <bc>PBP_dimer=Transpeptidase</bc>
                    <bc>PCAF_N=Acetyltransf_1</bc>
                    <bc>PCAF_N=Bromodomain</bc>
                    <bc>PDEase_I_N=PDEase_I</bc>
                    <bc>PDZ=DEP</bc>
                    <bc>PDZ=RhoGAP</bc>
                    <bc>PH=GLTP</bc>
                    <bc>PHD=YDG_SRA</bc>
                    <bc>PID=DUF3694</bc>
                    <bc>PID=PDZ</bc>
                    <bc>PID=TBC</bc>
                    <bc>PLU-1=PHD</bc>
                    <bc>PP-binding=Aldedh</bc>
                    <bc>PP2C=PP2C_C</bc>
                    <bc>PUB=IBR</bc>
                    <bc>PWI=DUF1115</bc>
                    <bc>PWI=PRP3</bc>
                    <bc>PX=MIT</bc>
                    <bc>Peptidase_C2=C2</bc>
                    <bc>Peptidase_M17_N=Peptidase_M17</bc>
                    <bc>Pkinase=DUF3635</bc>
                    <bc>Pkinase=DnaJ</bc>
                    <bc>Pkinase=I-set</bc>
                    <bc>Pkinase=MIT</bc>
                    <bc>Pou=Homeobox</bc>
                    <bc>Pre-SET=SET</bc>
                    <bc>QLQ=Bromodomain</bc>
                    <bc>QLQ=HSA</bc>
                    <bc>QLQ=Helicase_C</bc>
                    <bc>QLQ=SNF2_N</bc>
                    <bc>R3H=zf-AN1</bc>
                    <bc>RBB1NT=ARID</bc>
                    <bc>RBB1NT=Tudor-knot</bc>
                    <bc>RBD=C1_1</bc>
                    <bc>RBD=Pkinase_Tyr</bc>
                    <bc>RCC1=Cul7</bc>
                    <bc>RCC1=Cyt-b5</bc>
                    <bc>RCC1=MIB_HERC2</bc>
                    <bc>RED_N=RED_C</bc>
                    <bc>RNase_PH_C=KH_1</bc>
                    <bc>RRM_1=NOPS</bc>
                    <bc>RasGEF=C1_1</bc>
                    <bc>RasGEF=RA</bc>
                    <bc>RasGEF_N=PDZ</bc>
                    <bc>Rav1p_C=WD40</bc>
                    <bc>Reprolysin=ADAM_CR</bc>
                    <bc>Reprolysin=ADAM_spacer1</bc>
                    <bc>ResIII=Ribonuclease_3</bc>
                    <bc>ResIII=dsRNA_bind</bc>
                    <bc>RimK=His_Phos_2</bc>
                    <bc>S1=SH2</bc>
                    <bc>S4=KOW</bc>
                    <bc>SAM_1=DDHD</bc>
                    <bc>SAM_1=PID</bc>
                    <bc>SAM_PNT=Ets</bc>
                    <bc>SAP=SPRY</bc>
                    <bc>SET=zf-C2H2</bc>
                    <bc>SH2=PTB</bc>
                    <bc>SH2=SOCS_box</bc>
                    <bc>SH3_1=DUF3513</bc>
                    <bc>SH3_2=PDZ</bc>
                    <bc>SNF2_N=CHDCT2</bc>
                    <bc>SNF2_N=DUF1086</bc>
                    <bc>SPRY=SOCS_box</bc>
                    <bc>SRCR=EGF</bc>
                    <bc>SRCR=EGF_CA</bc>
                    <bc>SRCR=I-set</bc>
                    <bc>SRCR=Lysyl_oxidase</bc>
                    <bc>SRCR=VWD</bc>
                    <bc>SRCR=fn3</bc>
                    <bc>SUFU=SUFU_C</bc>
                    <bc>SWIM=zf-C3HC4</bc>
                    <bc>SWIRM=Amino_oxidase</bc>
                    <bc>SapA=SapB_1</bc>
                    <bc>SapA=SapB_2</bc>
                    <bc>Sema=Plexin_cytopl</bc>
                    <bc>Sema=TIG</bc>
                    <bc>Spectrin=GAS2</bc>
                    <bc>Surp=DUF618</bc>
                    <bc>Syja_N=DUF1866</bc>
                    <bc>TAFH=TAF4</bc>
                    <bc>TET_Cys_rich=TET_DSBH</bc>
                    <bc>TFIIA_gamma_N=TFIIA_gamma_C</bc>
                    <bc>TFIIH_BTF_p62_N=BSD</bc>
                    <bc>TGF_beta_GS=Pkinase</bc>
                    <bc>TGFb_propeptide=TGF_beta</bc>
                    <bc>TIL=Pacifastin_I</bc>
                    <bc>TM2=DnaJ</bc>
                    <bc>TPR_1=CHAT</bc>
                    <bc>TPR_1=U-box</bc>
                    <bc>TPR_1=UNC45-central</bc>
                    <bc>TSP_1=ADAM_spacer1</bc>
                    <bc>TSP_1=I-set</bc>
                    <bc>Tex_N=S1</bc>
                    <bc>Thyroglobulin_1=WAP</bc>
                    <bc>Transglut_N=Transglut_core</bc>
                    <bc>Transglut_core=Transglut_C</bc>
                    <bc>Trigger_N=Trigger_C</bc>
                    <bc>Trypsin=PDZ</bc>
                    <bc>UCH=USP7</bc>
                    <bc>V-set=7tm_2</bc>
                    <bc>V-set=GPS</bc>
                    <bc>V-set=I-set</bc>
                    <bc>VWD=EGF_CA</bc>
                    <bc>VWD=cEGF</bc>
                    <bc>WAC_Acf1_DNA_bd=Bromodomain</bc>
                    <bc>WAC_Acf1_DNA_bd=DDT</bc>
                    <bc>WAP=Thyroglobulin_1</bc>
                    <bc>WD40=HIRA_B</bc>
                    <bc>WD40=U-box</bc>
                    <bc>WW=adh_short</bc>
                    <bc>YL1=YL1_C</bc>
                    <bc>ZZ=MIB_HERC2</bc>
                    <bc>ZZ=zf-C3HC4</bc>
                    <bc>cNMP_binding=DEP</bc>
                    <bc>dsRNA_bind=PAZ</bc>
                    <bc>dsRNA_bind=Ribonuclease_3</bc>
                    <bc>dsrm=A_deamin</bc>
                    <bc>efhand_3=SH3_1</bc>
                    <bc>fn3=HRM</bc>
                    <bc>fn3=I-set</bc>
                    <bc>fn3=Laminin_G_2</bc>
                    <bc>fn3=Pkinase</bc>
                    <bc>fn3=SRCR</bc>
                    <bc>hEGF=EGF</bc>
                    <bc>ig=7tm_2</bc>
                    <bc>ig=HRM</bc>
                    <bc>ig=I-set</bc>
                    <bc>ig=fn3</bc>
                    <bc>ubiquitin=DUF3590</bc>
                    <bc>zf-B_box=Filamin</bc>
                    <bc>zf-B_box=MATH</bc>
                    <bc>zf-B_box=NHL</bc>
                    <bc>zf-B_box=SPRY</bc>
                    <bc>zf-C2HC=MOZ_SAS</bc>
                    <bc>zf-C3HC4=Filamin</bc>
                    <bc>zf-C3HC4=MATH</bc>
                    <bc>zf-C3HC4=NHL</bc>
                    <bc>zf-C3HC4=PDZ</bc>
                    <bc>zf-C3HC4=SPRY</bc>
                    <bc>zf-C3HC4=USP8_interact</bc>
                    <bc>zf-C3HC4=WWE</bc>
                    <bc>zf-C3HC4=fn3</bc>
                    <bc>zf-C3HC4=zf-B_box</bc>
                    <bc>zf-C4=Hormone_recep</bc>
                    <bc>zf-C5HC2=PLU-1</bc>
                    <bc>zf-CW=PWWP</bc>
                    <bc>zf-CXXC=BAH</bc>
                    <bc>zf-CXXC=TET_Cys_rich</bc>
                    <bc>zf-CXXC=TET_DSBH</bc>
                    <bc>zf-CXXC=zf-CpG_bind_C</bc>
                    <bc>zf-GRF=N6-adenineMlase</bc>
                    <bc>zf-RanBP=OTU</bc>
                    <bc>zf-TRAF=MATH</bc>
                    <bc>zf-met=DZF</bc>
                  </gained>
                  <lost>
                    <bc>AAA=AAA_2</bc>
                    <bc>AAA=ClpB_D2-small</bc>
                    <bc>ABC2_membrane=ABC_tran</bc>
                    <bc>Abhydrolase_6=DSPc</bc>
                    <bc>Ank=FYVE</bc>
                    <bc>Anth_synt_I_N=Chorismate_bind</bc>
                    <bc>Bac_GDH=ELFV_dehydrog</bc>
                    <bc>CUB=Laminin_EGF</bc>
                    <bc>Clp_N=AAA_2</bc>
                    <bc>Clp_N=ClpB_D2-small</bc>
                    <bc>DEK_C=SWIB</bc>
                    <bc>DHQ_synthase=DHquinase_I</bc>
                    <bc>DHQ_synthase=EPSP_synthase</bc>
                    <bc>DHQ_synthase=SKI</bc>
                    <bc>DHQ_synthase=Shikimate_DH</bc>
                    <bc>DHQ_synthase=Shikimate_dh_N</bc>
                    <bc>DHquinase_I=Shikimate_DH</bc>
                    <bc>DHquinase_I=Shikimate_dh_N</bc>
                    <bc>DNA_pol_A_exo1=DUF82</bc>
                    <bc>DRMBL=DNA_ligase_A_N</bc>
                    <bc>DSPc=PTEN_C2</bc>
                    <bc>DUF1162=ATG_C</bc>
                    <bc>DUF1394=FragX_IP</bc>
                    <bc>DUF3336=Patatin</bc>
                    <bc>DUF500=SH3_1</bc>
                    <bc>EGF_2=PSI</bc>
                    <bc>EPSP_synthase=DHquinase_I</bc>
                    <bc>EPSP_synthase=SKI</bc>
                    <bc>EPSP_synthase=Shikimate_DH</bc>
                    <bc>EPSP_synthase=Shikimate_dh_N</bc>
                    <bc>Fumble=DUF89</bc>
                    <bc>GATase=His_biosynth</bc>
                    <bc>HATPase_c=Response_reg</bc>
                    <bc>HisG=HisG_C</bc>
                    <bc>HisKA=Response_reg</bc>
                    <bc>IGPS=PRAI</bc>
                    <bc>Kinesin=WD40</bc>
                    <bc>Lactamase_B_2=DNA_ligase_A_N</bc>
                    <bc>Laminin_EGF=CUB</bc>
                    <bc>Laminin_EGF=EGF_CA</bc>
                    <bc>Laminin_EGF=PSI</bc>
                    <bc>Lyase_1=ASL_C</bc>
                    <bc>Membr_traf_MHD=C1_1</bc>
                    <bc>MyTH4=RA</bc>
                    <bc>Myosin_head=RA</bc>
                    <bc>Myosin_head=SH2</bc>
                    <bc>NAD_binding_3=Homoserine_dh</bc>
                    <bc>PALP=ACT</bc>
                    <bc>PH=CH</bc>
                    <bc>PH=RasGEF</bc>
                    <bc>PRA-CH=Histidinol_dh</bc>
                    <bc>PRA-CH=PRA-PH</bc>
                    <bc>PRA-PH=Histidinol_dh</bc>
                    <bc>PSI=EGF_CA</bc>
                    <bc>Pkinase=SAM_2</bc>
                    <bc>Pkinase=Y_phosphatase</bc>
                    <bc>Pkinase_C=CNH</bc>
                    <bc>Pro-kuma_activ=Peptidase_S8</bc>
                    <bc>RA=FERM_M</bc>
                    <bc>RA=MyTH4</bc>
                    <bc>RhoGEF=C1_1</bc>
                    <bc>SAM_1=RA</bc>
                    <bc>SH3_1=C2</bc>
                    <bc>SH3_1=PH</bc>
                    <bc>SKI=DHquinase_I</bc>
                    <bc>SKI=Shikimate_DH</bc>
                    <bc>SKI=Shikimate_dh_N</bc>
                    <bc>SNF2_N=zf-C3HC4</bc>
                    <bc>Shikimate_dh_N=Shikimate_DH</bc>
                    <bc>Sterol-sensing=WD40</bc>
                    <bc>Trp_syntA=PALP</bc>
                    <bc>VIT=Actin</bc>
                    <bc>WD40=Bromodomain</bc>
                    <bc>WD40=Pro_isomerase</bc>
                    <bc>efhand=CH</bc>
                    <bc>zf-C3HC4=Helicase_C</bc>
                    <bc>zf-MYND=SET</bc>
                  </lost>
                  <present>
                    <bc>3HCDH_N=3HCDH</bc>
                    <bc>6PF2K=His_Phos_1</bc>
                    <bc>AAA=Bromodomain</bc>
                    <bc>AAA=Cdc6_C</bc>
                    <bc>AAA=Lon_C</bc>
                    <bc>AAA=Peptidase_M41</bc>
                    <bc>AAA=RFC-E_C</bc>
                    <bc>AAA=RFC1</bc>
                    <bc>AAA=Rep_fac_C</bc>
                    <bc>AAA=Vps4_C</bc>
                    <bc>AAA_2=ClpB_D2-small</bc>
                    <bc>AAA_5=AAA_7</bc>
                    <bc>AAA_5=AAA_8</bc>
                    <bc>AAA_5=AAA_9</bc>
                    <bc>AAA_5=Dynein_heavy</bc>
                    <bc>AAA_5=MT</bc>
                    <bc>AAA_6=AAA_5</bc>
                    <bc>AAA_6=AAA_7</bc>
                    <bc>AAA_6=AAA_8</bc>
                    <bc>AAA_6=AAA_9</bc>
                    <bc>AAA_6=Dynein_heavy</bc>
                    <bc>AAA_6=MT</bc>
                    <bc>AAA_7=AAA_8</bc>
                    <bc>AAA_7=AAA_9</bc>
                    <bc>AAA_7=Dynein_heavy</bc>
                    <bc>AAA_7=MT</bc>
                    <bc>AAA_8=AAA_9</bc>
                    <bc>AAA_8=Dynein_heavy</bc>
                    <bc>AAA_8=MT</bc>
                    <bc>AAA_9=Dynein_heavy</bc>
                    <bc>AARP2CN=DUF663</bc>
                    <bc>AA_kinase=Aldedh</bc>
                    <bc>ABC2_membrane_3=ABC_tran</bc>
                    <bc>ABC_membrane=ABC_tran</bc>
                    <bc>ABC_membrane_2=ABC_tran</bc>
                    <bc>ABC_tran=ABC2_membrane</bc>
                    <bc>ABC_tran=ABC2_membrane_3</bc>
                    <bc>ABC_tran=ABC_membrane</bc>
                    <bc>ABC_tran=ABC_tran_2</bc>
                    <bc>ABC_tran_2=ABC_tran</bc>
                    <bc>ACC_central=Carboxyl_trans</bc>
                    <bc>ACT=Biopterin_H</bc>
                    <bc>ADAM_spacer1=TSP_1</bc>
                    <bc>ADH_N=ADH_zinc_N</bc>
                    <bc>ADK=Dpy-30</bc>
                    <bc>AIRS=AIRS_C</bc>
                    <bc>AMP-binding=NAD_binding_4</bc>
                    <bc>AMP-binding=PP-binding</bc>
                    <bc>AMP_N=Peptidase_M24</bc>
                    <bc>ANF_receptor=7tm_3</bc>
                    <bc>ANF_receptor=NCD3G</bc>
                    <bc>ANF_receptor=Pkinase_Tyr</bc>
                    <bc>ANTH=I_LWEQ</bc>
                    <bc>APC10=HECT</bc>
                    <bc>APC8=TPR_1</bc>
                    <bc>APH=Acyl-CoA_dh_1</bc>
                    <bc>APH=Acyl-CoA_dh_M</bc>
                    <bc>APH=Acyl-CoA_dh_N</bc>
                    <bc>APS_kinase=ATP-sulfurylase</bc>
                    <bc>ARID=JmjC</bc>
                    <bc>ARID=PHD</bc>
                    <bc>ARID=PLU-1</bc>
                    <bc>ARID=RFX_DNA_binding</bc>
                    <bc>ARID=Tudor-knot</bc>
                    <bc>ARID=zf-C5HC2</bc>
                    <bc>ATE_N=ATE_C</bc>
                    <bc>ATG16=WD40</bc>
                    <bc>ATP-cone=Ribonuc_red_lgC</bc>
                    <bc>ATP-cone=Ribonuc_red_lgN</bc>
                    <bc>ATP-grasp_2=Citrate_synt</bc>
                    <bc>ATP-grasp_2=CoA_binding</bc>
                    <bc>ATP-grasp_2=Ligase_CoA</bc>
                    <bc>ATP-gua_PtransN=ATP-gua_Ptrans</bc>
                    <bc>ATP-synt_ab=ATP-synt_ab_C</bc>
                    <bc>ATP-synt_ab_N=ATP-synt_ab</bc>
                    <bc>ATP-synt_ab_N=ATP-synt_ab_C</bc>
                    <bc>Abhydro_lipase=Abhydrolase_1</bc>
                    <bc>Abi_HHR=SH3_1</bc>
                    <bc>Acetyltransf_1=Bromodomain</bc>
                    <bc>Aconitase=Aconitase_C</bc>
                    <bc>Acyl-CoA_dh_1=ACOX</bc>
                    <bc>Acyl-CoA_dh_1=Acyl-CoA_dh_C</bc>
                    <bc>Acyl-CoA_dh_M=ACOX</bc>
                    <bc>Acyl-CoA_dh_M=Acyl-CoA_dh_1</bc>
                    <bc>Acyl-CoA_dh_M=Acyl-CoA_dh_C</bc>
                    <bc>Acyl-CoA_dh_N=Acyl-CoA_dh_1</bc>
                    <bc>Acyl-CoA_dh_N=Acyl-CoA_dh_C</bc>
                    <bc>Acyl-CoA_dh_N=Acyl-CoA_dh_M</bc>
                    <bc>AcylCoA_DH_N=Acyl-CoA_dh_1</bc>
                    <bc>AcylCoA_DH_N=Acyl-CoA_dh_C</bc>
                    <bc>AcylCoA_DH_N=Acyl-CoA_dh_M</bc>
                    <bc>AcylCoA_DH_N=Acyl-CoA_dh_N</bc>
                    <bc>Adaptin_N=Alpha_adaptinC2</bc>
                    <bc>Adaptin_N=Alpha_adaptin_C</bc>
                    <bc>Adaptin_N=B2-adapt-app_C</bc>
                    <bc>Adaptin_N=BLVR</bc>
                    <bc>Adaptin_N=Coatamer_beta_C</bc>
                    <bc>Adaptin_N=Gamma-COP</bc>
                    <bc>Aha1_N=AHSA1</bc>
                    <bc>AhpC-TSA=1-cysPrx_C</bc>
                    <bc>AlaDh_PNT_C=DUF3814</bc>
                    <bc>AlaDh_PNT_C=PNTB</bc>
                    <bc>AlaDh_PNT_C=Saccharop_dh</bc>
                    <bc>AlaDh_PNT_N=AlaDh_PNT_C</bc>
                    <bc>AlaDh_PNT_N=DUF3814</bc>
                    <bc>AlaDh_PNT_N=PNTB</bc>
                    <bc>AlaDh_PNT_N=Saccharop_dh</bc>
                    <bc>Ald_Xan_dh_C=Ald_Xan_dh_C2</bc>
                    <bc>Alpha-amylase=Alpha-amylase_C</bc>
                    <bc>Alpha-amylase=DUF1966</bc>
                    <bc>Alpha-mann_mid=Glyco_hydro_38C</bc>
                    <bc>Alpha_adaptinC2=Alpha_adaptin_C</bc>
                    <bc>Alpha_adaptinC2=B2-adapt-app_C</bc>
                    <bc>Amidohydro_1=OTCace</bc>
                    <bc>Amidohydro_1=OTCace_N</bc>
                    <bc>Aminotran_5=ATP_bind_3</bc>
                    <bc>Aminotran_5=MOSC</bc>
                    <bc>Aminotran_5=MOSC_N</bc>
                    <bc>Ank=AAA_2</bc>
                    <bc>Ank=Ank_2</bc>
                    <bc>Ank=ClpB_D2-small</bc>
                    <bc>Ank=Death</bc>
                    <bc>Ank=Ion_trans</bc>
                    <bc>Ank=PARP</bc>
                    <bc>Ank=Pkinase_Tyr</bc>
                    <bc>Ank=SAM_1</bc>
                    <bc>Ank=SH3_1</bc>
                    <bc>Ank=zf-DHHC</bc>
                    <bc>Ank_2=Ank</bc>
                    <bc>Ank_2=Arm</bc>
                    <bc>Ank_2=BTB</bc>
                    <bc>Ank_2=DUF3424</bc>
                    <bc>Ank_2=FYVE</bc>
                    <bc>Ank_2=GIT1_C</bc>
                    <bc>Ank_2=GIT_SHD</bc>
                    <bc>Ank_2=HECT</bc>
                    <bc>Ank_2=IBR</bc>
                    <bc>Ank_2=IQ</bc>
                    <bc>Ank_2=Ion_trans</bc>
                    <bc>Ank_2=LRR_4</bc>
                    <bc>Ank_2=Miro</bc>
                    <bc>Ank_2=PARP</bc>
                    <bc>Ank_2=PDZ</bc>
                    <bc>Ank_2=Patatin</bc>
                    <bc>Ank_2=Pkinase</bc>
                    <bc>Ank_2=Pkinase_Tyr</bc>
                    <bc>Ank_2=RCC1</bc>
                    <bc>Ank_2=SAM_1</bc>
                    <bc>Ank_2=SH3_1</bc>
                    <bc>Ank_2=SH3_2</bc>
                    <bc>Ank_2=SOCS_box</bc>
                    <bc>Ank_2=zf-C3HC4</bc>
                    <bc>Ank_2=zf-DHHC</bc>
                    <bc>Apc3=TPR_1</bc>
                    <bc>Apc3=TPR_2</bc>
                    <bc>Apc4_WD40=Apc4</bc>
                    <bc>ArfGap=Ank_2</bc>
                    <bc>ArfGap=GIT1_C</bc>
                    <bc>ArfGap=GIT_SHD</bc>
                    <bc>ArfGap=PH</bc>
                    <bc>ArfGap=RhoGAP</bc>
                    <bc>ArfGap=SH3_1</bc>
                    <bc>Arg_tRNA_synt_N=tRNA-synt_1d</bc>
                    <bc>Arrestin_N=Arrestin_C</bc>
                    <bc>ArsA_ATPase=ParA</bc>
                    <bc>Asp_protease=UBA</bc>
                    <bc>Asparaginase=Ank_2</bc>
                    <bc>Astacin=CUB</bc>
                    <bc>Astacin=EGF_CA</bc>
                    <bc>Autophagy_N=Autophagy_Cterm</bc>
                    <bc>Autophagy_N=Autophagy_act_C</bc>
                    <bc>Autophagy_act_C=Autophagy_Cterm</bc>
                    <bc>B12-binding=Met_synt_B12</bc>
                    <bc>B12-binding_2=B12-binding</bc>
                    <bc>B12-binding_2=Met_synt_B12</bc>
                    <bc>B3_4=B5</bc>
                    <bc>BACK=F5_F8_type_C</bc>
                    <bc>BACK=Kelch_1</bc>
                    <bc>BACK=TLD</bc>
                    <bc>BAH=AAA</bc>
                    <bc>BAH=Cdc6_C</bc>
                    <bc>BAH=DNA_methylase</bc>
                    <bc>BAH=ELM2</bc>
                    <bc>BAH=GATA</bc>
                    <bc>BAR=RhoGAP</bc>
                    <bc>BAR=SH3_1</bc>
                    <bc>BAR=SH3_2</bc>
                    <bc>BCDHK_Adom3=HATPase_c</bc>
                    <bc>BCS1_N=AAA</bc>
                    <bc>BHD_1=BHD_2</bc>
                    <bc>BHD_1=BHD_3</bc>
                    <bc>BHD_2=BHD_3</bc>
                    <bc>BNIP2=CRAL_TRIO</bc>
                    <bc>BOP1NT=WD40</bc>
                    <bc>BRAP2=zf-C3HC4</bc>
                    <bc>BRCA-2_helical=BRCA-2_OB1</bc>
                    <bc>BRCT=AAA</bc>
                    <bc>BRCT=DNA_ligase_IV</bc>
                    <bc>BRCT=IMS</bc>
                    <bc>BRCT=IMS_C</bc>
                    <bc>BRCT=PARP</bc>
                    <bc>BRCT=PARP_reg</bc>
                    <bc>BRCT=PTCB-BRCT</bc>
                    <bc>BRCT=RFC1</bc>
                    <bc>BRCT=VIT</bc>
                    <bc>BRCT=WGR</bc>
                    <bc>BRK=SNF2_N</bc>
                    <bc>BRO1=Y_phosphatase</bc>
                    <bc>BTB=Ank_2</bc>
                    <bc>BTB=BACK</bc>
                    <bc>BTB=F5_F8_type_C</bc>
                    <bc>BTB=Kelch_1</bc>
                    <bc>BTB=TLD</bc>
                    <bc>Bac_rhamnosid_N=Bac_rhamnosid</bc>
                    <bc>Bac_rhamnosid_N=Gal_Lectin</bc>
                    <bc>Band_3_cyto=HCO3_cotransp</bc>
                    <bc>Beach=FYVE</bc>
                    <bc>Beach=WD40</bc>
                    <bc>Beta-Casp=CPSF73-100_C</bc>
                    <bc>Beta-Casp=RMMBL</bc>
                    <bc>Beta-TrCP_D=F-box-like</bc>
                    <bc>Beta-TrCP_D=WD40</bc>
                    <bc>Biotin_carb_C=ACC_central</bc>
                    <bc>Biotin_carb_C=Biotin_lipoyl</bc>
                    <bc>Biotin_carb_C=Carboxyl_trans</bc>
                    <bc>Biotin_carb_C=HMGL-like</bc>
                    <bc>Biotin_carb_C=PYC_OADA</bc>
                    <bc>Biotin_lipoyl=2-oxoacid_dh</bc>
                    <bc>Biotin_lipoyl=ACC_central</bc>
                    <bc>Biotin_lipoyl=Carboxyl_trans</bc>
                    <bc>Biotin_lipoyl=E3_binding</bc>
                    <bc>Branch=Xylo_C</bc>
                    <bc>Bromo_TP=TAF8_C</bc>
                    <bc>Bromodomain=BAH</bc>
                    <bc>Bromodomain=DUF3512</bc>
                    <bc>Bromodomain=DUF902</bc>
                    <bc>Bromodomain=KAT11</bc>
                    <bc>Bromodomain=PWWP</bc>
                    <bc>Bromodomain=ZZ</bc>
                    <bc>Bromodomain=zf-TAZ</bc>
                    <bc>C1_1=C2</bc>
                    <bc>C1_1=CNH</bc>
                    <bc>C1_1=DAGK_acc</bc>
                    <bc>C1_1=DAGK_cat</bc>
                    <bc>C1_1=Membr_traf_MHD</bc>
                    <bc>C1_1=Pkinase</bc>
                    <bc>C1_1=Pkinase_C</bc>
                    <bc>C1_1=Pkinase_Tyr</bc>
                    <bc>C1_1=RA</bc>
                    <bc>C1_1=RhoGAP</bc>
                    <bc>C1_1=RhoGEF</bc>
                    <bc>C1_1=SAM_1</bc>
                    <bc>C1_1=SH2</bc>
                    <bc>C2=C1_1</bc>
                    <bc>C2=CUE</bc>
                    <bc>C2=Copine</bc>
                    <bc>C2=FerB</bc>
                    <bc>C2=FerI</bc>
                    <bc>C2=HECT</bc>
                    <bc>C2=Membr_traf_MHD</bc>
                    <bc>C2=Myotub-related</bc>
                    <bc>C2=PRT_C</bc>
                    <bc>C2=Pkinase</bc>
                    <bc>C2=Pkinase_C</bc>
                    <bc>C2=RasGAP</bc>
                    <bc>C2=WW</bc>
                    <bc>CABIT=SAM_1</bc>
                    <bc>CAF1C_H4-bd=WD40</bc>
                    <bc>CAP_GLY=Dynactin</bc>
                    <bc>CAP_GLY=UCH</bc>
                    <bc>CAP_N=CAP_C</bc>
                    <bc>CARD=NB-ARC</bc>
                    <bc>CARD=Peptidase_C14</bc>
                    <bc>CARD=WD40</bc>
                    <bc>CBM_48=Alpha-amylase</bc>
                    <bc>CBM_48=Alpha-amylase_C</bc>
                    <bc>CDC37_M=CDC37_C</bc>
                    <bc>CDC37_N=CDC37_C</bc>
                    <bc>CDC37_N=CDC37_M</bc>
                    <bc>CDC48_2=AAA</bc>
                    <bc>CDC48_N=AAA</bc>
                    <bc>CDC48_N=CDC48_2</bc>
                    <bc>CENP-B_N=DDE_1</bc>
                    <bc>CENP-B_N=HTH_Tnp_Tc5</bc>
                    <bc>CH=Calponin</bc>
                    <bc>CH=DIX</bc>
                    <bc>CH=DUF3585</bc>
                    <bc>CH=EB1</bc>
                    <bc>CH=Filamin</bc>
                    <bc>CH=GAS2</bc>
                    <bc>CH=IQ</bc>
                    <bc>CH=LIM</bc>
                    <bc>CH=PH</bc>
                    <bc>CH=RasGAP</bc>
                    <bc>CH=RasGAP_C</bc>
                    <bc>CH=RhoGEF</bc>
                    <bc>CH=SH2</bc>
                    <bc>CH=SH3_1</bc>
                    <bc>CH=SH3_2</bc>
                    <bc>CH=Spectrin</bc>
                    <bc>CH=efhand</bc>
                    <bc>CH=efhand_Ca_insen</bc>
                    <bc>CHORD=CS</bc>
                    <bc>CNH=Clathrin</bc>
                    <bc>CNH=Vps39_1</bc>
                    <bc>CNH=Vps39_2</bc>
                    <bc>CN_hydrolase=NAD_synthase</bc>
                    <bc>COG2=DUF3510</bc>
                    <bc>CO_deh_flav_C=Ald_Xan_dh_C</bc>
                    <bc>CO_deh_flav_C=Ald_Xan_dh_C2</bc>
                    <bc>CPSase_L_D2=ACC_central</bc>
                    <bc>CPSase_L_D2=Biotin_carb_C</bc>
                    <bc>CPSase_L_D2=Biotin_lipoyl</bc>
                    <bc>CPSase_L_D2=CPSase_L_D3</bc>
                    <bc>CPSase_L_D2=CPSase_L_chain</bc>
                    <bc>CPSase_L_D2=Carboxyl_trans</bc>
                    <bc>CPSase_L_D2=HMGL-like</bc>
                    <bc>CPSase_L_D2=MGS</bc>
                    <bc>CPSase_L_D2=OTCace</bc>
                    <bc>CPSase_L_D2=OTCace_N</bc>
                    <bc>CPSase_L_D2=PYC_OADA</bc>
                    <bc>CPSase_L_D3=CPSase_L_D2</bc>
                    <bc>CPSase_L_D3=CPSase_L_chain</bc>
                    <bc>CPSase_L_D3=MGS</bc>
                    <bc>CPSase_L_D3=OTCace</bc>
                    <bc>CPSase_L_D3=OTCace_N</bc>
                    <bc>CPSase_L_chain=ACC_central</bc>
                    <bc>CPSase_L_chain=Biotin_carb_C</bc>
                    <bc>CPSase_L_chain=Biotin_lipoyl</bc>
                    <bc>CPSase_L_chain=CPSase_L_D2</bc>
                    <bc>CPSase_L_chain=CPSase_L_D3</bc>
                    <bc>CPSase_L_chain=Carboxyl_trans</bc>
                    <bc>CPSase_L_chain=HMGL-like</bc>
                    <bc>CPSase_L_chain=MGS</bc>
                    <bc>CPSase_L_chain=OTCace</bc>
                    <bc>CPSase_L_chain=OTCace_N</bc>
                    <bc>CPSase_L_chain=PYC_OADA</bc>
                    <bc>CPSase_sm_chain=CPSase_L_D2</bc>
                    <bc>CPSase_sm_chain=CPSase_L_D3</bc>
                    <bc>CPSase_sm_chain=CPSase_L_chain</bc>
                    <bc>CPSase_sm_chain=GATase</bc>
                    <bc>CPSase_sm_chain=MGS</bc>
                    <bc>CPSase_sm_chain=OTCace</bc>
                    <bc>CPSase_sm_chain=OTCace_N</bc>
                    <bc>CRAL_TRIO=Motile_Sperm</bc>
                    <bc>CRAL_TRIO=RhoGAP</bc>
                    <bc>CRAL_TRIO=Y_phosphatase</bc>
                    <bc>CRAL_TRIO_N=CRAL_TRIO</bc>
                    <bc>CS=FAD_binding_6</bc>
                    <bc>CS=NAD_binding_1</bc>
                    <bc>CS=PTPLA</bc>
                    <bc>CS=SGS</bc>
                    <bc>CS=TPR_1</bc>
                    <bc>CSD=SUZ-C</bc>
                    <bc>CTP_synth_N=GATase</bc>
                    <bc>CUB=EGF_CA</bc>
                    <bc>CUB=Kelch_1</bc>
                    <bc>CUB=Kelch_2</bc>
                    <bc>CUB=PSI</bc>
                    <bc>Cactin_mid=CactinC_cactus</bc>
                    <bc>Cadherin=EGF</bc>
                    <bc>Cadherin=Laminin_G_2</bc>
                    <bc>Cadherin=REJ</bc>
                    <bc>Calpain_III=C2</bc>
                    <bc>Calx-beta=7tm_2</bc>
                    <bc>Calx-beta=GPS</bc>
                    <bc>Calx-beta=Na_Ca_ex</bc>
                    <bc>Catalase=Catalase-rel</bc>
                    <bc>Cation_ATPase_N=Cation_ATPase_C</bc>
                    <bc>Cation_ATPase_N=E1-E2_ATPase</bc>
                    <bc>Cation_ATPase_N=HAD</bc>
                    <bc>Cation_ATPase_N=Hydrolase</bc>
                    <bc>Cauli_VI=RNase_H</bc>
                    <bc>Cbl_N2=Cbl_N3</bc>
                    <bc>Cbl_N2=zf-C3HC4</bc>
                    <bc>Cbl_N3=zf-C3HC4</bc>
[truncated: 46,053,289 more chars]
