# Supplementary material for: This Déjà Vu Feeling—Analysis of Multidomain Protein Evolution in Eukaryotic Genomes
Source: PLoS Comput Biol. 2012 Nov 15;8(11):e1002701. doi: 10.1371/journal.pcbi.1002701 (PMC3499355; doi:10.1371/journal.pcbi.1002701)
Supplement: Table S2 — The 33 domain combinations present in all 172 eukaryotic genomes analyzed. This table shows the 33 domain combinations that are present in all 172 eukaryotic genomes analyzed in this work together with typical proteins in which these domain combinations appear. Summary of conditions used: protein predictions as listed in Table S1, domain models from Pfam 25.0, analyzed with HMMER 3.0, Pfam “gathering” cutoffs. (XLS) [file pcbi.1002701.s008.xls]

## Sheet: Sheet1
Domain Combination	Typical Protein with Given Domain Combination
AAA~Rep_fac_C	Replication factor C subunit
ABC_membrane~ABC_tran	ABC transporters
ATP-synt_ab~ATP-synt_ab_C	V-type ATP synthase subunit
ATP-synt_ab_N~ATP-synt_ab
DEAD~Helicase_C	ATP-dependent RNA helicase
DEAD~Sec63
HA2~OB_NTP_bind
Helicase_C~HA2
Helicase_C~OB_NTP_bind
SNF2_N~Helicase_C	SNF2 family DNA repair protein/ATP-dependent helicase
DnaJ~DnaJ_C	Chaperone DnaJ homolog (Heat Shock Protein 40)
DnaJ~DnaJ_CXXCXGXG
DnaJ_CXXCXGXG~DnaJ_C
Dynamin_N~Dynamin_M	Dynamin GTPase (involved in endocytosis)
EFG_IV~EFG_C	Translation elongation factor
GTP_EFTU~EFG_C
GTP_EFTU~GTP_EFTU_D2
GTP_EFTU_D2~EFG_C
Proteasome_A_N~Proteasome	Proteasome subunit alpha
RNA_pol_Rpb1_3~RNA_pol_Rpb1_4	DNA-directed RNA polymerase
RNA_pol_Rpb1_3~RNA_pol_Rpb1_5
RNA_pol_Rpb1_4~RNA_pol_Rpb1_5
Sec23_BS~Sec23_helical	Protein transport protein Sec23
Sec23_trunk~Sec23_BS
Sec23_trunk~Sec23_helical
zf-Sec23_Sec24~Sec23_trunk
ThiF~UBACT	Ubiquitin-activating enzyme
ThiF~UBA_e1_thiolCys
Tubulin~Tubulin_C	Tubulin
UBA_e1_thiolCys~UBACT	Ubiquitin-activating enzyme
eRF1_1~eRF1_2	Eukaryotic peptide chain release factor subunit 1
eRF1_2~eRF1_3
tRNA-synt_2b~HGTP_anticodon	tRNA synthetase
