# Supplementary material for: This Déjà Vu Feeling—Analysis of Multidomain Protein Evolution in Eukaryotic Genomes
Source: PLoS Comput Biol. 2012 Nov 15;8(11):e1002701. doi: 10.1371/journal.pcbi.1002701 (PMC3499355; doi:10.1371/journal.pcbi.1002701)
Supplement: Table S3 — Domains appearing only in single-domain proteins. This table shows the 1,448 domains that appear only in single-domain proteins in the 172 genomes analyzed. Summary of conditions used: protein predictions as listed in Table S1, domain models from Pfam 25.0, analyzed with HMMER 3.0, Pfam “gathering” cutoffs. (XLS) [file pcbi.1002701.s009.xls]

## Sheet: Sheet1
Pfam domains
2_5_RNA_ligase
2-ph_phosp
2H-phosphodiest
3-dmu-9_3-mt
3D
A2L_zn_ribbon
ABC_sub_bind
ABG_transport
AceK
Acp26Ab
ACP53EA
ACT_3
Activator_LAG-3
AcylCoA_dehyd_C
Ada3
Adeno_100
Adeno_E1B_55K
Adeno_E4_34
Adeno_IVa2
Adeno_PVIII
Adeno_terminal
Adenosine_kin
Adhes-Ig_like
ADPrib_exo_Tox
Agouti
AGT
AHSP
AIPR
AKAP95
AKNA
Alb1
Albumin_I
ALF
Allene_ox_cyc
Alveol-reg_P311
Amidase_3
Aminotran_MocR
AmoA
Anemone_cytotox
Anophelin
AntA
ANTAR
Antibiotic_NAT
Antifungal_prot
Antimicrobial_5
Antimicrobial_6
Antimicrobial10
Antimicrobial12
Antiterm
Apc15p
Apc9
APH_6_hur
Apo-CII
Apo-CIII
Apo-VLDL-II
ApoA-II
ApoC-I
ApoLp-III
Arif-1
ArsC
AsmA
AstA
Astro_capsid
Atg31
ATP_bind_2
ATP_sub_h
ATP_synt_I
ATP-synt_8
ATP-synt_B
ATP-synt_F6
ATP-synt_J
ATP13
ATP1G1_PLM_MAT8
ATPase_gene1
ATS3
Autoind_synth
Autotransporter
Auxin_BP
Auxin_repressed
AvrL567-A
AzlC
BAALC_N
Bac_thur_toxin
BacA
Bacillus_HBL
Bacteriocin_II
BaffR-Tall_bind
BAGE
BAP
Barstar
BAT2_N
BC10
Bcl-2_BAD
bcl-2I13
BCL9
BCLP
BCMA-Tall_bind
BcsB
BenE
BEX
BID
Big_1
BioY
BMC
Bombesin
Bro-N
Bvg_acc_factor
Bys1
C_GCAxxG_C_C
Cache_2
Caenor_Her-1
CagX
Calc_CGRP_IAPP
Calcyon
Capsid_NCLDV
Capsule_synth
CART
Cas_Cas1
Cas_Csy1
Cas_Csy2
Cas_NE0113
Casein_kappa
Caveolin
CBF_beta
CbiD
CbiQ
CBP
CBP4
CcmH
CD99L2
Cdd1
Cecropin
CENP-M
Cenp-O
CENP-X
CEP1-DNA_bind
CesT
CfAFP
CgtA
ChaB
CHAD
chaperone_DMP
CHASE2
CheZ
Chlor_dismutase
Chor_lyase
Chordopox_A33R
Chorion_3
Chorion_S16
Chrome_Resist
CI-B14_5a
CLAG
Clostridium_P47
CNP1
CNTF
CobS
CobT
CobU
CoiA
Coiled
Coleoptericin
Colicin_D
Colicin_V
ComJ
Competence_A
CompInhib_SCIN
ComX
Conotoxin
CopB
CopC
CopD
Cor1
Corona_NS2A
Corona_S1
Cortexin
COX4_pro
COX7a
COX7B
COX8
CpeS
CpeT
CPT
CRA
CreD
CRF
CRF-BP
CRF1
CRISPR_Cas2
CRISPR_Cse2
Crust_neurohorm
CsbD
Csm1
CsrA
CSS-motif
Cucumo_2B
CusF_Ec
Cut12
Cw-hydrolase
CxxC_CxxC_SSSS
Cyclotide
Cytochrom_C_2
Cytochrom_NNT
DAGK_prokar
DASH_Dad1
DASH_Dad2
DASH_Dad3
DASH_Dam1
DASH_Spc19
DAZAP2
DCD
DctA-YdbH
DcuA_DcuB
DDE_Tnp_IS1
DEDD_Tnp_IS110
Defensin_2
Defensin_3
DGOK
Diacid_rec
Dicty_CAD
Dicty_REP
DIM
DIPSY
DisA_N
Disaggr_assoc
DivIC
DivIVA
DmsC
DNA_PPF
DNA_processg_A
DnaB_2
DOPA_dioxygen
DREPP
DrsE
DsbC
DsbC_N
DsrC
DUF1003
DUF1006
DUF1007
DUF1008
DUF1009
DUF1012
DUF1015
DUF1018
DUF1019
DUF1023
DUF1028
DUF1043
DUF1044
DUF1049
DUF1057
DUF1070
DUF1073
DUF1075
DUF1091
DUF1096
DUF1100
DUF1120
DUF1138
DUF1143
DUF1145
DUF1163
DUF1173
DUF1178
DUF1179
DUF1181
DUF1182
DUF1185
DUF1186
DUF1192
DUF1203
DUF1215
DUF1217
DUF1219
DUF1223
DUF1228
DUF1230
DUF1234
DUF1257
DUF1260
DUF1263
DUF1265
DUF1281
DUF1282
DUF1294
DUF1301
DUF1304
DUF1313
DUF1315
DUF1329
DUF1330
DUF1342
DUF1370
DUF1373
DUF1390
DUF1412
DUF1431
DUF1438
DUF1444
DUF1459
DUF1469
DUF1487
DUF1498
DUF1505
DUF1506
DUF1510
DUF1519
DUF156
DUF1566
DUF1579
DUF1601
DUF1602
DUF1622
DUF164
DUF1643
DUF1648
DUF1663
DUF1689
DUF1704
DUF1705
DUF1706
DUF1722
DUF1730
DUF1761
DUF1762
DUF1763
DUF1764
DUF1769
DUF1770
DUF1774
DUF178
DUF1788
DUF1796
DUF1801
DUF1802
DUF1805
DUF1810
DUF1818
DUF1820
DUF1823
DUF1824
DUF1825
DUF1839
DUF1840
DUF1846
DUF1858
DUF1861
DUF188
DUF1880
DUF1881
DUF1892
DUF1903
DUF1905
DUF1906
DUF1918
DUF1962
DUF1971
DUF198
DUF2000
DUF2015
DUF2029
DUF2039
DUF204
DUF2043
DUF205
DUF2057
DUF2062
DUF2066
DUF2076
DUF208
DUF2082
DUF2086
DUF2088
DUF2094
DUF2126
DUF2133
DUF2134
DUF2135
DUF2141
DUF2145
DUF2154
DUF2161
DUF2163
DUF2164
DUF2168
DUF2169
DUF2171
DUF2177
DUF2185
DUF2189
DUF2200
DUF2201
DUF2204
DUF2205
DUF2213
DUF2214
DUF2232
DUF2237
DUF2238
DUF2239
DUF2244
DUF2248
DUF2252
DUF2254
DUF2256
DUF2262
DUF2270
DUF2271
DUF2278
DUF2279
DUF2283
DUF2285
DUF2293
DUF2313
DUF2317
DUF2320
DUF2322
DUF2325
DUF2339
DUF2342
DUF2345
DUF2356
DUF2367
DUF2372
DUF2380
DUF2382
DUF2383
DUF2406
DUF2418
DUF2420
DUF243
DUF2430
DUF2434
DUF2452
DUF2456
DUF2463
DUF2466
DUF2477
DUF2487
DUF2498
DUF2510
DUF2520
DUF2523
DUF2534
DUF2572
DUF2578
DUF2585
DUF2586
DUF2590
DUF2597
DUF2608
DUF2612
DUF2614
DUF2647
DUF2650
DUF2665
DUF2667
DUF2668
DUF2678
DUF2697
DUF2699
DUF2702
DUF2708
DUF2721
DUF2764
DUF2765
DUF2778
DUF2780
DUF2783
DUF2786
DUF2795
DUF2804
DUF2806
DUF2813
DUF2816
DUF2834
DUF2837
DUF2841
DUF2843
DUF2848
DUF2859
DUF2862
DUF2867
DUF2869
DUF2871
DUF2872
DUF2889
DUF2890
DUF2894
DUF2914
DUF2933
DUF2935
DUF2939
DUF2944
DUF2945
DUF2950
DUF2951
DUF2959
DUF2967
DUF2968
DUF2971
DUF2981
DUF2996
DUF3007
DUF3025
DUF3034
DUF3035
DUF3037
DUF304
DUF3049
DUF3050
DUF3060
DUF3067
DUF3072
DUF3082
DUF3089
DUF309
DUF3095
DUF3105
DUF3108
DUF3111
DUF3112
DUF3119
DUF3123
DUF3127
DUF3140
DUF3143
DUF3148
DUF3150
DUF3154
DUF3159
DUF3160
DUF3168
DUF3177
DUF318
DUF3181
DUF3215
DUF3238
DUF3244
DUF3246
DUF3252
DUF3259
DUF3260
DUF3271
DUF3273
DUF3274
DUF328
DUF3287
DUF329
DUF3291
DUF3293
DUF3294
DUF330
DUF3300
DUF3301
DUF3303
DUF3304
DUF3310
DUF3320
DUF333
DUF3331
DUF3335
DUF334
DUF3355
DUF3363
DUF3368
DUF3375
DUF3391
DUF3396
DUF3427
DUF3430
DUF3442
DUF3450
DUF3482
DUF3486
DUF3500
DUF3501
DUF3511
DUF3520
DUF3529
DUF3532
DUF3556
DUF3564
DUF3571
DUF3574
DUF3576
DUF3577
DUF3579
DUF3584
DUF3589
DUF3592
DUF3600
DUF3604
DUF3618
DUF3626
DUF3627
DUF3629
DUF3648
DUF3649
DUF3667
DUF3673
DUF3681
DUF3683
DUF37
DUF3701
DUF3704
DUF3719
DUF3721
DUF3726
DUF373
DUF3731
DUF3737
DUF374
DUF3750
DUF3751
DUF3755
DUF3761
DUF3773
DUF3800
DUF3801
DUF3804
DUF3807
DUF3812
DUF3825
DUF3833
DUF3841
DUF3844
DUF389
DUF411
DUF418
DUF444
DUF445
DUF446
DUF447
DUF448
DUF45
DUF457
DUF458
DUF459
DUF461
DUF464
DUF466
DUF468
DUF475
DUF479
DUF480
DUF485
DUF486
DUF488
DUF489
DUF494
DUF499
DUF502
DUF508
DUF519
DUF520
DUF528
DUF538
DUF553
DUF556
DUF559
DUF565
DUF582
DUF591
DUF593
DUF601
DUF617
DUF633
DUF651
DUF684
DUF692
DUF694
DUF705
DUF718
DUF719
DUF725
DUF730
DUF733
DUF736
DUF746
DUF751
DUF759
DUF768
DUF770
DUF771
DUF780
DUF781
DUF785
DUF788
DUF796
DUF799
DUF808
DUF817
DUF818
DUF820
DUF843
DUF849
DUF867
DUF876
DUF879
DUF892
DUF899
DUF900
DUF903
DUF904
DUF915
DUF920
DUF925
DUF934
DUF937
DUF948
DUF95
DUF975
DUF982
DUF993
DUF999
dUTPase_2
DX
E2R135
EABR
EB_dh
Ecl1
Ecm33
Eco57I
EcoR124_C
Ecotin
Eeig1
EGL-1
Ehrlichia_rpt
eIF_4EBP
ELF
ELH
EMA
Endonuclease_1
Enterotoxin_a
Ephrin
EPO_TPO
Erg28
Erv26
ESAG1
EspA
ESSS
Est3
EutA
EutQ
EVI2A
ExbD
ExoD
Exonuc_VII_S
Exonuc_X-T_C
ExsB
F1F0-ATPsyn_F
F420_ligase
FAD-SLDH
FadR_C
Fae
Fanconi_A
FBPase_glpX
FdhD-NarQ
FdhE
FdtA
FecR
Feld-I_B
FemAB
FeoC
FeThRed_B
Fibroin_P25
Fimbrial
FixH
FlaA
Flavi_NS1
Flavodoxin_4
Flavodoxin_5
FlgD
FlhC
FliG_C
FliH
FliJ
FliS
FliT
Flp_Fap
FMN_bind
FRG
FTR
FtsA
FtsL
Fumarate_red_D
Fun_ATP-synt_8
FUN14
FUR
FUSC-like
G-7-MTase
GAPT
Gastrin
GBP_PSP
GCM
Gcw_chp
Gemin6
Geminin
GET2
GFRP
GIIM
Glt_symporter
Glu_cys_ligase
GLYCAM-1
Glyco_hydro_4
Glyco_hydro_46
Glyco_hydro_49
Glyco_hydro_4C
Glyco_hydro_57
Glyco_hydro_68
Glyco_hydro_97
Glyco_tran_WecB
GM_CSF
GNAT_acetyltran
GnRH
GntP_permease
Gon7
Gp-FAR-1
GP40
GPI
GPW_gp25
GRA6
Gryzun-like
Gsf2
GshA
GspH
GspM
Guanylin
GUN4
Haemagg_act
HAP2-GCS1
HCMV_UL139
HdeA
Hepcidin
HET-s_218-289
HHV6-IE
HicB
His_binding
HopJ
Hormone_3
Hormone_6
HRP1
HrpB1_HrpK
HrpB7
HsbA
HTH_Tnp_IS630
HTS
HupE_UreJ
HycI
Hydrophobin_2
Hyphal_reg_CWP
IalB
ICAP-1_inte_bdg
IcmF-related
IFN-gamma
IL10
IL11
IL13
IL15
IL2
IL3
IL4
IL4Ra_N
IL5
IL6
IL8
ImpA-rel_N
IncFII_repA
Inhibitor_I34
Inhibitor_I36
Inhibitor_I48
Inhibitor_I68
Inhibitor_I71
Interferon
Intg_mem_TP0381
Iron_transport
ISG65-75
ISK_Channel
IspA
JTB
K1
KdpD
KduI
Keratin
Keratin_assoc
Keratin_matx
KfrA_N
KMP11
KRTAP
L-fibroin
L71
Lactococcin_972
LamB
LamB_YcsF
Lambda_tail_I
Lant_dehyd_C
Latexin
LCD1
LEA_1
Leader_CPA1
LEAP-2
LEH
Leptin
Lge1
LIF_OSM
LigA
LIP
Lipoprotein_7
Lipoprotein_9
Lipoprotein_Ltp
Lir1
LolA
LolB
LptE
Lumazine_bd
LytR_cpsA_psr
M-factor
MAGSP
MAM1
MamL-1
MarC
MAT_Alpha1
MazG-like
MBA1
MbeD_MobD
MCH
McrBC
Mec-17
Med11
Med2
Med28
Med9
Meiotic_rec114
Meleagrin
Melittin
Mer2
MerB
MerC
Metallothi_Euk2
Metallothio
Metallothio_11
Metallothio_2
Metallothio_5
Metallothio_Euk
Metallothionein
Methyltrans_SAM
Methyltransf_19
MethyltransfD12
MetW
Mgm101p
Mhr1
MiAMP1
Minor_tail_Z
MipA
Mit_proteolip
Mitoc_L55
Mitochondr_Som1
Mn_catalase
MoaF
MobA_MobL
Moricin
MotA_ExbB
MPP6
MpPF1
MpPF26
MRC1
MreC
MRL1
MRP-L28
MRP-L51
MRP-S27
Mrr_cat
MSA_2
MSP7_C
MSSP
MtfA
Mtr2
MTTB
Mu-like_gpT
MucB_RseB
MUG2_C
Multi_Drug_Res
Musclin
Mvb12
Na_Ala_symp
NA37
Nab2
NADH_oxidored
NARG2_C
NblA
NdhL
NdhM
NDUF_B8
NDUF_C2
Ndufs5
Neisseria_PilC
NEMO
NESP55
Neurokinin_B
Neuroparsin
NfeD
Ni_hydr_CYTB
Nif11
NigD
NikM
NinB
NinG
Nitrate_red_del
Nitrate_red_gam
NMN_transporter
NMU
NnrS
NodS
NodZ
NrfD
NRIF3
Nse5
NT5C
NTase_sub_bind
Nuc_deoxyrib_tr
NUC129
NUC205
NuiA
NUP
OAD_gamma
ODV-E18
Ogr_Delta
Ole-e-6
Olfactory_mark
OmpA_membrane
OmpW
Opacity
OpgC_C
Opiods_neuropep
OprB
OprD
OprF
Opy2
Orbi_VP1
Orbi_VP3
Orthopox_A5L
OS-D
Osmo_CC
OstA_C
Osteoregulin
Oxidored_q2
Oxidored_q3
Oxidored_q4
P-II
P19Arf_N
P22_AR_C
P22_AR_N
P22_Tail-4
PA_decarbox
Pal1
PalH
Pap_E4
PAP_PilO
PAR1
ParBc_2
PaREP1
Parvo_NS1
PAS_6
PBAN
PBCV_basic_adap
PCEMA1
PcF
PcrB
PDCD9
PDE6_gamma
PdxA
PdxJ
PemK
Pencillinase_R
PepSY_TM
Peptidase_A2E
Peptidase_C5
Peptidase_C53
Peptidase_C71
Peptidase_M15_2
Peptidase_M15_3
Peptidase_M29
Peptidase_M30
Peptidase_M42
Peptidase_M54
Peptidase_M6
Peptidase_M61
Peptidase_M64
Peptidase_M66
Peptidase_M75
Peptidase_S13
Peptidase_S30
Peptidase_S32
Peptidase_S6
Peptidase_S64
Peptidase_U35
Peptidase_U9
PerC
Peroxin-22
Pertactin
Pertussis_S1
PET122
PetM
Pex26
Pfg27
Pga1
PhaG_MnhG_YufB
Phenol_monoox
Pheromone
Pho86
PhoQ_Sensor
Phospho_p8
Phospholamban
Phospholip_A2_3
PhoU_div
Phtf-FEM1B_bdg
Phyto_Pns9_10
PHZA_PHZB
Pigment_DH
PilZ
PKI
PLA1
Plant_all_beta
Plasmid_stabil
plasmid_Toxin
Plasmod_dom_1
PLRV_ORF5
PmbA_TldD
PMP1_2
POC1
Polysacc_synt
Porin_1
Porph_ging
Poty_coat
Pox_A6
Pox_A9
Pox_D5
Pox_F11
Pox_VLTF3
PPV_E1_C
PRF
priB_priC
Prim_Zn_Ribbon
Prismane
Pro-MCH
Pro-NT_NN
ProQ
ProSAAS
Protamine_P1
Protamine_P2
PsaD
PsaL
PsaM
PsaN
PsbH
PsbI
PsbK
PsbM
PsbN
PsbR
PsbT
PsbU
PsbW
PSI_8
PSI_PsaE
PSI_PsaF
PSI_PsaH
PSI_PsaJ
PSI_PSAK
PsiE
PSII_Ycf12
PSK
PSRP-3_Ycf65
PTPS_related
PTS_IIB
PTSIIB_sorb
PufQ
PV-1
PvlArgDC
PYST-C1
Queuosine_synth
RAMP
Ran-binding
RanGAP1_C
RAP1
RbsD_FucU
RcbX
RDD
RdgC
RdRP_1
RdRP_4
RE_HindVP
RE_SinI
Receptor_2B4
Reg_prop
Relaxase
RelB
RELT
Reo_sigmaC
Rep_1
Rep_3
Rep_4
RepA_C
Ret_tiss
RFamide_26RFa
RgpF
RHH_1
RHH_2
Rib_recp_KP_reg
Ribosomal_L25p
Ribosomal_L28
Ribosomal_L31
Ribosomal_L50
Ribosomal_S16
Ribosomal_S23p
Ribosomal_S30AE
RNA_pol_I_TF
RNA_pol_Rpb1_R
RNA_pol_Rpb6
RNA_polI_A14
RnaseA
Rnf-Nqr
RNR_inhib
RolB_RolC
Root_cap
Rop
ROS_MUCR
Roughex
RPA
RPM2
Rsc14
RseA_N
RseC_MucC
RTP801_C
Rtt102p
RusA
RuvC
S-antigen
Salp15
SAM_adeno_trans
SapC
Sarcolipin
SBP_bac_9
SCFA_trans
SCPU
SCRL
Scytalone_dh
SdiA-regulated
SecG
Secretogranin_V
SelA
Semenogelin
Serendipity_A
Sex_peptide
SF-assemblin
SF3b1
SH3_4
She2p
SID
Sigma70_ECF
SIMPL
Sipho_Gp157
SLAM
SLR1-BP
Smac_DIABLO
SmpA_OmlA
SmpB
SnAPC_2_like
SNURF
Somatostatin
Sororin
Sortase
SoxE
SoxG
SoxZ
SPAN-X
Spc24
Spheroidin
SpoIIID
SpoIIP
SpoOE-like
SpoV
SpoVR
SpoVT_AbrB
Spp-24
Spt4
Squash
SR-25
SrfB
SseC
SSP160
SspB
Ssu72
Statherin
Stb3
Stc1
Stk19
Strep_SA_rep
SulA
SUN
SusD-like
SusD-like_2
SVA
Syntaxin-18_N
Synuclein
T_hemolysin
T4SS-DNA_transf
T6SS-SciN
Tachykinin
TadE
Tail_tube
TAP35_44
TATR
Tautomerase
TBD
Tbf5
TcdA_TcdB
TCL1_MTCP1
TcpQ
TctA
TctB
TelA
Telethonin
Telomere_Pot1
Ten1
Tenui_N
TerB
TerC
TES
TfoX_C
TfoX_N
ThiC
Thiol_cytolysin
THP2
Tht1
Thy1
TIR-like
Tmemb_170
Tmemb_18A
TMV_coat
Tn7_Tnp_TnsA_N
TniB
TniQ
TnpB_IS66
Toluene_X
Tom5
Toxin_1
Toxin_12
Toxin_3
Toxin_4
Toxin_9
Toxin_ToxA
Toxin_YhaV
TP1
TP2
TraG-D_C
TraH
TraI_2
Transgly_assoc
TraU
TraX
TrbI
TrfA
Tri3
TRI9
Triabin
Tricho_coat
Trm112p
tRNA_iecd
tRNA-synt_1f
TryThrA_C
TSCPD
TSGP1
TT_ORF2
Turandot
U3_snoRNA_assoc
UAF_Rrn10
Ubiq-assoc
UCN2
UCR_6-4kD
UCR_Fe-S_N
UFC1
UPF0125
UPF0164
UPF0227
UPF0233
UPF0239
UPF0240
UPF0258
UPF0300
UPF0547
Urm1
Uroplakin_II
Urotensin_II
US22
Uteroglobin
Utp8
UxaC
VacJ
Vanabin-2
VanY
VAR1
Vel1p
Vg_Tdu
Vhr1
Vitelline_membr
VRP1
Vsr
Whi5
WI12
WTF
Wx5_PLAF3D7
WXG100
Wzz
XdhC_CoxI
XkdN
XkdW
Y2_Tnp
YaeQ
YajC
YceG
YceI
Ycf15
Ycf34
Ycf54
Ycf66_N
Ycf9
YcfA
YCII
ydhR
Yeast_MT
YebG
YecM
YiiD_Cterm
YjgP_YjgQ
Ykof
YqcI_YcgG
YtxC
ZapA
Zds_C
Zea_mays_MuDR
zf-CHCC
zf-dskA_traR
Zn_dep_PLPC
Zn_Tnp_IS1
Zot
ZYG-11_interact
