# Supplementary material for: This Déjà Vu Feeling—Analysis of Multidomain Protein Evolution in Eukaryotic Genomes
Source: PLoS Comput Biol. 2012 Nov 15;8(11):e1002701. doi: 10.1371/journal.pcbi.1002701 (PMC3499355; doi:10.1371/journal.pcbi.1002701)
Supplement: Table S7 — Domain combinations appearing in representatives of each of the five eukaryotic supergroups analyzed. Each domain combination listed in this table appears in at least one member of each of the five eukaryotic supergroups analyzed in this work. Summary of conditions used: protein predictions as listed in Table S1, domain models from Pfam 25.0, analyzed with HMMER 3.0, Pfam “gathering” cutoffs. The phylogenetic tree used is shown in Figure S1 and simplified in Figure 1. (XLS) [file pcbi.1002701.s013.xls]

## Sheet: _dcg_counting_is_dir_2_tol_127_
Domain Combinations
3HCDH_N~3HCDH
5_3_exonuc_N~5_3_exonuc
6PF2K~His_Phos_1
AAA~AAA_2
AAA~ClpB_D2-small
AAA~Lon_C
AAA~Peptidase_M41
AAA~RFC1
AAA~Rep_fac_C
AAA~Vps4_C
AAA_2~ClpB_D2-small
AAA_5~AAA_8
AAA_5~AAA_9
AAA_5~Dynein_heavy
AAA_5~MT
AAA_6~AAA_5
AAA_6~AAA_8
AAA_6~AAA_9
AAA_6~Dynein_heavy
AAA_6~MT
AAA_8~AAA_9
AAA_8~Dynein_heavy
AAA_8~MT
AAA_9~Dynein_heavy
AARP2CN~DUF663
ABC2_membrane_3~ABC_tran
ABC_membrane~ABC_tran
ABC_membrane_2~ABC_tran
ABC_tran~ABC2_membrane
ABC_tran~ABC2_membrane_3
ABC_tran~ABC_membrane
ABC_tran~ABC_tran_2
ABC_tran_2~ABC_tran
ACC_central~Carboxyl_trans
ADH_N~ADH_zinc_N
AIRS~AIRS_C
AMP-binding~NAD_binding_4
AMP-binding~PP-binding
AMP_N~Peptidase_M24
APC8~TPR_1
ATE_N~ATE_C
ATP-cone~Ribonuc_red_lgC
ATP-cone~Ribonuc_red_lgN
ATP-grasp_2~Ligase_CoA
ATP-synt_ab~ATP-synt_ab_C
ATP-synt_ab_N~ATP-synt_ab
ATP-synt_ab_N~ATP-synt_ab_C
Abhydro_lipase~Abhydrolase_1
Acetyltransf_1~Bromodomain
Aconitase~Aconitase_C
Acyl-CoA_dh_1~ACOX
Acyl-CoA_dh_M~ACOX
Acyl-CoA_dh_M~Acyl-CoA_dh_1
Acyl-CoA_dh_N~Acyl-CoA_dh_1
Acyl-CoA_dh_N~Acyl-CoA_dh_M
Acyl_transf_1~KR
Acyl_transf_1~PP-binding
Adaptin_N~Alpha_adaptinC2
Adaptin_N~Alpha_adaptin_C
Adaptin_N~B2-adapt-app_C
Adaptin_N~Coatamer_beta_C
Adaptin_N~Gamma-COP
Aha1_N~AHSA1
AhpC-TSA~1-cysPrx_C
AlaDh_PNT_N~AlaDh_PNT_C
Ald_Xan_dh_C~Ald_Xan_dh_C2
Alpha-amylase~Alpha-amylase_C
Alpha-mann_mid~Glyco_hydro_38C
Alpha_adaptinC2~Alpha_adaptin_C
Aminotran_5~MOSC_N
Ank~Ank_2
Ank_2~Ank
Ank_2~Pkinase
Ank_2~zf-DHHC
ApbA~ApbA_C
Apc3~TPR_1
ArfGap~Ank_2
Arg_tRNA_synt_N~DALR_1
Arg_tRNA_synt_N~tRNA-synt_1d
ArsA_ATPase~ParA
Autophagy_N~Autophagy_Cterm
Autophagy_N~Autophagy_act_C
Autophagy_act_C~Autophagy_Cterm
B12-binding~Met_synt_B12
B12-binding_2~B12-binding
B12-binding_2~Met_synt_B12
B3_4~B5
BHD_1~BHD_3
BOP1NT~WD40
BRCA-2_helical~BRCA-2_OB1
BRCT~AAA
BRCT~IMS
BRCT~IMS_C
BRCT~PARP
BRCT~PARP_reg
BRCT~RFC1
BRCT~WGR
BTB~BACK
Beach~WD40
Beta-Casp~CPSF73-100_C
Beta-Casp~RMMBL
Biotin_carb_C~ACC_central
Biotin_carb_C~Biotin_lipoyl
Biotin_carb_C~Carboxyl_trans
Biotin_lipoyl~2-oxoacid_dh
Biotin_lipoyl~ACC_central
Biotin_lipoyl~Carboxyl_trans
Biotin_lipoyl~E3_binding
Bromo_TP~TAF8_C
C2~Copine
C2~Pkinase
CAF1C_H4-bd~WD40
CAP_N~CAP_C
CBM_48~Alpha-amylase
CBM_48~Alpha-amylase_C
CDC48_2~AAA
CDC48_N~AAA
CDC48_N~CDC48_2
CNH~Vps39_1
CNH~Vps39_2
CN_hydrolase~NAD_synthase
COG2~DUF3510
CO_deh_flav_C~Ald_Xan_dh_C
CO_deh_flav_C~Ald_Xan_dh_C2
CPSase_L_D2~ACC_central
CPSase_L_D2~Biotin_carb_C
CPSase_L_D2~Biotin_lipoyl
CPSase_L_D2~Carboxyl_trans
CPSase_L_chain~ACC_central
CPSase_L_chain~Biotin_carb_C
CPSase_L_chain~Biotin_lipoyl
CPSase_L_chain~CPSase_L_D2
CPSase_L_chain~Carboxyl_trans
CRAL_TRIO_N~CRAL_TRIO
CS~SGS
CTP_synth_N~GATase
Cactin_mid~CactinC_cactus
Cation_ATPase_N~Cation_ATPase_C
Cation_ATPase_N~E1-E2_ATPase
Cation_ATPase_N~Hydrolase
Chal_sti_synt_N~Chal_sti_synt_C
Chorein_N~ATG_C
Chorein_N~DUF1162
Chromo~Helicase_C
Chromo~SNF2_N
Clat_adaptor_s~Adap_comp_sub
Clathrin-link~Clathrin
Clathrin~VPS11_C
Clathrin~Vps39_2
Cnd1_N~Cnd1
CoA_binding~Ligase_CoA
Coatomer_WDAD~COPI_C
Cohesin_HEAT~Nipped-B_C
Complex1_51K~NADH_4Fe-4S
Complex1_51K~SLBB
Cpn60_TCP1~PIP5K
Creatinase_N~Peptidase_M24
Cse1~CAS_CSE1
Cullin~APC2
Cullin~Cullin_Nedd8
CwfJ_C_1~CwfJ_C_2
Cyclin_N~Cyclin_C
Cyt-b5~FAD_binding_6
Cyt-b5~FA_desaturase
Cyt-b5~NAD_binding_1
DAGK_cat~DAGK_acc
DCP2~NUDIX
DEAD~DBP10CT
DEAD~DSHCT
DEAD~HA2
DEAD~HRDC
DEAD~Helicase_C
DEAD~OB_NTP_bind
DEAD~RQC
DEAD~Sec63
DEAD_2~DUF1227
DENN~dDENN
DHC_N1~AAA_5
DHC_N1~AAA_6
DHC_N1~AAA_8
DHC_N1~AAA_9
DHC_N1~DHC_N2
DHC_N1~Dynein_heavy
DHC_N1~MT
DHC_N2~AAA_5
DHC_N2~AAA_6
DHC_N2~AAA_8
DHC_N2~AAA_9
DHC_N2~Dynein_heavy
DHC_N2~MT
DNA_gyraseB~DNA_topoisoIV
DNA_ligase_A_M~DNA_ligase_A_C
DNA_ligase_A_N~DNA_ligase_A_C
DNA_ligase_A_N~DNA_ligase_A_M
DNA_mis_repair~MutL_C
DNA_pol_A_exo1~DNA_pol_A
DNA_pol_A_exo1~HRDC
DNA_pol_B~DUF1744
DNA_pol_B~zf-DNA_Pol
DNA_pol_B_exo1~DNA_pol_B
DNA_pol_B_exo1~DUF1744
DNA_pol_B_exo1~zf-DNA_Pol
DPPIV_N~Peptidase_S9
DSPc~PTEN_C2
DUF1726~DUF699
DUF1771~Smr
DUF2450~DUF2451
DUF2450~Vps54
DUF3381~Spb1_C
DUF3385~FAT
DUF3385~FATC
DUF3385~PI3_PI4_kinase
DUF3385~Rapamycin_bind
DUF3448~AMP-binding
DUF3453~Symplekin_C
DUF3535~Helicase_C
DUF3535~SNF2_N
DUF3591~Bromodomain
DUF3735~ABA_GPCR
DUF3819~Not1
DUF382~PSP
DUF383~DUF384
DUF814~DUF3441
DUSP~UCH
DnaJ~DUF1977
DnaJ~DnaJ_C
DnaJ~DnaJ_CXXCXGXG
DnaJ~HSCB_C
DnaJ~zf-CSL
DnaJ_CXXCXGXG~DnaJ_C
Drf_GBD~FH2
Dynamin_M~GED
Dynamin_N~Dynamin_M
Dynamin_N~GED
E1-E2_ATPase~Cation_ATPase_C
E1-E2_ATPase~HAD
E1-E2_ATPase~Hydrolase
E1_dh~Transket_pyr
E2F_TDP~DP
E3_binding~2-oxoacid_dh
EFG_C~LepA_C
EFG_IV~EFG_C
ELFV_dehydrog_N~ELFV_dehydrog
ETF~ETF_alpha
EamA~TPT
Enolase_N~Enolase_C
Exo_endo_phos~RhoGAP
FAD_binding_1~NAD_binding_1
FAD_binding_2~ETF_QO
FAD_binding_2~Succ_DH_flav_C
FAD_binding_4~BBE
FAD_binding_4~FAD-oxidase_C
FAD_binding_5~Ald_Xan_dh_C
FAD_binding_5~Ald_Xan_dh_C2
FAD_binding_5~CO_deh_flav_C
FAD_binding_6~NAD_binding_1
FAD_binding_8~NAD_binding_6
FAT~FATC
FAT~PI3_PI4_kinase
FAT~Rapamycin_bind
FGGY_N~FGGY_C
FHA~zf-C3HC4
FYVE~Cpn60_TCP1
FYVE~PIP5K
FbpA~DUF3441
FbpA~DUF814
Fer2~Ald_Xan_dh_C
Fer2~Ald_Xan_dh_C2
Fer2~CO_deh_flav_C
Fer2~FAD_binding_5
Fer2~Fer2_2
Fer2~NADH-G_4Fe-4S_3
Fer2_2~Ald_Xan_dh_C
Fer2_2~Ald_Xan_dh_C2
Fer2_2~CO_deh_flav_C
Fer2_2~FAD_binding_5
Fer4~ABC_tran
Ferric_reduct~FAD_binding_8
Ferric_reduct~NAD_binding_6
Flavodoxin_1~FAD_binding_1
Flavodoxin_1~NAD_binding_1
Foie-gras_1~Gryzun
FtsJ~DUF3381
FtsJ~Spb1_C
Fumerase~Fumerase_C
G-patch~GCFC
G6PD_N~G6PD_C
GAF~HATPase_c
GAF~HisKA
GAF~Response_reg
GATase~GMP_synt_C
GATase~NAD_synthase
GATase_2~SIS
GCV_T~GCV_T_C
GHMP_kinases_N~GHMP_kinases_C
GMC_oxred_N~GMC_oxred_C
GN3L_Grn1~MMR_HSR1
GSIII_N~Gln-synt_C
GST_C~EF1G
GST_N~EF1G
GST_N~GST_C
GTP1_OBG~MMR_HSR1
GTP_EFTU~EFG_C
GTP_EFTU~EFG_IV
GTP_EFTU~GTP_EFTU_D2
GTP_EFTU~GTP_EFTU_D3
GTP_EFTU~IF-2
GTP_EFTU~LepA_C
GTP_EFTU~eIF2_C
GTP_EFTU_D2~EFG_C
GTP_EFTU_D2~EFG_IV
GTP_EFTU_D2~GTP_EFTU_D3
GTP_EFTU_D2~IF-2
GTP_EFTU_D2~eIF2_C
GalKase_gal_bdg~GHMP_kinases_C
GalKase_gal_bdg~GHMP_kinases_N
GatB_N~GatB_Yqey
Gelsolin~VHP
Glyco_hydro_20b~Glyco_hydro_20
Glyco_hydro_38~Alpha-mann_mid
Glyco_hydro_38~Glyco_hydro_38C
Glyco_hydro_3~Glyco_hydro_3_C
Gp_dh_N~Gp_dh_C
HA2~OB_NTP_bind
HATPase_c~DNA_gyraseB
HATPase_c~DNA_mis_repair
HATPase_c~DNA_topoisoIV
HATPase_c~HSP90
HATPase_c~MutL_C
HATPase_c~Response_reg
HGTP_anticodon~ProRS-C_1
HMA~E1-E2_ATPase
HMA~Hydrolase
HSA~Helicase_C
HSA~SNF2_N
Helicase_C~Bromodomain
Helicase_C~DBP10CT
Helicase_C~DEAD
Helicase_C~DSHCT
Helicase_C~HA2
Helicase_C~HRDC
Helicase_C~OB_NTP_bind
Helicase_C~RQC
Helicase_C~SLIDE
Helicase_C~Sec63
HisKA~HATPase_c
HisKA~Response_reg
Hydant_A_N~Hydantoinase_A
Hydant_A_N~Hydantoinase_B
Hydantoinase_A~Hydantoinase_B
Hydrolase~Cation_ATPase_C
IBB~Arm
IBN_N~CAS_CSE1
IBN_N~CRM1_C
IBN_N~Cse1
IBN_N~Xpo1
IF3_N~IF3_C
IMS~IMS_C
Inhibitor_I29~Peptidase_C1
Ins145_P3_rec~RIH_assoc
Ins145_P3_rec~RYDR_ITPR
Ion_trans_2~BK_channel_a
JmjN~JmjC
KH_2~Ribosomal_S3_C
KR~PP-binding
Kelch_1~BTB
Kelch_1~Kelch_2
Kelch_2~Kelch_1
Ketoacyl-synt_C~Acyl_transf_1
Ketoacyl-synt_C~KR
Ketoacyl-synt_C~PP-binding
Kri1~Kri1_C
Ku~Ku_C
Ku~Ku_PK_bind
Ku_N~Ku
Ku_N~Ku_C
Ku_N~Ku_PK_bind
LON~AAA
LON~Lon_C
LRR_4~Pkinase_Tyr
La~RRM_1
La~RRM_3
Lactamase_B~Beta-Casp
Lactamase_B~CPSF73-100_C
Lactamase_B~RMMBL
Lactamase_B_2~DRMBL
Ldh_1_N~Ldh_1_C
Lipin_N~LNS2
LisH~WD40
Lyase_1~FumaraseC_C
M16C_assoc~Peptidase_M16_C
MCM2_N~MCM
MIF4G~MA3
MIT~AAA
MIT~Vps4_C
MMR_HSR1~GTPase_Cys_C
MMR_HSR1~TGS
MMR_HSR1~YchF-GTPase_C
MMS1_N~CPSF_A
MM_CoA_mutase~B12-binding
MOSC_N~MOSC
MT~AAA_9
MT~Dynein_heavy
Med26~TFIIS_C
Metallophos~DBR1
Metallophos~Mre11_DNA_bind
Methyltransf_11~Sterol_MT_C
Methyltransf_11~WBS_methylT
MipZ~ParA
MobB~Clp1
MoeZ_MoeB~Rhodanese
MutS_I~MutS_II
MutS_I~MutS_III
MutS_I~MutS_V
MutS_II~MutS_III
MutS_II~MutS_V
MutS_III~MutS_V
Myosin_N~Myosin_head
NAD_binding_2~6PGD
NAD_binding_4~Sterile
NAD_synthase~GMP_synt_C
NGP1NT~MMR_HSR1
NIF~PTCB-BRCT
NLE~WD40
NMT~NMT_C
NOC3p~CBF
NOG1~NOGCT
NOP5NT~NOSIC
NOP5NT~Nop
NOSIC~Nop
NTP_transf_2~PAP_assoc
NTP_transferase~Hexapep
NUC130_3NT~SDA1
NUC194~FAT
NUC194~FATC
NUC194~PI3_PI4_kinase
Nfu_N~NifU
Nop~Prp31_C
Not3~NOT2_3_5
Nucleoporin2~Nup96
Nucleoporin_N~Nucleoporin_C
Orn_Arg_deC_N~Orn_DAP_Arg_deC
Oxidored_molyb~Mo-co_dimer
PADR1~PARP
PADR1~PARP_reg
PADR1~WGR
PAH~HDAC_interact
PAP_central~PAP_RNA-bind
PARP_reg~PARP
PAS~Pkinase
PBD~Pkinase
PCI~Rpn3_C
PCNA_N~PCNA_C
PCRF~RF-1
PEP-utilizers~PEP-utilizers_C
PEX-1N~AAA
PFU~PUL
PGM_PMM_I~PGM_PMM_II
PGM_PMM_I~PGM_PMM_III
PGM_PMM_I~PGM_PMM_IV
PGM_PMM_II~PGM_PMM_III
PGM_PMM_II~PGM_PMM_IV
PGM_PMM_III~PGM_PMM_IV
PH~Ank_2
PH~ArfGap
PH~Pkinase
PI-PLC-X~C2
PI-PLC-X~PI-PLC-Y
PI-PLC-Y~C2
PI3K_C2~PI3Ka
PI3K_C2~PI3_PI4_kinase
PI3Ka~PI3_PI4_kinase
PI3_PI4_kinase~FATC
PIGA~Glycos_transf_1
PK~PK_C
PMC2NT~DNA_pol_A_exo1
PMC2NT~HRDC
POP1~POPLD
PP-binding~NAD_binding_4
PPDK_N~PEP-utilizers
PPDK_N~PEP-utilizers_C
PPP5~Metallophos
PRO8NT~PROCN
PRO8NT~PROCT
PRO8NT~PRP8_domainIV
PRO8NT~RRM_4
PRO8NT~U5_2-snRNA_bdg
PRO8NT~U6-snRNA_bdg
PROCN~PROCT
PROCN~PRP8_domainIV
PROCN~RRM_4
PROCN~U5_2-snRNA_bdg
PROCN~U6-snRNA_bdg
PRP3~DUF1115
PRP4~WD40
PRP8_domainIV~PROCT
PX~Vps5
Peptidase_M16~M16C_assoc
Peptidase_M16~Peptidase_M16_C
Peptidase_M16_C~M16C_assoc
Peptidase_M1~Leuk-A4-hydro_C
Peptidase_M24~Rtt106
Peptidase_M24~SPT16
Peptidase_S9_N~Peptidase_S9
Pirin~Pirin_C
Pkinase~KA1
Pkinase~POLO_box
Pkinase~Pkinase_C
Pkinase~Ribonuc_2-5A
Pkinase~WD40
Plug_translocon~SecY
Pro-kuma_activ~Peptidase_S8
Pro_isomerase~RRM_1
Propeptide_C1~Peptidase_C1
Proteasome_A_N~Proteasome
Prp19~WD40
Pterin_bind~B12-binding
Pterin_bind~B12-binding_2
Pterin_bind~Met_synt_B12
Pyr_redox_2~Pyr_redox
Pyr_redox_2~Pyr_redox_dim
QRPTase_N~QRPTase_C
RB_A~RB_B
RCC1~HECT
RLI~ABC_tran
RLI~DUF367
RLI~Fer4
RMMBL~CPSF73-100_C
RNA_pol_Rpa2_4~RNA_pol_Rpb2_6
RNA_pol_Rpa2_4~RNA_pol_Rpb2_7
RNA_pol_Rpb1_1~RNA_pol_Rpb1_2
RNA_pol_Rpb1_1~RNA_pol_Rpb1_3
RNA_pol_Rpb1_1~RNA_pol_Rpb1_4
RNA_pol_Rpb1_1~RNA_pol_Rpb1_5
RNA_pol_Rpb1_2~RNA_pol_Rpb1_3
RNA_pol_Rpb1_2~RNA_pol_Rpb1_4
RNA_pol_Rpb1_2~RNA_pol_Rpb1_5
RNA_pol_Rpb1_3~RNA_pol_Rpb1_4
RNA_pol_Rpb1_3~RNA_pol_Rpb1_5
RNA_pol_Rpb1_4~RNA_pol_Rpb1_5
RNA_pol_Rpb2_1~RNA_pol_Rpa2_4
RNA_pol_Rpb2_1~RNA_pol_Rpb2_3
RNA_pol_Rpb2_1~RNA_pol_Rpb2_4
RNA_pol_Rpb2_1~RNA_pol_Rpb2_5
RNA_pol_Rpb2_1~RNA_pol_Rpb2_6
RNA_pol_Rpb2_1~RNA_pol_Rpb2_7
RNA_pol_Rpb2_3~RNA_pol_Rpa2_4
RNA_pol_Rpb2_3~RNA_pol_Rpb2_4
RNA_pol_Rpb2_3~RNA_pol_Rpb2_5
RNA_pol_Rpb2_3~RNA_pol_Rpb2_6
RNA_pol_Rpb2_3~RNA_pol_Rpb2_7
RNA_pol_Rpb2_4~RNA_pol_Rpb2_5
RNA_pol_Rpb2_4~RNA_pol_Rpb2_6
RNA_pol_Rpb2_4~RNA_pol_Rpb2_7
RNA_pol_Rpb2_5~RNA_pol_Rpb2_6
RNA_pol_Rpb2_5~RNA_pol_Rpb2_7
RNA_pol_Rpb2_6~RNA_pol_Rpb2_7
RNA_pol_Rpb5_N~RNA_pol_Rpb5_C
RNA_pol_Rpb7_N~RNA_pol_Rbc25
RNA_pol_Rpb7_N~S1
RNase_PH~RNase_PH_C
RPN7~PCI
RRM_1~PABP
RRM_1~PWI
RRM_1~zf-CCHC
RRM_4~PROCT
RRM_4~PRP8_domainIV
RRM_4~U5_2-snRNA_bdg
RRM_4~U6-snRNA_bdg
RS4NT~Ribosomal_S4e
RS4NT~S4
RWD~HA2
RWD~Helicase_C
RWD~OB_NTP_bind
RWD~Pkinase
RWD~UPF0029
RYDR_ITPR~RIH_assoc
Rad21_Rec8_N~Rad21_Rec8
Radical_SAM~Acetyltransf_1
Radical_SAM~TRAM
Rapamycin_bind~FATC
Rapamycin_bind~PI3_PI4_kinase
ResIII~Helicase_C
Ribonuc_red_lgN~Ribonuc_red_lgC
Ribosomal_L10~Ribosomal_60s
Ribosomal_L11_N~Ribosomal_L11
Ribosomal_L2~Ribosomal_L2_C
Ribosomal_L30_N~Ribosomal_L30
Ribosomal_L5~Ribosomal_L5_C
Ribosomal_S13_N~Ribosomal_S15
Ribosomal_S4~S4
Ribosomal_S5~Ribosomal_S5_C
Rio2_N~RIO1
S-AdoMet_synt_M~S-AdoMet_synt_C
S-AdoMet_synt_N~S-AdoMet_synt_C
S-AdoMet_synt_N~S-AdoMet_synt_M
S-methyl_trans~B12-binding
S-methyl_trans~B12-binding_2
S-methyl_trans~Met_synt_B12
S-methyl_trans~Pterin_bind
S1~DEAD
S1~EIF_2_alpha
S1~HA2
S1~Helicase_C
S1~OB_NTP_bind
S4~PseudoU_synth_2
S4~Ribosomal_S4e
SBDS~SBDS_C
SEP~UBX
SET~Rubis-subs-bind
SLBB~NADH_4Fe-4S
SNF2_N~Bromodomain
SNF2_N~Helicase_C
SNF2_N~SLIDE
SNF2_N~zf-C3HC4
SNase~TUDOR
SPT16~Rtt106
SPX~EXS
SRP-alpha_N~SRP54
SRP54~SRP_SPB
SRP54_N~SRP54
SRP54_N~SRP_SPB
SWIRM~Myb_DNA-binding
Sas10_Utp3~Sas10_Utp3_C
Sec23_BS~Gelsolin
Sec23_BS~Sec23_helical
Sec23_helical~Gelsolin
Sec23_trunk~Gelsolin
Sec23_trunk~Sec23_BS
Sec23_trunk~Sec23_helical
Sec63~DEAD
Sec7~DUF1981
Sec7_N~DUF1981
Sec7_N~Sec7
Seryl_tRNA_N~tRNA-synt_2b
Skp1_POZ~Skp1
Sod_Fe_N~Sod_Fe_C
Spt5-NGN~KOW
Ssl1~C1_4
Sua5_yciO_yrdC~SUA5
Sulfate_transp~STAS
Surp~PRP21_like_P
Syntaxin-6_N~SNARE
Syntaxin~SNARE
TFIID_90kDa~WD40
TFIIS_M~TFIIS_C
TF_Zn_Ribbon~TFIIB
TGS~HGTP_anticodon
TGS~tRNA-synt_2b
TGS~tRNA_SAD
THF_DHG_CYH~THF_DHG_CYH_C
TPK_catalytic~TPK_B1_binding
TPP_enzyme_M~TPP_enzyme_C
TPP_enzyme_N~TPP_enzyme_C
TPP_enzyme_N~TPP_enzyme_M
TPR_1~DnaJ
TPR_1~Metallophos
ThiF~E2_bind
ThiF~MoeZ_MoeB
ThiF~Rhodanese
ThiF~UBACT
ThiF~UBA_e1_C
ThiF~UBA_e1_thiolCys
Thiolase_N~Thiolase_C
Thioredoxin~ERp29
Thioredoxin~Glutaredoxin
Thoc2~Tho2
Topoisom_I_N~Topoisom_I
Toprim~Topoisom_bac
Transket_pyr~Transketolase_C
TrmE_N~GTPase_Cys_C
TrmE_N~MMR_HSR1
Tubulin~Tubulin_C
Tudor-knot~MOZ_SAS
U3snoRNP10~BP28CT
U5_2-snRNA_bdg~PROCT
U5_2-snRNA_bdg~PRP8_domainIV
U5_2-snRNA_bdg~U6-snRNA_bdg
U6-snRNA_bdg~PROCT
U6-snRNA_bdg~PRP8_domainIV
UBA~XPC-binding
UBACT~E2_bind
UBACT~UBA_e1_C
UBA_e1_thiolCys~E2_bind
UBA_e1_thiolCys~UBACT
UBA_e1_thiolCys~UBA_e1_C
UCH~DUSP
UCR_TM~Rieske
UEV~Vps23_core
UPF0004~Radical_SAM
UPF0004~TRAM
Ufd2P_core~U-box
V-ATPase_H_N~V-ATPase_H_C
V-SNARE~V-SNARE_C
VHS~GAT
VIT~VWA
Vac14_Fab1_bd~Vac14_Fig4_bd
Voltage_CLC~CBS
Vps16_N~Vps16_C
Vps39_1~Vps39_2
WD-3~FANCL_C
WD40~BING4CT
WD40~COPI_C
WD40~Coatomer_WDAD
WD40~DUF3337
WD40~Hira
WD40~PFU
WD40~PUL
WD40~Sof1
WD40~UTP15_C
WD40~Utp12
WD40~Utp13
WD40~Utp21
WGR~PARP
WGR~PARP_reg
XPC-binding~UBA
XPG_N~XPG_I
Xpo1~CRM1_C
cobW~CobW_C
eIF-3c_N~PCI
eIF-5_eIF-2B~W2
eIF3_N~PCI
eRF1_1~eRF1_2
eRF1_1~eRF1_3
eRF1_2~eRF1_3
efhand_like~C2
efhand_like~PI-PLC-X
efhand_like~PI-PLC-Y
ketoacyl-synt~Acyl_transf_1
ketoacyl-synt~KR
ketoacyl-synt~Ketoacyl-synt_C
ketoacyl-synt~PP-binding
malic~Malic_M
tRNA-synt_1~Anticodon_1
tRNA-synt_1c~tRNA-synt_1c_C
tRNA-synt_1d~DALR_1
tRNA-synt_1g~tRNA_bind
tRNA-synt_2b~HGTP_anticodon
tRNA-synt_2b~ProRS-C_1
tRNA-synt_2c~DHHA1
tRNA-synt_2c~tRNA_SAD
tRNA-synt_2d~FDX-ACB
tRNA_SAD~DHHA1
tRNA_SAD~HGTP_anticodon
tRNA_SAD~tRNA-synt_2b
tRNA_anti~Rep_fac-A_C
tRNA_anti~tRNA-synt_2
tRNA_synt_1c_R1~tRNA-synt_1c
tRNA_synt_1c_R1~tRNA-synt_1c_C
uDENN~DENN
uDENN~dDENN
ubiquitin~Ribosomal_L40e
ubiquitin~Ribosomal_S27
ubiquitin~UBA
ubiquitin~UCH
ubiquitin~XPC-binding
zf-C3HC4~Helicase_C
zf-C3HC4~IBR
zf-PARP~BRCT
zf-PARP~PADR1
zf-PARP~PARP
zf-PARP~PARP_reg
zf-PARP~WGR
zf-Sec23_Sec24~Gelsolin
zf-Sec23_Sec24~Sec23_BS
zf-Sec23_Sec24~Sec23_helical
zf-Sec23_Sec24~Sec23_trunk
zf-UBP~UCH
