# Supplementary material for: This Déjà Vu Feeling—Analysis of Multidomain Protein Evolution in Eukaryotic Genomes
Source: PLoS Comput Biol. 2012 Nov 15;8(11):e1002701. doi: 10.1371/journal.pcbi.1002701 (PMC3499355; doi:10.1371/journal.pcbi.1002701)
Supplement: Table S12 — Numbers of domain combinations per genome which independently evolved in a different genome at least once. Summary of conditions used: protein predictions as listed in Table S1, domain models from Pfam 25.0, analyzed with HMMER 3.0, Pfam “gathering” cutoffs. The phylogenetic tree used is shown in Figure S1 and simplified in Figure 1. (XLS) [file pcbi.1002701.s018.xls]

## Sheet: Sheet1
Taxonomy	(domain combinations which appear in at least one other species independently)/(total domain combinations)
Homo sapiens	3431/4821	0.711678		Colors:
Pan troglodytes	3271/4606	0.710161		Metazoa
Mus musculus	3299/4632	0.712219		Choanoflagellata
Rattus norvegicus	3150/4487	0.702028		Fungi
Cavia porcellus	3108/4392	0.70765		Amoebozoa
Bos taurus	3146/4455	0.706173		Embryophyta (land plants)
Canis familiaris	3199/4511	0.709155		Chlorophyta (green algae)
Felis catus	2334/3439	0.678686		Heterokonta
Monodelphis domestica	3154/4435	0.711161		Alveolata
Ornithorhynchus anatinus	2242/3280	0.683537		Excavata
Gallus gallus	2952/4143	0.712527
Taeniopygia guttata	2851/4014	0.710264
Anolis carolinensis	2780/3948	0.704154
Xenopus tropicalis	2752/3926	0.700968
Gasterosteus aculeatus	3024/4195	0.720858
Oryzias latipes	2942/4093	0.718788
Takifugu rubripes	3135/4400	0.7125
Tetraodon nigroviridis	2910/4101	0.709583
Danio rerio	2854/4049	0.704865
Ciona intestinalis	1690/2423	0.697482
Ciona savignyi	1714/2453	0.698736
Oikopleura dioica	885/1605	0.551402
Branchiostoma floridae	3260/6292	0.518118
Strongylocentrotus purpuratus	2405/3967	0.606252
Saccoglossus kowalevskii	2892/4608	0.627604
Aedes aegypti	1869/2665	0.701313
Anopheles gambiae	1939/2756	0.703556
Culex pipiens	1855/2718	0.682487
Drosophila melanogaster	2057/2924	0.703488
Bombyx mori	898/1646	0.545565
Apis mellifera	2131/3151	0.676293
Nasonia vitripennis	1912/2833	0.674903
Tribolium castaneum	2264/3321	0.681722
Acyrthosiphon pisum	1765/2620	0.673664
Daphnia pulex	2046/2940	0.695918
Ixodes scapularis	1474/2217	0.664862
Caenorhabditis elegans	1679/2523	0.665478
Caenorhabditis briggsae	1613/2654	0.607762
Pristionchus pacificus	935/2077	0.450169
Brugia malayi	1177/1969	0.597765
Capitella teleta	2500/3451	0.724428
Helobdella robusta	1622/2399	0.676115
Lottia gigantea	2208/3057	0.722277
Schistosoma mansoni	1116/2127	0.524683
Nematostella vectensis	2143/3126	0.685541
Hydra magnipapillata	1335/2240	0.595982
Trichoplax adhaerens	1649/2372	0.695194
Amphimedon queenslandica	1932/3198	0.604128
Monosiga brevicollis	1181/2359	0.500636
Salpingoeca rosetta	1558/2583	0.603175
Capsaspora owczarzaki	1565/2348	0.666525
Neosartorya fischeri	1010/1512	0.667989
Mycosphaerella graminicola	1004/1516	0.662269
Mycosphaerella populorum	1080/1588	0.680101
Mycosphaerella pini	1080/1590	0.679245
Cochliobolus heterostrophus	1085/1623	0.668515
Pyrenophora tritici-repenti	1113/1659	0.670886
Phaeosphaeria nodorum	1087/1581	0.68754
Trichoderma virens	1168/1727	0.676317
Gibberella zeae	1179/1701	0.693122
Acremonium alcalophilum	1097/1606	0.683064
Magnaporthe grisea	1113/1660	0.670482
Thielavia terrestris	1093/1631	0.670141
Myceliophthora thermophila	1083/1619	0.668931
Chaetomium globosum	1043/1743	0.598394
Neurospora crassa	1099/1607	0.683883
Neosartorya fischeri	1182/1695	0.697345
Emericella nidulans	1158/1734	0.66782
Aspergillus flavus	1182/1999	0.591296
Aspergillus niger	876/1341	0.653244
Coccidioides immitis	1049/1617	0.648732
Uncinocarpus reesii	961/1595	0.602508
Saccharomyces cerevisiae	769/1259	0.610802
Saccharomyces castellii	613/1020	0.60098
Pichia angusta	703/1254	0.560606
Ashbya gossypii	720/1202	0.599002
Kluyveromyces lactis	731/1209	0.604632
Kluyveromyces waltii	712/1182	0.602369
Candida albicans	733/1170	0.626496
Candida tropicalis	721/1177	0.612574
Yarrowia lipolytica	844/1323	0.637944
Schizosaccharomyces pombe	884/1361	0.649522
Schizosaccharomyces japonicus	745/1229	0.606184
Pneumocystis carinii	124/301	0.41196
Agaricus bisporus var. burnettii JB137-S8	961/1468	0.654632
Coprinopsis cinerea	1038/1638	0.6337
Laccaria bicolor	944/1433	0.658758
Agaricus bisporus var. burnettii JB137-S8	976/1485	0.657239
Serpula lacrymans	1022/1508	0.677719
Coniophora puteana	981/1485	0.660606
Gloeophyllum trabeum	1071/1572	0.681298
Micromonas pusilla CCMP1545	1013/1926	0.525961
Fomitopsis pinicola	1043/1553	0.671603
Wolfiporia cocos	1010/1495	0.675585
Trametes versicolor	1050/1538	0.682705
Ceriporiopsis subvermispora	1021/1508	0.677056
Dichomitus squalens	1051/1553	0.676755
Heterobasidion annosum	925/1421	0.65095
Cryptococcus neoformans	850/1336	0.636228
Tremella mesenterica	811/1308	0.620031
Ustilago maydis	927/1595	0.581191
Puccinia graminis	740/1230	0.601626
Melampsora laricis-populina	769/1246	0.617175
Sporobolomyces roseus	756/1412	0.535411
Rhodotorula graminis	882/1413	0.624204
Wallemia sebi	737/1221	0.603604
Mucor circinelloides	1000/1476	0.677507
Phycomyces blakesleeanus	1055/1539	0.68551
Rhizopus oryzae	1023/1685	0.607122
Allomyces macrogynus	896/1476	0.607046
Spizellomyces punctatus	1282/1973	0.649772
Encephalitozoon cuniculi	81/331	0.244713
Thecamonas trahens	1137/2110	0.538863
Dictyostelium discoideum	1165/1938	0.601135
Dictyostelium purpureum	1114/1846	0.603467
Entamoeba histolytica	290/647	0.448223
Manihot esculenta	1235/1960	0.630102
Ricinus communis	1436/2394	0.599833
Populus trichocarpa	1381/2245	0.615145
Glycine max	1327/2159	0.614636
Medicago truncatula	1040/1832	0.567686
Cucumis sativus	1214/1903	0.63794
Prunus persica	1303/2006	0.649551
Arabidopsis thaliana	1330/2130	0.624413
Arabidopsis lyrata	1346/2264	0.594523
Carica papaya	1039/1690	0.614793
Citrus sinensis	1222/1921	0.636127
Citrus clementina	1310/2035	0.643735
Eucalyptus grandis	1317/2069	0.636539
Vitis vinifera	1249/2167	0.576373
Mimulus guttatus	1289/2055	0.627251
Aquilegia caerulea	1199/1886	0.635737
Oryza sativa	1252/2067	0.605709
Brachypodium distachyon	1267/2159	0.586846
Sorghum bicolor	1229/2005	0.612968
Zea mays	1121/2207	0.507929
Setaria italica	1225/1943	0.630468
Selaginella mollis	1162/2025	0.573827
Physcomitrella patens subsp. patens	1204/1957	0.615227
Ostreococcus lucimarinus	717/1194	0.600503
Ostreococcus tauri	705/1257	0.560859
Ostreococcus sp. RCC809	687/1166	0.589194
Micromonas pusilla	825/1410	0.585106
Micromonas sp.	986/1593	0.618958
Chlamydomonas reinhardtii	823/1432	0.574721
Volvox carteri	917/1678	0.546484
Chlorella sp. NC64A	875/1505	0.581395
Coccomyxa sp. C-169/Chlorella vulgaris C-169	945/1625	0.581538
Cyanidioschyzon merolae	549/996	0.551205
Plasmodium falciparum	322/730	0.441096
Plasmodium yoelii yoelii	284/704	0.403409
Plasmodium chabaudi	169/439	0.384966
Theileria parva	91/323	0.281734
Theileria annulata	198/586	0.337884
Cryptosporidium hominis	240/554	0.433213
Cryptosporidium parvum	345/716	0.481844
Toxoplasma gondii	500/975	0.512821
Tetrahymena thermophila	658/1401	0.469665
Paramecium tetraurelia	618/1178	0.524618
Phaeodactylum tricornutum	675/1199	0.562969
Fragilariopsis cylindrus	730/1301	0.561107
Thalassiosira pseudonana	716/1268	0.564669
Aureococcus anophagefferens	706/1886	0.374337
Phytophthora infestans	1246/2111	0.590242
Phytophthora ramorum	1305/2194	0.594804
Phytophthora sojae	1364/2249	0.606492
Emiliania huxleyi	907/1932	0.469462
Leishmania major	344/812	0.423645
Trypanosoma brucei brucei	341/779	0.437741
Naegleria gruberi	769/1506	0.510624
Giardia lamblia	136/392	0.346939
Trichomonas vaginalis	352/765	0.460131
